# Supplementary material for: Phosphorylation of FAM134C by CK2 controls starvation-induced ER-phagy
Source: Sci Adv. 2022 Aug 31;8(35):eabo1215. doi: 10.1126/sciadv.abo1215 (PMC9432840; doi:10.1126/sciadv.abo1215)
Supplement: Supplementary file 2 — Tables S1 to S9 [file sciadv.abo1215_tables_s1_to_s9.zip]

Archive with 1 entries (1 files):
- sciadv.abo1215_tables_s1_to_s9.xlsx
