# Supplementary material for: Phosphorylation of FAM134C by CK2 controls starvation-induced ER-phagy
Source: Sci Adv. 2022 Aug 31;8(35):eabo1215. doi: 10.1126/sciadv.abo1215 (PMC9432840; doi:10.1126/sciadv.abo1215)
Supplement: Supplementary file 2 — Tables S1 to S9 [file sciadv.abo1215_tables_s1_to_s9.zip › sciadv.abo1215_tables_s1_to_s9.xlsx]

## Sheet: Supplementary table S1
Supplementary table S1: Table reporting the whole proteome analysis of doxyciclin inducible HA-FAM134s U2OS cells.
_DOX_01	_DOX_02	_DOX_03	_DOX_04	_TORIN_01	_TORIN_02	_TORIN_03	_TORIN_04	FAM134A_DOX_01	FAM134A_DOX_02	FAM134A_DOX_03	FAM134A_DOX_04	FAM134A_TORIN_01	FAM134A_TORIN_02	FAM134A_TORIN_03	FAM134A_TORIN_04	FAM134B_DOX_01	FAM134B_DOX_02	FAM134B_DOX_03	FAM134B_DOX_04	FAM134B_TORIN_01	FAM134B_TORIN_02	FAM134B_TORIN_03	FAM134B_TORIN_04	FAM134C_DOX_01	FAM134C_DOX_02	FAM134C_DOX_03	FAM134C_DOX_04	FAM134C_TORIN_01	FAM134C_TORIN_02	FAM134C_TORIN_03	FAM134C_TORIN_04	C: Student's T-test Significant FAM134A_TORIN__TORIN	C: Student's T-test Significant FAM134B_TORIN__TORIN	C: Student's T-test Significant FAM134C_TORIN__TORIN	C: Student's T-test significant	C: Student's T-test Significant _TORIN__DOX	C: Student's T-test Significant FAM134A_TORIN_FAM134A_DOX	C: Student's T-test Significant FAM134B_TORIN_FAM134B_DOX	C: Student's T-test Significant FAM134C_TORIN_FAM134C_DOX	C: Student's T-test Significant FAM134B_TORIN__DOX	C: Student's T-test Significant FAM134C_TORIN__DOX	C: Student's T-test Significant FAM134A_TORIN__DOX	C: Student's T-test significant_	N: Peptides	N: Razor + unique peptides	N: Unique peptides	N: Sequence coverage [%]	N: Unique + razor sequence coverage [%]	N: Unique sequence coverage [%]
32.834	32.9555	32.8797	32.8894	32.7817	32.6911	32.7539	32.7065	32.6847	32.6181	32.6742	32.7615	32.6315	32.8785	32.5857	32.6517	32.8506	32.9334	32.851	33.0487	32.8305	32.9226	32.8934	32.7156	32.6686	32.672	32.5691	30.9169	32.5761	32.5329	32.5359	32.6816										+		FAM134C_TORIN__DOX	29	29	27	86.5	86.5	83.8
30.4638	30.4637	30.4166	30.2424	30.6201	30.4544	30.4624	30.4883	30.5522	30.4694	30.2588	30.3002	30.4734	30.6539	30.4591	30.4771	30.1891	30.2141	30.2748	30.2982	30.4363	30.4047	30.4377	30.3609	30.394	30.0852	30.4232	NaN	30.2138	30.2823	30.364	30.4297													20	20	19	63.2	63.2	63.2
31.3784	31.3332	31.4007	31.4371	31.2142	31.4154	31.4039	31.3187	31.0972	31.1552	31.2273	31.1992	31.1846	31.1853	31.3045	31.3003	31.3014	31.2992	31.3311	31.3441	31.3029	31.3191	31.1703	31.079	31.5491	31.6089	31.6411	NaN	31.5644	31.3494	31.5576	31.5613													51	51	51	44.1	44.1	44.1
NaN	NaN	29.567	29.0915	29.6962	29.1986	NaN	29.0858	29.3473	NaN	NaN	NaN	29.3573	29.0669	29.3885	28.9964	29.5669	NaN	29.641	29.9886	NaN	29.2894	26.9455	NaN	29.3408	NaN	NaN	NaN	29.4529	29.2555	NaN	30.2746													2	2	2	13.8	13.8	13.8
26.3281	25.8132	26.5808	26.8149	NaN	26.6088	26.4429	26.5535	NaN	25.6887	26.4304	26.5892	26.6726	NaN	26.6421	26.7251	25.9296	26.4769	26.7514	25.9651	25.8467	26.7708	25.2371	NaN	26.4747	26.1549	24.2202	NaN	26.5986	NaN	26.2649	26.6248													2	2	2	25	25	25
25.288	25.5434	25.8417	26.0103	25.9985	25.3661	25.3327	25.1296	26.0677	26.206	25.9452	25.8791	25.8717	26.1255	25.7046	25.8001	25.5391	25.4378	25.6331	25.9258	25.7382	25.4312	25.1683	25.032	25.572	25.7155	25.329	NaN	25.579	26.0393	25.1666	25.2925													2	2	2	5.3	5.3	5.3
27.7194	27.7472	27.8648	27.884	27.1671	27.78	27.856	27.8093	27.3887	27.9729	27.7761	27.5387	27.6931	27.0991	27.8544	27.781	28.0129	27.7445	27.975	28.1096	27.8165	27.6912	27.8346	27.7222	27.531	27.6361	27.9118	NaN	27.6709	28.1682	27.7244	28.0529													6	6	6	57.5	57.5	57.5
26.276	26.4913	26.2642	26.2334	25.8019	25.8219	25.777	26.5272	25.5506	26.2048	26.0062	26.0308	26.6341	26.0017	26.5232	26.8352	25.5719	25.9657	26.0287	25.9437	26.7641	26.0283	26.5453	26.5589	26.1889	26.6742	26.6922	NaN	26.7218	26.4281	25.9466	26.5579							+					FAM134B_TORIN_FAM134B_DOX	5	3	3	10.9	7.8	7.8
NaN	NaN	24.7408	24.8455	NaN	NaN	NaN	24.3539	24.9033	24.98	NaN	25.0875	NaN	24.2092	NaN	24.5706	24.9844	24.5596	NaN	24.8821	NaN	NaN	NaN	23.9013	NaN	24.8511	NaN	NaN	NaN	24.7033	NaN	NaN													1	1	1	10.3	10.3	10.3
26.0716	26.1409	25.91	26.0978	26.4235	25.8146	25.8919	25.9244	26.3409	26.2268	26.251	26.149	26.177	26.6235	25.9151	25.9877	26.0648	NaN	26.0879	26.3095	26.3089	26.2924	26.1241	25.7266	26.1493	26.0888	26.0214	NaN	26.1118	26.4083	26.1815	26.2142													4	4	4	18	18	18
30.3036	30.2994	30.136	30.2172	30.3335	30.411	30.4457	30.4137	30.4288	30.2593	30.3254	30.3282	30.4379	30.1713	30.4423	30.5873	30.1598	30.153	30.1174	30.3302	30.4693	30.4704	30.448	30.5454	30.3126	30.2212	30.2959	NaN	30.3694	30.4711	30.4331	30.4491							+					FAM134B_TORIN_FAM134B_DOX	20	20	19	44.5	44.5	42.6
33.4032	33.4492	33.5681	33.5375	33.4856	33.4119	33.4793	33.4828	33.634	33.5907	33.6518	33.6635	33.7707	33.7516	33.7187	33.7524	33.5891	33.5441	33.5273	33.6871	33.6699	33.7483	33.6806	33.4496	33.5463	33.5097	33.572	26.4125	33.7133	33.7005	33.6879	33.7226											+	FAM134A_TORIN__DOX	47	47	45	79.6	79.6	76.8
29.1581	29.253	29.3045	29.1583	29.7023	29.4998	29.3499	29.5166	29.2198	29.2277	29.4103	29.7164	29.466	29.5071	29.5608	29.4582	29.3498	29.7189	29.604	29.5671	29.4285	29.4558	29.4255	29.4674	29.4869	29.6376	29.3547	NaN	30.0553	29.8097	29.6685	29.6028										+	+	FAM134A_TORIN__DOX;FAM134C_TORIN__DOX	12	12	12	41.3	41.3	41.3
26.772	26.4537	27.2939	27.209	26.6087	25.7917	26.4101	26.3938	27.0609	26.8201	27.0038	26.9495	26.4677	26.7747	26.4176	26.0876	27.1094	26.9733	26.8496	27.2097	26.6103	26.7506	26.6887	26.7487	26.5246	26.9902	26.9677	NaN	26.5515	26.5491	26.4157	26.5074						+	+					FAM134A_TORIN_FAM134A_DOX;FAM134B_TORIN_FAM134B_DOX	5	5	5	8	8	8
30.5304	30.6273	30.5637	30.4725	30.2132	30.2882	30.338	30.3722	30.5584	30.328	30.2766	30.4018	29.8658	29.9228	29.8957	29.9671	30.4381	30.499	30.4114	30.607	30.1263	30.1328	30.1197	29.9638	30.1707	30.2154	30.1891	NaN	29.7309	29.854	29.7627	29.7868			+	FAM134C_TORIN__TORIN		+	+	+	+	+	+	FAM134A_TORIN__DOX;FAM134A_TORIN_FAM134A_DOX;FAM134B_TORIN__DOX;FAM134B_TORIN_FAM134B_DOX;FAM134C_TORIN__DOX;FAM134C_TORIN_FAM134C_DOX	12	12	12	37.3	37.3	37.3
28.823	28.9518	28.3632	28.5896	28.6422	28.4186	28.8343	28.4568	28.7089	28.6988	28.6158	28.4875	28.2206	29.0093	28.4158	28.6946	28.5824	28.4994	28.6603	28.7644	28.9075	28.6279	28.685	28.5863	28.9989	28.8614	29.1299	NaN	28.6927	28.6554	28.779	29.2533													18	18	1	28.9	28.9	1.6
28.1857	28.1364	28.532	27.9465	28.7606	28.4578	28.3676	28.1618	28.2523	28.3075	28.4162	28.5335	28.262	28.8731	28.6527	28.2639	28.1042	28.5535	28.1943	28.3128	28.2052	28.0707	28.1902	28.1005	27.9176	28.3013	28.1867	NaN	28.5271	28.4884	28.305	28.3999													9	9	9	43.8	43.8	43.8
26.1363	26.1557	26.0224	26.1383	NaN	NaN	25.1168	25.851	26.3328	26.0512	25.9052	26.2421	NaN	25.7448	NaN	26.2139	25.609	26.1852	25.6133	26.323	25.8883	26.232	26.3548	26.1077	25.913	26.1589	NaN	NaN	NaN	25.9183	25.9213	26.0126													3	3	3	30.1	30.1	30.1
27.1764	NaN	27.8218	27.4727	26.4526	28.0772	27.8195	28.3741	27.0995	27.4559	27.1385	NaN	28.0808	26.559	28.0697	28.4787	27.1198	26.9345	27.1322	25.4709	27.8635	27.7976	28.2328	27.4226	27.1542	27.2259	25.8826	NaN	28.0619	27.5023	28.0927	25.6574							+					FAM134B_TORIN_FAM134B_DOX	1	1	1	9.8	9.8	9.8
27.6552	27.5993	26.9833	27.3607	26.8992	27.4562	27.4244	27.3909	27.4811	27.9458	28.0094	27.6945	27.6248	26.7628	27.1724	27.4147	27.5362	27.2558	27.5585	27.3964	27.5657	27.4805	27.2867	27.0641	28.4999	27.8937	27.5786	NaN	27.4685	27.2146	27.531	27.5026													6	6	6	8.4	8.4	8.4
25.8934	25.7694	25.8989	25.86	25.0793	25.7212	25.7861	25.8493	26.0287	25.4556	25.8678	26.0196	NaN	25.5804	25.158	25.1605	25.438	25.6437	25.6165	25.894	25.2967	25.6035	25.6686	25.1339	25.7498	25.8373	26.1604	NaN	24.5768	25.2302	25.2937	NaN								+	+	+	+	FAM134A_TORIN__DOX;FAM134B_TORIN__DOX;FAM134C_TORIN__DOX;FAM134C_TORIN_FAM134C_DOX	3	3	2	2.7	2.7	1.9
32.5817	32.6178	32.6425	32.6424	32.5051	32.6872	32.6988	32.6281	32.6831	32.5081	32.637	32.6642	32.7446	32.5865	32.6212	32.8104	32.6969	32.7107	32.749	32.7345	32.7324	32.7096	32.7714	32.7088	32.6128	32.6998	32.6981	NaN	32.8929	32.8203	32.7711	32.7647													45	37	37	53.2	47.3	47.3
25.02	24.7653	24.9785	NaN	NaN	NaN	24.8576	NaN	NaN	NaN	24.3838	NaN	NaN	NaN	24.3988	24.9691	24.5577	24.8608	25.0782	NaN	24.8131	24.1942	NaN	24.0906	24.6107	NaN	24.9126	NaN	NaN	NaN	NaN	25.2535													2	2	2	15	15	15
26.3915	26.4	25.6743	26.0124	25.7229	26.199	25.671	25.8515	25.0304	26.7524	26.3635	26.2548	25.6761	25.0618	25.7988	25.5249	25.5269	26.0016	26.5271	26.0191	26.1522	25.7873	25.8904	25.8687	26.093	26.7634	25.5735	NaN	NaN	25.6002	25.805	25.5805													1	1	1	5.9	5.9	5.9
27.6602	27.7846	27.5084	27.6508	27.7506	27.6838	27.7283	27.4045	27.6188	27.402	27.6334	27.5263	27.202	27.0991	27.0121	28.1951	27.821	27.8304	28.3276	27.8871	27.4269	27.3709	27.5461	27.6887	27.4352	27.7718	28.1052	NaN	27.5419	27.1591	27.2691	27.3251							+					FAM134B_TORIN_FAM134B_DOX	4	4	4	18.6	18.6	18.6
27.7028	27.6053	27.4332	27.8852	26.846	27.0822	26.8082	27.3975	27.3745	27.3438	27.5704	27.559	27.3219	27.2493	26.9714	NaN	27.3436	27.4262	27.1285	27.23	27.942	27.7502	NaN	NaN	27.3474	27.5353	27.3017	NaN	27.3998	NaN	27.7121	27.1747					+		+				+	_TORIN__DOX;FAM134A_TORIN__DOX;FAM134B_TORIN_FAM134B_DOX	2	2	2	30.6	30.6	30.6
25.7914	26.9455	28.029	28.1068	27.8053	NaN	27.1729	27.6903	27.7466	27.5627	27.4533	27.9805	27.1404	28.465	NaN	NaN	27.7467	28.2167	27.7081	27.9429	26.0108	27.5324	27.6455	28.119	27.2859	27.9441	NaN	NaN	NaN	28.2902	NaN	NaN													4	4	4	10.6	10.6	10.6
30.0036	30.0278	30.0706	30.1094	30.377	29.9869	30.0154	29.841	30.0501	30.0615	30.0145	30.0061	30.0953	30.2709	30.1012	30.0535	29.9803	30.1277	30.1569	30.2642	30.0045	30.0394	29.9959	29.8478	29.9799	29.9399	30.0192	NaN	29.9229	29.7778	30.0117	29.997													23	23	23	37.5	37.5	37.5
30.2625	30.203	30.2601	30.1234	29.6205	30.096	30.158	30.0326	29.9568	30.2001	30.2571	30.2546	29.9176	29.7399	29.9866	29.7641	30.0712	30.2488	30.2613	30.0859	30.0475	29.9743	29.9951	29.9193	30.4027	30.2668	30.2389	NaN	30.0394	29.607	30.1573	30.3038											+	FAM134A_TORIN__DOX	10	10	10	70.7	70.7	70.7
27.1639	27.1338	26.9752	26.7188	27.5883	27.1038	27.2267	27.3758	27.2466	27.2856	27.1306	27.4277	27.2465	27.5943	27.0585	27.1445	26.7116	27.1832	27.0366	27.0549	26.9865	27.3124	27.2427	26.8603	27.2784	27.1088	27.0395	NaN	27.1954	27.1116	27.3289	27.2986													2	2	2	21.7	21.7	21.7
27.6529	27.4197	27.497	27.3368	27.7157	27.1105	27.2396	27.5021	28.261	28.3085	28.0665	28.1203	28.0331	28.5253	27.8803	27.9966	26.5353	26.5402	26.8473	26.7447	26.7213	26.806	26.7098	26.6277	28.7007	28.2657	28.7303	NaN	28.5788	28.8806	28.6494	28.5682		+	+	FAM134B_TORIN__TORIN;FAM134C_TORIN__TORIN					+	+	+	FAM134A_TORIN__DOX;FAM134B_TORIN__DOX;FAM134C_TORIN__DOX	2	2	2	40	40	40
25.0848	25.2885	25.3883	25.2132	25.8356	25.4908	25.0841	25.1942	25.459	25.4292	25.0953	25.8253	25.2736	25.7055	25.4137	25.2493	25.3067	24.8492	25.1544	25.8321	25.1843	25.4656	25.3153	NaN	25.2463	25.405	25.5703	NaN	25.6504	25.4709	25.5785	25.2841													3	3	3	7.3	7.3	7.3
30.189	30.3014	30.0441	30.1133	29.5889	30.0938	29.904	30.1972	30.1391	30.2929	30.01	30.031	30.1465	29.9376	30.1624	30.2971	29.8204	30.1424	30.2006	30.0383	30.1813	30.1972	30.2358	30.1732	30.3584	30.435	30.2682	NaN	30.2593	29.9154	30.3146	30.343													10	8	8	25.3	22.6	22.6
24.9472	24.9262	24.9316	24.668	25.2185	25.4316	25.7665	25.1205	24.4165	NaN	25.0738	24.9979	25.2415	24.881	24.2718	25.5039	25.0564	24.9031	24.5721	25.4124	25.2675	24.8583	24.8952	NaN	25.094	NaN	NaN	NaN	NaN	24.9746	25.2042	24.8834					+							_TORIN__DOX	2	2	2	5.1	5.1	5.1
30.8559	30.792	31.0314	30.9396	30.9057	31.0341	31.0008	30.9803	30.8551	30.6851	30.7082	30.7007	31.0523	30.9843	30.939	30.959	30.8413	30.7044	30.7049	30.9153	30.979	30.7671	30.8746	30.8951	30.8221	30.7527	30.8364	31.4813	30.7614	31.0396	30.689	31.0381													31	31	31	65.8	65.8	65.8
29.7181	29.7536	29.8864	29.7324	30.2072	30.0432	30.1528	29.9833	29.8898	29.8385	29.6154	29.7835	30.0471	30.3736	30.0767	30.0255	29.7729	29.6103	29.7231	29.6781	30.0398	30.1168	29.9832	30.0894	29.9546	30.0926	30.0928	NaN	30.221	30.3086	30.343	30.2785					+		+		+	+	+	_TORIN__DOX;FAM134A_TORIN__DOX;FAM134B_TORIN__DOX;FAM134B_TORIN_FAM134B_DOX;FAM134C_TORIN__DOX	8	8	8	51	51	51
31.7046	31.5325	31.2958	31.4272	32.0238	32.3133	32.2064	32.2281	31.7119	31.6833	31.493	31.7227	32.2649	31.971	32.3635	32.3566	31.3183	31.4277	31.4564	31.4907	32.1974	32.0793	32.1388	32.3248	31.7856	31.5623	31.3116	35.3441	32.2617	32.0394	32.3928	32.3752					+	+	+		+	+	+	_TORIN__DOX;FAM134A_TORIN__DOX;FAM134A_TORIN_FAM134A_DOX;FAM134B_TORIN__DOX;FAM134B_TORIN_FAM134B_DOX;FAM134C_TORIN__DOX	12	12	12	55.7	55.7	55.7
32.2132	32.3207	32.2164	32.2242	32.4256	32.2988	32.3189	32.2796	32.198	32.2151	32.3484	32.2322	32.331	32.3412	32.3713	32.3666	32.3246	32.3653	32.2579	32.3413	32.3834	32.3955	32.3833	32.4363	32.1485	32.1138	32.1373	33.4673	32.4548	32.3624	32.3887	32.4365													55	55	55	49.8	49.8	49.8
26.4993	25.9562	25.6485	26.2691	25.8267	26.2323	25.6627	25.6579	NaN	26.0852	26.2816	25.8359	26.9421	NaN	26.24	26.061	26.0925	25.647	25.91	25.8374	26.1149	25.3556	26.096	25.8493	26.0671	25.871	25.9586	NaN	25.7815	26.1058	26.5739	25.9977													3	3	3	21.1	21.1	21.1
30.2889	30.1897	30.2503	30.2555	29.9557	30.2402	30.1999	30.1823	30.4907	30.4233	30.1812	30.2708	30.2283	30.2618	30.2709	30.5865	30.3152	30.2013	30.2756	30.3178	30.1944	30.1495	29.9948	30.2194	30.0678	30.2013	30.367	NaN	30.3718	30.0413	30.4274	30.373													8	8	8	69.1	69.1	69.1
26.8299	26.1972	26.4663	26.2074	26.6071	26.9324	26.9525	26.2489	26.2428	26.8206	26.8197	26.3549	27.0645	27.0742	27.1822	27.0916	26.2078	26.4044	26.1481	26.3355	27.2329	26.7853	26.628	26.9331	26.4715	26.1712	26.1596	NaN	27.3942	26.7277	27.0238	27.3932						+	+	+		+	+	FAM134A_TORIN__DOX;FAM134A_TORIN_FAM134A_DOX;FAM134B_TORIN_FAM134B_DOX;FAM134C_TORIN__DOX;FAM134C_TORIN_FAM134C_DOX	9	9	9	15.6	15.6	15.6
27.462	27.7732	27.7927	27.8187	27.547	26.64	26.7498	27.2059	27.7037	27.8499	27.5975	27.6076	26.8415	27.4512	26.9706	27.9105	27.5946	27.4884	27.3495	27.5461	27.2589	27.2822	27.131	27.1276	27.5193	28.0118	27.63	NaN	27.6942	27.0448	26.9684	27.1697					+		+		+	+		_TORIN__DOX;FAM134B_TORIN__DOX;FAM134B_TORIN_FAM134B_DOX;FAM134C_TORIN__DOX	4	4	4	23.2	23.2	23.2
29.8572	29.7825	29.7674	29.7925	30.1539	30.0632	29.9239	30.0721	29.9801	29.6683	29.6171	29.8058	30.2227	30.1383	30.2581	30.3147	29.9553	29.9053	29.94	30.0641	30.2892	30.1559	30.1382	30.1827	29.7781	29.9514	30.0567	NaN	30.202	30.1316	29.9925	30.2456						+			+	+	+	FAM134A_TORIN__DOX;FAM134A_TORIN_FAM134A_DOX;FAM134B_TORIN__DOX;FAM134C_TORIN__DOX	26	26	26	32.6	32.6	32.6
26.5789	26.7818	27.0797	26.1648	27.3174	26.0394	26.2163	25.9771	26.1732	26.3884	25.2339	26.2333	25.2456	27.0485	NaN	NaN	26.03	25.827	26.2937	25.1881	25.9885	25.9483	25.829	25.8041	25.8008	25.8548	26.603	NaN	NaN	25.5108	NaN	NaN									+			FAM134B_TORIN__DOX	2	2	2	38.5	38.5	38.5
NaN	NaN	27.5733	26.9902	27.3311	26.0903	26.8282	25.8458	27.6592	26.3196	26.3945	26.913	26.0266	27.3223	25.7582	26.2521	26.9696	26.9861	26.9525	26.9238	26.5269	26.769	26.4524	27.033	26.0744	27.0422	26.6998	NaN	26.6566	27.3067	NaN	NaN													4	3	3	20.1	15.5	15.5
25.3278	24.6158	25.5465	25.347	24.0687	25.2831	24.5959	24.9431	NaN	NaN	25.0541	NaN	24.9389	24.2224	24.9201	24.8205	NaN	25.4591	24.342	25.3185	24.6362	NaN	25.3851	24.6431	24.5099	23.9744	24.9074	NaN	NaN	24.1294	24.6145	24.7721										+		FAM134C_TORIN__DOX	1	1	1	3.5	3.5	3.5
24.8846	25.9055	24.3762	24.6362	23.6288	NaN	25.6756	25.3105	NaN	24.5947	24.9373	23.9003	24.7251	NaN	25.0825	24.896	24.5185	24.6408	24.7141	25.2811	25.1823	NaN	25.0014	24.5588	25.1472	24.178	25.2739	NaN	24.2353	NaN	25.0663	25.6077													6	1	1	22.2	3.8	3.8
22.499	27.8055	27.9048	28.6183	27.9674	28.0678	28.9257	27.5159	28.419	28.3045	27.9495	28.2957	28.0104	28.2255	27.8085	29.1918	27.9723	27.9263	28.1545	28.1869	27.8839	26.2169	29.0211	28.3926	27.9882	26.4793	28.0189	NaN	27.412	26.8661	28.0381	28.0694													9	9	9	6.8	6.8	6.8
27.4984	27.5565	27.1013	27.1101	27.2205	26.6849	26.7727	27.3096	27.4339	27.4757	27.8337	27.2867	27.3126	27.7389	27.4891	27.4601	26.9419	27.317	27.1357	27.8678	27.4009	26.9808	27.2149	26.6701	27.581	26.9107	27.6603	NaN	27.5198	27.123	27.5528	27.3272													8	8	8	10	10	10
35.3178	35.4735	35.3819	35.346	35.6771	35.6408	35.8015	35.5956	35.5194	35.3931	35.4061	35.4773	35.7494	35.8479	35.7834	35.7291	35.2538	35.3234	35.2626	35.3977	35.6795	35.6871	35.6384	35.6759	35.4841	35.4168	35.528	36.2342	35.739	35.68	35.6565	35.8626						+	+		+	+	+	FAM134A_TORIN__DOX;FAM134A_TORIN_FAM134A_DOX;FAM134B_TORIN__DOX;FAM134B_TORIN_FAM134B_DOX;FAM134C_TORIN__DOX	141	141	117	79.5	79.5	69.8
27.8148	27.773	26.9417	27.3444	27.2182	27.8957	27.7486	27.4344	27.3178	27.4555	27.4234	27.6454	27.3618	26.0529	27.9654	NaN	27.4667	27.7761	27.6896	27.4552	27.6884	27.3746	27.5032	27.5698	27.7472	27.1663	27.3582	NaN	27.8403	27.666	27.9147	27.6214													4	4	4	14.4	14.4	14.4
26.4135	26.7294	26.6089	26.8289	27.3011	27.0791	26.7189	26.8124	26.4375	27.1398	27.1146	26.5802	26.492	27.1751	26.6875	26.2552	26.6375	26.8519	27.0214	26.7087	26.4499	25.6061	25.9905	26.4382	26.6659	26.7479	26.8485	NaN	26.8873	26.8215	26.1497	26.8923							+					FAM134B_TORIN_FAM134B_DOX	2	2	2	9.6	9.6	9.6
24.9012	24.5777	24.2633	24.4409	25.1553	24.7007	25.1455	24.8105	NaN	NaN	NaN	24.4814	25.3346	24.974	25.1488	24.7667	23.3269	NaN	24.5087	24.6674	NaN	24.8246	NaN	NaN	25.0648	NaN	24.9944	NaN	NaN	NaN	24.4806	25.2318													1	1	1	13.9	13.9	13.9
NaN	25.05	24.8041	24.6278	24.9607	24.8192	24.0181	25.1388	25.2376	24.8001	NaN	NaN	24.7866	NaN	24.265	24.5661	25.0342	NaN	24.6671	NaN	NaN	24.7695	NaN	NaN	NaN	NaN	NaN	NaN	NaN	NaN	NaN	NaN													1	1	1	8.4	8.4	8.4
29.6678	29.5754	29.8688	29.8448	29.5186	29.5214	29.5483	29.6141	29.75	29.5825	29.6782	29.7874	29.59	29.586	29.348	29.3312	29.7229	29.7979	29.8417	29.806	29.5421	29.6815	29.5852	29.6205	29.7927	29.7154	29.8171	NaN	29.7879	29.7179	29.7514	29.7798													13	13	12	41.4	41.4	39.3
NaN	NaN	NaN	NaN	NaN	NaN	NaN	NaN	NaN	NaN	NaN	NaN	NaN	NaN	NaN	NaN	NaN	NaN	NaN	NaN	NaN	NaN	NaN	NaN	NaN	NaN	NaN	NaN	NaN	NaN	NaN	NaN													1	1	1	8.9	8.9	8.9
29.1388	29.0854	29.4891	29.3383	29.2119	29.2607	29.1273	29.0297	29.1512	29.1376	29.307	29.2913	29.4299	29.3146	29.0107	29.2619	29.2169	29.2824	29.2719	29.5042	29.1837	29.2307	29.0923	29.1006	28.6058	28.9965	29.3209	NaN	29.1549	29.1255	29.0946	29.3141													21	21	21	25.9	25.9	25.9
28.3893	28.5773	28.443	28.8401	28.5564	28.6299	28.4325	28.463	28.6525	28.4548	28.5568	28.7042	28.8532	28.3215	28.4649	28.4432	28.6261	28.4915	28.8393	28.5123	28.4521	28.6858	28.4917	28.3126	28.712	28.5382	28.5691	NaN	28.4537	28.6091	28.761	28.739													10	10	3	6.1	6.1	1.9
25.6721	25.9163	25.7425	25.9905	26.4169	25.8703	25.5552	25.5079	26.1736	25.6102	25.5824	26.0426	25.4823	26.5734	25.5476	25.3692	25.687	25.9352	25.9701	25.8196	25.8178	26.0943	25.8253	25.8508	25.803	26.1096	25.5755	NaN	26.0551	26.112	25.5426	25.8678													2	2	2	20.8	20.8	20.8
25.0988	NaN	27.3856	27.1596	26.4916	NaN	NaN	26.661	27.553	NaN	26.3831	27.0987	NaN	26.43	28.5878	NaN	27.4739	26.5216	27.1075	26.5293	26.3075	26.8738	NaN	26.6143	NaN	NaN	NaN	NaN	28.7018	27.3852	28.2359	NaN													3	3	3	4.8	4.8	4.8
27.3733	27.0925	26.8651	27.1417	26.3062	26.5403	26.9027	26.6602	27.4988	26.179	27.6576	27.8008	26.3512	26.2521	26.3042	26.6251	27.5035	26.4088	27.9351	27.7125	26.3526	26.9557	26.3088	25.9614	27.2278	27.5583	28.0995	NaN	27.0503	26.9815	26.4969	25.8155					+		+		+		+	_TORIN__DOX;FAM134A_TORIN__DOX;FAM134B_TORIN__DOX;FAM134B_TORIN_FAM134B_DOX	10	2	0	36	6.5	0
29.5454	29.6183	29.7001	29.4868	29.7485	29.9414	29.7758	29.6428	29.744	29.3288	29.6168	29.6088	29.9556	29.8949	29.5835	29.7734	29.6383	29.5656	29.4053	29.741	29.6267	29.6132	29.5616	29.9185	29.7707	29.6038	29.7534	NaN	30.1495	30.1435	29.5964	30.1034										+		FAM134C_TORIN__DOX	12	12	12	33	33	33
27.2533	26.9717	27.1786	27.3886	26.9641	26.7354	26.5206	26.8277	26.8375	26.9115	27.3014	27.3006	26.6722	27.266	26.7695	26.6706	27.567	27.7366	27.5734	27.3595	27.2029	27.4184	27.255	27.1127	26.9357	26.5091	26.867	NaN	27.1615	27.5659	26.9385	26.6691													3	3	2	20.8	20.8	15.8
28.9436	28.7763	28.9672	28.8838	29.098	28.8886	29.2185	29.0087	29.1995	29.0597	29.0351	29.1979	29.2042	29.273	29.2213	28.9697	29.1123	28.7647	28.8639	29.1395	29.1196	29.1701	29.0628	28.9783	29.1007	29.0963	29.0424	NaN	28.9877	29.1592	29.006	29.1767													14	14	14	29	29	29
29.1659	29.2809	29.341	29.3226	28.96	28.7948	28.7828	28.8523	29.2943	29.0804	29.1968	29.4372	28.7191	29.0158	28.8077	29.0972	29.2737	29.2919	29.3592	29.5282	28.8881	29.1495	28.9564	28.6978	29.3506	29.3049	29.2216	NaN	29.0697	29.1406	28.9684	29.0171					+		+		+		+	_TORIN__DOX;FAM134A_TORIN__DOX;FAM134B_TORIN__DOX;FAM134B_TORIN_FAM134B_DOX	17	15	15	17.9	16.8	16.8
26.3377	26.3983	26.1816	26.1253	26.4964	26.3582	26.5323	26.2758	26.1238	26.3266	26.3049	26.1994	26.29	26.0027	26.3095	26.2132	26.3574	26.1661	26.2604	26.3371	26.1305	26.1008	26.3813	25.6113	26.1755	26.4903	26.1769	NaN	26.5073	26.1577	26.156	26.1622													4	4	4	24.4	24.4	24.4
24.9188	24.8981	23.8034	23.9778	NaN	23.6845	NaN	23.1407	23.2246	25.2242	24.9893	24.6576	NaN	NaN	23.8061	23.2932	23.7591	24.8796	25.2778	NaN	NaN	23.422	23.7792	NaN	24.6337	25.1937	24.5817	NaN	23.4828	22.9782	NaN	NaN								+		+		FAM134C_TORIN__DOX;FAM134C_TORIN_FAM134C_DOX	1	1	1	22.2	22.2	22.2
26.3897	26.7003	26.4636	26.2765	27.3432	26.3798	NaN	NaN	26.9434	26.8322	26.2232	NaN	26.1279	27.7543	NaN	26.0619	NaN	26.614	26.494	26.5488	26.302	26.717	26.3967	26.2768	26.23	26.2695	26.7179	NaN	NaN	26.9919	26.3279	26.7442													1	1	1	1.9	1.9	1.9
NaN	NaN	NaN	NaN	NaN	NaN	NaN	24.0838	NaN	NaN	NaN	NaN	NaN	NaN	NaN	NaN	NaN	NaN	NaN	NaN	NaN	NaN	NaN	NaN	NaN	NaN	NaN	NaN	NaN	NaN	NaN	24.1215													1	1	1	5.3	5.3	5.3
28.2946	27.9829	28.0688	27.9322	27.8017	27.4346	27.656	27.6446	28.2712	28.262	28.1815	28.2662	27.9136	28.4266	27.7506	28.0567	28.282	28.3842	28.4963	28.4701	27.7592	28.1234	27.7944	27.7351	28.3541	28.3307	28.3568	NaN	27.7672	27.6773	27.7146	27.9255					+		+	+				_TORIN__DOX;FAM134B_TORIN_FAM134B_DOX;FAM134C_TORIN_FAM134C_DOX	8	8	8	14.6	14.6	14.6
NaN	26.1755	26.2707	24.752	26.3446	26.0477	26.3	26.2889	25.8168	NaN	NaN	26.201	26.2869	26.2398	26.1832	25.9266	NaN	NaN	NaN	23.8693	NaN	26.4734	26.3282	26.1934	25.5551	26.0577	NaN	NaN	NaN	26.3964	NaN	26.1084													3	3	2	5.3	5.3	2.8
NaN	NaN	NaN	NaN	NaN	NaN	NaN	NaN	NaN	27.5751	NaN	NaN	NaN	NaN	27.4647	27.0497	27.6102	NaN	NaN	27.7003	NaN	27.4502	NaN	NaN	NaN	NaN	27.9554	NaN	27.4429	NaN	27.3456	27.6346													2	2	2	0.7	0.7	0.7
27.4963	27.8343	27.2465	27.4101	27.2878	27.3737	27.3684	27.3726	27.4881	27.4477	27.5895	27.5422	27.6124	27.2109	27.5522	27.7959	27.1348	27.322	27.5235	27.528	27.4238	27.4762	27.3336	27.3332	27.4754	27.538	27.6655	NaN	27.6441	27.6118	27.507	27.7286													3	3	3	16	16	16
27.1398	27.4703	27.2354	27.7879	27.6832	27.5319	27.3108	27.5954	27.9118	27.0659	27.6686	27.3815	26.4098	27.1956	27.1133	26.9135	27.5078	27.2271	27.4207	28.0403	27.1516	27.3598	27.3649	26.9936	27.5052	27.2716	27.7425	NaN	27.4037	27.0611	27.2545	27.7033													6	6	6	23.1	23.1	23.1
27.5335	27.2881	27.6319	28.0128	27.4074	27.4597	26.9938	27.216	27.6392	27.7853	27.321	27.7744	27.2232	27.5027	26.9584	27.1523	27.8153	27.7233	27.7323	27.8902	27.4493	27.1872	27.1373	27.2322	27.506	27.187	27.3161	NaN	26.8953	27.069	27.1709	27.321							+			+		FAM134B_TORIN_FAM134B_DOX;FAM134C_TORIN__DOX	9	9	9	17.4	17.4	17.4
26.9838	26.9129	25.9915	26.6629	26.5345	26.3444	26.6006	26.3656	27.0937	26.2033	26.6453	26.4196	26.3243	26.8558	26.2218	26.3008	26.7681	26.7869	26.4459	26.2251	26.1388	26.6211	26.5425	27.0392	26.3246	26.531	26.9247	NaN	26.6007	26.5126	26.3267	26.2547													6	6	6	8.4	8.4	8.4
26.915	26.9742	26.5035	26.6402	27.0481	26.7829	26.9858	27.0541	26.9273	27.0079	26.5735	26.7066	27.1733	27.4264	26.8108	26.7441	26.562	27.1569	26.6277	26.7594	27.42	26.0192	27.1891	27.1096	26.7066	26.6242	27.0279	NaN	27.6125	27.3588	27.1037	27.1629										+		FAM134C_TORIN__DOX	8	5	5	13.9	9.7	9.7
33.1445	33.1161	33.0813	33.0469	33.7252	34.1037	33.7708	33.8229	32.9519	33.0743	33.0504	33.0157	33.795	33.605	33.8235	33.7836	32.8885	32.8473	32.9161	32.9515	33.8109	33.7385	33.7651	33.9702	33.2706	33.0319	33.3412	25.4469	33.8383	33.8822	34.1715	33.8576					+	+	+		+	+	+	_TORIN__DOX;FAM134A_TORIN__DOX;FAM134A_TORIN_FAM134A_DOX;FAM134B_TORIN__DOX;FAM134B_TORIN_FAM134B_DOX;FAM134C_TORIN__DOX	22	22	22	85.8	85.8	85.8
28.2303	27.9244	28.3771	28.1408	28.2089	27.9355	28.1559	28.0806	28.1321	27.2093	27.9594	27.7884	27.6109	27.8508	27.7539	27.6686	28.1718	27.9341	28.203	27.8888	27.747	27.7839	28.1514	27.96	27.9013	28.1767	28.061	NaN	27.7258	27.4972	27.1549	27.6887										+	+	FAM134A_TORIN__DOX;FAM134C_TORIN__DOX	7	7	7	18.9	18.9	18.9
24.9124	25.0209	25.5756	25.6893	25.7146	NaN	25.1906	NaN	26.2914	25.4884	25.3122	26.0738	25.2257	25.7873	25.5077	25.3618	26.4502	25.9745	25.6695	NaN	25.3659	25.5443	25.5059	NaN	25.7131	25.9633	25.3936	NaN	25.3951	NaN	26.0459	NaN													2	2	2	6.3	6.3	6.3
25.0717	25.0288	NaN	25.1123	24.6668	24.7195	NaN	25.0939	25.1956	NaN	24.044	25.3806	24.9272	NaN	NaN	NaN	24.7284	NaN	NaN	24.8421	25.1388	24.6264	24.2838	24.7512	24.9631	NaN	25.7898	NaN	24.186	24.9352	NaN	25.0583													1	1	1	1.9	1.9	1.9
29.3998	29.5552	29.7282	29.641	30.0735	29.5161	29.3939	29.6033	29.6094	29.4389	29.2141	29.6143	29.4131	29.958	29.3376	29.6031	29.5194	29.5077	29.51	29.3946	29.5181	29.6792	29.6277	29.5869	29.468	29.6476	NaN	NaN	29.5375	29.7896	29.3749	29.4554													2	2	2	3.2	3.2	3.2
27.5205	27.9584	27.0387	27.5725	27.7123	28.1469	27.8623	27.9024	27.0319	27.4731	27.6559	27.6141	28.0475	27.9077	28.2392	27.8491	27.1134	27.4006	27.7837	27.7367	27.8264	27.4363	27.6176	27.7234	27.766	27.7244	28.0384	NaN	28.3193	27.9068	27.8218	28.225						+				+		FAM134A_TORIN_FAM134A_DOX;FAM134C_TORIN__DOX	6	6	6	20.2	20.2	20.2
27.6529	26.2198	25.5462	26.7305	26.2602	26.9655	27.2433	26.6525	26.3679	26.448	25.8908	26.4326	26.4365	25.8702	26.2268	26.6814	26.561	NaN	26.6608	27.1907	25.9464	25.0321	26.1821	26.2408	26.2411	25.5124	26.2294	NaN	NaN	26.3235	25.7816	25.6928							+					FAM134B_TORIN_FAM134B_DOX	7	7	7	9.7	9.7	9.7
26.457	26.9989	26.9188	26.2294	26.201	26.0917	26.1769	26.0858	26.0088	26.3805	26.6447	26.3987	25.9988	26.2128	26.155	26.1713	26.2249	26.3742	27.1072	26.8126	26.3134	26.1179	26.4529	25.9906	26.5314	26.2922	26.9398	NaN	25.756	26.0051	26.0198	26.6294													3	3	3	11	11	11
31.0083	31.0237	30.9164	30.9693	30.846	30.8452	30.947	30.7905	30.9557	30.9263	31.0871	30.9373	30.9205	30.964	31.0757	31.19	30.9614	30.8698	30.9761	31.0882	30.9101	31.058	30.9962	30.8496	30.9794	31.0292	31.1812	NaN	30.9975	30.9847	30.9904	31.0873													19	19	14	30.2	30.2	26.2
31.3202	31.3881	31.4331	31.3745	31.5007	31.3786	31.4246	31.328	31.3228	31.3072	31.3293	31.3322	31.3667	31.4291	31.3235	31.3362	31.4137	31.3579	31.3479	31.3976	31.3377	31.4465	31.3291	31.4151	31.2807	31.5222	31.3247	33.4606	31.5466	31.2436	31.3039	31.3582													13	13	13	57.9	57.9	57.9
30.9677	31.2245	31.0334	31.0228	31.3061	30.8146	31.1253	31.1261	30.9998	31.197	30.9962	31.1188	31.0187	31.6662	31.1907	31.2295	31.0832	31.1476	31.0601	31.2231	31.2276	31.2607	31.2148	31.0202	31.0002	31.1965	31.1322	24.0828	31.1987	31.1291	31.0238	31.1811													25	25	15	66.4	66.4	38.5
23.6254	23.7861	23.8196	23.6811	23.6878	23.7943	23.9135	23.6474	23.1614	NaN	24.3376	23.487	23.3793	NaN	23.5252	23.6966	23.5674	25.6791	24.2694	23.8121	23.577	23.6323	23.8582	24.0355	23.5267	NaN	NaN	NaN	23.4841	23.595	23.5423	23.4406													1	1	1	6.6	6.6	6.6
25.5566	25.2386	24.798	NaN	25.0768	25.3201	25.555	25.5718	25.2935	25.2194	24.7077	NaN	25.5987	25.8337	25.462	NaN	NaN	25.3364	NaN	NaN	25.4691	25.5466	24.587	NaN	25.567	NaN	25.3892	NaN	NaN	25.3308	25.3572	NaN													2	2	2	71.4	71.4	71.4
25.5548	NaN	25.4002	25.2665	25.8143	25.5629	25.754	25.7127	25.3365	NaN	25.6246	25.573	26.3108	25.6889	NaN	NaN	25.7752	25.1208	25.401	25.6245	25.3724	25.394	25.2204	25.55	25.856	25.5392	25.8946	NaN	25.4066	NaN	25.5069	25.8646													2	2	2	13.7	13.7	13.7
25.5984	25.3506	25.8433	25.7999	25.8567	27.0714	26.8191	26.7954	26.1282	25.3814	25.6005	NaN	26.5782	26.0408	NaN	26.9739	25.2343	NaN	25.1017	NaN	26.8716	26.3532	26.8854	26.3342	25.4118	25.2609	24.9615	NaN	26.7486	26.5279	NaN	24.8572					+		+		+		+	_TORIN__DOX;FAM134A_TORIN__DOX;FAM134B_TORIN__DOX;FAM134B_TORIN_FAM134B_DOX	1	1	1	7.7	7.7	7.7
28.721	28.7996	28.5028	28.4878	29.2749	29.0854	28.9394	29.0148	28.581	28.6087	28.7835	28.6072	29.2294	29.1116	28.9683	29.0961	28.3731	28.3909	28.5058	28.4981	29.1329	29.2383	29.0306	28.8238	28.7201	28.7305	28.7956	NaN	29.3673	29.1706	29.0995	29.2509					+	+	+	+	+	+	+	_TORIN__DOX;FAM134A_TORIN__DOX;FAM134A_TORIN_FAM134A_DOX;FAM134B_TORIN__DOX;FAM134B_TORIN_FAM134B_DOX;FAM134C_TORIN__DOX;FAM134C_TORIN_FAM134C_DOX	20	20	20	19.5	19.5	19.5
NaN	24.2812	NaN	NaN	25.0174	25.0686	24.6272	NaN	23.9391	NaN	NaN	NaN	25.0106	25.636	25.0114	NaN	NaN	NaN	NaN	NaN	25.28	25.3738	25.1166	25.3592	NaN	NaN	24.4451	NaN	25.4935	25.6038	25.4775	24.9722													2	2	2	20.2	20.2	20.2
24.2458	24.5417	25.1702	24.6372	24.5806	24.3764	23.9035	24.5151	24.3153	24.8002	24.7523	24.2772	24.5783	24.929	25.0255	24.954	24.6257	24.4027	24.4289	25.4341	24.8678	24.7252	25.0402	24.8751	24.3128	24.628	24.7795	NaN	24.2946	24.0808	25.1294	24.6839													2	2	2	8.7	8.7	8.7
31.4201	31.5893	31.2375	31.4236	31.0996	31.5342	31.5589	31.6228	31.2402	31.5213	31.4388	31.2499	31.5254	31.1796	31.6447	31.3911	31.3916	31.4339	31.4269	31.3092	31.6203	31.5049	31.524	31.5014	31.5077	31.4045	31.6041	NaN	31.6708	31.3855	31.6978	31.808													15	15	3	58.1	58.1	9.9
33.6802	33.771	33.9138	33.9418	33.722	33.7833	33.7505	33.5168	33.4717	33.7126	33.7019	33.8118	33.7256	33.5821	33.6571	33.8656	33.6899	33.6616	33.7041	33.6312	33.7378	33.6961	33.7209	33.3863	33.5942	33.4021	33.7297	24.1566	33.7994	33.6163	33.6844	33.6445													15	15	15	48.8	48.8	48.8
26.4869	26.7321	26.3483	26.3918	26.6878	27.1186	27.2758	27.2889	26.3409	26.6617	26.7675	26.4642	27.1512	27.0507	27.1697	27.0052	26.0464	26.6638	26.7078	25.4053	26.8008	26.7358	26.5378	26.6579	27.0149	25.8788	27.2974	NaN	27.2885	27.0167	27.2073	27.1062					+	+				+	+	_TORIN__DOX;FAM134A_TORIN__DOX;FAM134A_TORIN_FAM134A_DOX;FAM134C_TORIN__DOX	5	5	5	9.9	9.9	9.9
27.3499	27.3405	27.6175	27.273	26.7791	27.1707	26.8818	27.5433	27.1916	27.0869	26.9615	27.2204	26.8867	26.9903	27.0806	27.3101	27.4208	27.6274	27.245	27.357	27.0907	27.1312	27.1931	26.9927	27.2148	27.4505	26.8186	NaN	27.141	26.963	27.419	27.2069													4	4	4	27.2	27.2	27.2
26.1323	26.4061	26.3653	26.3301	26.7977	NaN	26.168	26.2453	26.629	26.4794	26.1971	26.1787	26.3515	26.7727	NaN	NaN	26.4867	NaN	26.3895	26.4565	26.4931	26.6027	26.2785	NaN	26.2366	NaN	NaN	NaN	NaN	NaN	26.2847	26.384													4	1	1	22	6.6	6.6
30.0115	30.1521	30.07	30.1488	30.0606	29.9002	29.9816	29.9248	30.226	30.1775	30.1051	30.3242	29.9321	30.3396	30.0405	30.0527	30.2431	30.1207	30.2062	30.251	29.9452	30.0239	30.1777	30.1372	30.1586	30.1172	30.3089	NaN	30.0669	30.2937	30.0562	30.1176													17	17	17	42.9	42.9	42.9
NaN	25.0812	24.9083	24.9573	25.137	25.4788	25.3512	24.9511	NaN	NaN	NaN	NaN	25.3146	NaN	NaN	26.4378	NaN	NaN	NaN	NaN	NaN	25.0768	NaN	NaN	NaN	NaN	NaN	NaN	24.7993	NaN	NaN	NaN													2	2	2	2.6	2.6	2.6
25.4732	26.232	25.873	26.1507	25.3379	24.8932	25.3121	25.4185	26.0982	26.1512	25.9359	25.9633	24.5325	25.1561	24.9628	NaN	26.0561	25.9561	26.1465	26.5231	25.615	25.6523	25.8376	25.7139	25.5544	25.4777	NaN	NaN	NaN	NaN	23.6639	NaN					+	+	+				+	_TORIN__DOX;FAM134A_TORIN__DOX;FAM134A_TORIN_FAM134A_DOX;FAM134B_TORIN_FAM134B_DOX	1	1	1	10.1	10.1	10.1
28.3768	28.3245	28.3946	28.314	28.438	28.3594	28.3997	28.6028	28.2447	28.388	28.5342	28.2282	28.5904	28.4389	28.6378	28.6595	28.0037	28.3408	28.2416	28.4514	28.0642	28.4354	28.2853	28.4194	28.3944	28.2143	28.485	NaN	28.6861	28.3822	28.7428	28.962													12	12	11	16.1	16.1	15.1
30.6552	30.741	30.9555	31.056	30.7963	30.8886	30.746	30.8545	30.9407	30.7971	30.7361	30.8112	30.9136	30.8763	30.8523	30.8735	30.7812	30.681	30.7632	30.8842	30.9778	30.9263	30.873	30.8655	30.8147	30.9116	30.9647	NaN	31.0192	30.8682	30.9365	30.9704													20	20	20	55	55	55
29.0986	29.1677	29.0666	29.1256	28.9334	29.0352	29.3433	29.3738	29.1435	28.9895	29.0003	29.0048	29.473	28.9973	29.2051	29.3736	29.1306	28.9627	29.3435	29.3045	29.0365	29.5473	29.3749	28.8117	29.3852	29.0479	29.339	NaN	29.5927	29.001	29.2999	29.5641													7	7	7	37.5	37.5	37.5
27.609	27.8167	28.1133	27.8535	28.4761	27.1843	27.859	27.9067	28.0585	28.0289	28.0264	28.3275	27.5544	27.887	27.7962	27.9847	28.08	28.0508	28.084	27.8579	27.95	27.9218	27.7997	27.8326	27.7788	27.9717	NaN	NaN	27.3471	27.7595	27.7878	27.8628													4	4	4	26.8	26.8	26.8
25.3793	25.8153	25.8231	25.6938	25.8881	25.2982	25.874	25.7435	25.1049	24.8897	25.2342	25.0046	25.2907	25.2624	NaN	24.9563	25.5944	25.6382	25.4725	25.0593	25.3695	25.7119	25.4164	25.1634	25.2486	25.1618	NaN	NaN	25.3727	25.0263	24.9442	NaN										+	+	FAM134A_TORIN__DOX;FAM134C_TORIN__DOX	2	2	2	8.3	8.3	8.3
26.3623	26.6546	26.3122	26.3022	26.8866	26.3602	26.4404	26.3632	26.5508	26.3922	26.5742	26.6604	26.3692	26.8571	26.5357	26.2279	26.4653	26.3701	26.6421	26.9417	26.4435	26.6752	26.4846	26.3563	26.7662	26.6137	26.8259	NaN	26.4946	26.7445	26.2817	26.4673													4	3	3	9.8	8	8
26.7535	26.4427	26.4443	26.6737	27.1598	27.1043	26.5489	26.7538	27.1076	27.4595	27.0066	26.5894	26.8949	26.8367	26.3962	26.0901	26.5169	26.6119	26.8437	27.0037	26.7675	26.316	26.3713	26.9713	26.6768	26.6465	26.612	NaN	25.945	26.2302	26.5559	26.6987													4	4	2	4.4	4.4	1.9
29.8192	29.9124	29.8699	29.957	30.0393	29.9316	29.9265	29.9604	29.8957	29.9919	29.9947	29.9317	30.0504	30.4305	30.0691	29.987	29.8656	29.9432	29.9245	30.0422	30.1703	30.0161	30.0663	30.1256	29.9127	29.8225	30.0406	NaN	29.8244	29.9775	29.9768	30.1586													11	11	1	42.1	42.1	5
26.9486	26.221	26.6716	27.3486	26.4205	26.4833	26.8647	26.2674	27.3507	26.0964	23.9804	27.119	26.8321	26.0454	26.1685	26.4152	26.7193	NaN	26.5418	26.8565	NaN	NaN	28.1703	26.9131	26.3297	26.4375	26.4422	NaN	26.7099	24.2847	26.9619	25.3055													5	5	5	4.5	4.5	4.5
28.6921	28.466	28.1517	28.3445	28.4075	28.4406	28.3527	28.4348	28.3913	28.4088	28.9837	28.6785	28.4941	28.4963	28.531	28.3429	28.2893	28.9669	28.4518	28.5381	28.4587	28.8101	28.4585	28.6621	27.8051	28.2152	28.3327	NaN	28.218	28.6455	28.2198	28.4222													12	10	10	20.8	17.4	17.4
31.5208	31.5535	31.5193	31.5204	31.3045	31.5353	31.4991	31.376	31.5707	31.4345	31.3554	31.468	31.5086	31.4469	31.5293	31.2142	31.5441	31.5491	31.6716	31.4716	31.5294	31.5231	31.4852	31.4621	31.5849	31.4914	31.6561	NaN	31.4604	31.4169	31.7146	31.6897													25	25	25	69.2	69.2	69.2
32.7997	32.8825	32.9185	32.9403	33.0658	32.9637	33.0372	32.8879	32.9025	32.7087	32.8183	32.9317	32.7294	32.8781	32.7175	32.7745	32.8747	32.724	32.757	32.7625	32.7364	32.704	32.658	32.7184	32.831	32.682	32.8694	31.2414	32.63	32.5776	32.7172	32.793													50	50	50	56.4	56.4	56.4
NaN	24.615	NaN	NaN	NaN	25.0029	24.705	24.9781	NaN	24.5835	25.0189	NaN	24.8704	NaN	25.233	25.3607	NaN	NaN	NaN	NaN	24.7228	NaN	NaN	NaN	NaN	24.8371	24.5799	NaN	25.1286	NaN	25.102	25.3765													3	1	1	31.4	14	14
26.4765	26.4602	25.7982	25.9071	26.0228	25.8328	26.3723	26.3527	26.117	26.3713	26.4354	25.6587	26.0711	25.9522	25.8896	26.5753	26.0677	26.0559	26.1816	26.2407	25.9832	26.0559	26.4733	25.6247	26.3824	26.0257	25.699	NaN	26.5204	25.6468	26.3648	26.2673													9	3	3	16	4.9	4.9
28.7755	28.9883	28.9678	28.8596	29.1581	28.5829	28.8806	28.669	28.7525	28.7706	28.4531	28.7082	28.5792	29.1217	28.4529	28.7635	28.5575	28.7111	28.5877	28.9966	28.5181	28.5661	28.6323	28.6018	28.8484	28.6545	28.8638	NaN	28.8928	28.8213	28.7122	28.8334									+			FAM134B_TORIN__DOX	15	15	15	38.1	38.1	38.1
28.9331	28.626	28.4967	28.6858	28.816	28.9775	29.0307	29.0089	28.6486	28.7705	28.7215	28.7138	29.0267	28.4999	29.1334	29.0188	28.6653	28.7722	28.5307	28.8598	29.1971	29.1324	29.0974	28.9088	29.0741	28.8694	28.8714	NaN	29.2684	28.8734	29.23	29.124							+		+	+		FAM134B_TORIN__DOX;FAM134B_TORIN_FAM134B_DOX;FAM134C_TORIN__DOX	16	16	16	11.2	11.2	11.2
29.7262	29.8324	29.8543	29.7904	29.9684	29.7634	29.8119	29.8132	29.9167	29.8991	29.853	29.7731	30.0221	30.0256	30.0173	30.1487	29.8587	30.1245	30.0303	29.9012	29.863	29.8696	29.9124	29.9328	29.7449	29.9544	29.7338	26.5324	29.8645	29.9403	29.9535	29.992													19	19	19	29	29	29
27.2536	27.8764	27.2488	27.4489	27.6997	26.9748	27.4309	27.1026	27.8413	27.3782	27.517	27.7191	27.4675	27.6757	27.7367	27.7068	27.6547	27.3158	27.2744	27.4984	27.7465	27.6045	27.468	27.6691	26.7356	27.7155	27.4421	NaN	27.5219	27.6965	27.7434	27.7189													14	6	1	26.2	12.7	1.7
24.4197	24.3895	25.3192	24.5826	25.4058	24.3207	24.7175	24.3653	24.8154	24.9542	25.2061	NaN	25.0368	25.1848	24.5613	24.7397	24.5769	24.5943	24.6167	24.6044	24.2991	24.9643	24.7637	24.196	24.7013	25.0859	24.6932	NaN	24.1725	24.5758	24.9595	25.1198													2	2	2	4.5	4.5	4.5
31.1231	31.1836	31.1848	31.1317	31.226	30.8914	30.9736	31.1137	31.2471	31.0992	31.1059	31.0243	31.0279	31.2349	30.8676	30.9109	31.0058	30.9305	30.9912	31.0561	31.0259	31.1904	31.127	30.9098	31.0963	31.0245	31.0425	NaN	31.0955	31.1453	30.9417	31.065													17	17	14	80.8	80.8	79.7
27.0831	27.133	27.1152	27.2792	26.747	27.1188	26.6178	26.936	26.9518	27.2125	27.3921	26.7959	26.6403	26.7028	26.5586	27.3442	26.6469	26.6523	26.8057	26.7035	26.515	26.3482	26.3725	26.4344	27.1811	27.5518	27.2381	NaN	27.4682	27.0466	26.926	26.8931							+		+			FAM134B_TORIN__DOX;FAM134B_TORIN_FAM134B_DOX	5	5	5	7.1	7.1	7.1
32.5021	32.4999	32.5837	32.5804	32.7997	32.7019	32.7076	32.7581	32.4617	32.3865	32.3623	32.3549	32.5572	32.6948	32.4438	32.5766	32.3959	32.3794	32.2784	32.3809	32.5736	32.5046	32.5919	32.564	32.365	32.352	32.3134	NaN	32.4652	32.443	32.5017	32.4677													28	28	4	80.5	80.5	16.2
30.2519	30.2164	30.1787	30.128	30.0065	30.3296	30.3411	30.3486	30.1861	30.1268	30.1279	30.3003	30.3626	29.9788	30.2417	30.2874	30.0164	30.2858	30.2127	30.2196	30.2374	30.1868	30.463	30.1835	30.3295	30.0072	30.6036	27.7554	30.3894	30.2178	30.521	30.4687													12	12	12	37.4	37.4	37.4
30.3098	30.2724	30.1699	30.1138	30.3021	30.103	30.0496	30.0089	30.262	30.3427	30.2214	30.334	30.1459	30.4864	30.2389	30.1812	30.16	30.2469	30.2027	30.2756	30.1627	30.173	30.2027	30.1855	30.2949	30.3307	30.443	NaN	30.178	30.2452	30.3193	30.3268													25	25	2	24.1	24.1	1.3
30.5073	30.4925	30.3638	30.501	30.2559	30.5807	30.4863	30.5824	30.2881	30.3405	30.4396	30.3775	30.5158	30.2291	30.6534	30.1737	30.334	30.4202	30.3473	30.3183	30.5519	30.4739	30.56	30.3198	30.5526	30.4368	30.8873	NaN	30.5992	30.4207	30.7377	30.995													22	14	14	60.1	45.1	45.1
28.2659	28.3189	28.3123	28.2822	27.8556	27.5977	27.6211	27.8604	28.2072	28.0366	28.048	28.4193	27.7181	27.8103	28.1278	27.4771	28.5035	28.3493	28.1718	28.3822	27.8413	27.4573	27.6783	27.7114	28.3351	28.5787	28.4312	NaN	27.0401	28.0638	27.8167	28.1327					+		+		+		+	_TORIN__DOX;FAM134A_TORIN__DOX;FAM134B_TORIN__DOX;FAM134B_TORIN_FAM134B_DOX	9	9	9	20.3	20.3	20.3
29.6882	29.6453	29.9001	29.8703	30.3266	29.9864	30.2693	30.193	29.9285	29.7576	29.6926	30.0419	30.249	30.4986	30.0832	30.2941	29.8583	29.7773	29.7764	29.7868	30.2055	30.5019	30.3066	30.2915	29.9293	29.7869	30.189	NaN	30.1296	30.4887	30.4145	30.4181					+		+		+	+	+	_TORIN__DOX;FAM134A_TORIN__DOX;FAM134B_TORIN__DOX;FAM134B_TORIN_FAM134B_DOX;FAM134C_TORIN__DOX	18	18	16	40.2	40.2	38.5
26.9343	27.1876	27.1096	27.1101	27.4071	27.2385	27.5233	27.1616	26.9028	26.898	27.1917	26.9714	27.3193	27.4904	27.2063	27.3015	27.0109	27.3013	27.0871	27.2748	27.1168	27.1035	27.1275	26.8648	26.8583	27.2882	27.0851	NaN	27.3835	27.0425	26.9284	27.2971													4	4	4	18.3	18.3	18.3
27.4462	27.5156	27.7949	27.7047	27.8107	27.2696	27.4129	27.6814	27.6893	27.5348	27.5295	27.5873	27.3129	27.9313	27.1552	27.3388	27.7026	27.765	27.5321	27.6734	27.4564	27.198	27.5179	27.5992	27.3958	27.5193	27.5889	NaN	27.3802	27.7781	27.1601	27.3648													9	9	9	27.5	27.5	27.5
25.5815	25.1501	25.8293	25.7517	25.5453	25.5115	25.6831	25.146	26.391	25.9606	25.4292	25.9248	25.6048	25.9624	25.9383	26.6061	26.3266	26.0449	25.7386	26.0879	25.3793	25.1063	25.5162	25.5687	25.8045	26.2009	26.4967	NaN	25.6877	25.6331	25.7654	25.458							+					FAM134B_TORIN_FAM134B_DOX	2	2	2	30.3	30.3	30.3
27.4452	26.9694	27.1746	26.9834	26.7264	27.4019	27.5075	26.9035	27.5113	26.8953	26.6407	26.8894	27.2429	26.9616	27.2874	27.4806	27.1168	26.8658	27.1117	26.5426	26.9275	26.6614	26.4732	26.7419	27.4534	26.79	27.7428	NaN	27.6126	27.0373	27.384	27.3971									+			FAM134B_TORIN__DOX	3	3	3	8.8	8.8	8.8
26.7367	26.4641	26.2528	26.3435	26.7175	26.2845	26.3488	26.7415	26.4778	26.3112	26.2549	26.186	26.4475	26.8179	25.8635	26.0971	26.0893	26.1666	24.3653	26.5885	26.3254	26.4447	26.4936	26.2379	26.6399	26.5528	26.8035	NaN	26.2499	26.297	25.8828	26.1423								+				FAM134C_TORIN_FAM134C_DOX	2	2	2	15.2	15.2	15.2
25.2085	25.6042	26.2059	25.9782	25.704	25.1718	25.2489	24.9116	25.6272	26.3376	26.1037	24.997	25.2645	24.3163	25.7202	25.4509	25.4706	25.7565	25.7195	26.0259	25.2619	25.8347	25.3509	NaN	25.4945	NaN	NaN	NaN	NaN	NaN	25.177	25.7333													2	2	1	2.6	2.6	1.3
27.7444	27.6557	27.6043	27.2599	28.1613	27.4803	27.6716	27.3487	27.6212	27.7434	27.6393	27.7979	27.9095	28.2219	27.6525	27.2661	27.183	27.8577	27.7713	27.9177	27.9381	27.7405	27.4949	27.7439	27.3295	27.8933	28.0311	NaN	28.0665	27.5395	27.5679	27.8732													7	7	7	33.6	33.6	33.6
33.7898	33.8682	33.7055	33.7846	33.6603	33.8586	33.9059	33.7397	33.7802	33.7534	33.844	33.7355	33.6987	33.6137	33.8148	33.7101	33.6985	33.7255	33.7262	33.6976	33.6474	33.6497	33.6607	33.4942	33.8924	33.8428	33.7607	36.6998	33.7802	33.6429	33.8062	33.8035													22	22	22	77.2	77.2	77.2
30.1556	29.9098	30.171	30.124	29.8381	29.8483	29.9788	29.5295	30.4768	30.1198	29.8637	30.3055	29.8985	30.0625	29.9134	30.2094	30.2515	30.2633	29.9991	30.3517	29.9836	29.8453	29.9352	30.1974	30.2555	29.9646	30.1507	25.3275	29.8596	29.946	29.9041	29.6684													23	23	23	27.8	27.8	27.8
27.9538	27.6982	27.5509	27.4049	27.8417	27.5323	27.9369	27.7349	27.741	27.805	27.6831	27.6658	27.8116	27.5424	27.9142	27.9545	27.7163	27.7531	27.5301	27.9286	27.7304	27.5425	27.3612	27.6621	27.8617	27.7	27.8872	NaN	27.2936	27.0642	27.649	28.2982													11	11	11	9.7	9.7	9.7
26.8289	26.7839	26.9928	26.826	26.9321	26.926	26.9673	27.7142	26.4073	27.1979	27.0002	26.5796	27.1776	NaN	26.6576	26.6476	25.1774	27.3148	27.5001	26.6917	27.1956	27.0844	27.0069	27.294	27.0437	27.2658	27.2637	NaN	27.526	27.1308	27.3026	27.3726										+		FAM134C_TORIN__DOX	6	6	6	26.1	26.1	26.1
29.6754	30.0421	29.7697	29.7892	29.4813	29.9796	29.9582	29.6731	29.1817	29.3518	29.6467	29.5213	29.8831	29.2091	30.0158	29.9886	29.4648	29.603	29.6175	29.6696	29.8792	29.9252	29.8403	29.5705	29.8223	29.7146	29.979	NaN	30.2159	29.5687	30.0255	29.9754													7	7	7	48.9	48.9	48.9
29.6055	29.5382	29.5754	29.5643	29.6713	29.5416	29.3403	29.635	29.6637	29.5141	29.4539	29.5133	29.7212	29.3237	29.5266	29.6177	29.4506	29.5255	29.5827	29.5442	29.5621	29.7993	29.7016	29.626	29.7255	29.5159	29.6717	NaN	29.9509	29.5779	29.5873	29.8058													10	10	10	42.8	42.8	42.8
28.6497	28.6097	28.6113	28.6787	28.299	28.2256	28.1708	27.9414	28.8815	28.8263	28.6979	28.6732	28.2287	28.2367	27.9622	27.9806	28.8828	28.629	28.553	28.6321	28.0863	28.0104	28.005	27.8557	28.7884	28.3235	28.5937	NaN	27.99	28.2232	27.8493	28.2201					+	+	+		+	+	+	_TORIN__DOX;FAM134A_TORIN__DOX;FAM134A_TORIN_FAM134A_DOX;FAM134B_TORIN__DOX;FAM134B_TORIN_FAM134B_DOX;FAM134C_TORIN__DOX	22	22	22	10.8	10.8	10.8
33.711	33.6973	34.1589	33.8099	33.6734	33.5917	33.5867	33.6962	33.5723	33.5131	33.8474	33.5559	33.3684	33.4673	33.3585	33.8168	33.6712	33.6343	33.6108	33.6875	33.5038	33.5955	33.6005	33.5733	33.5675	33.5535	33.4643	25.7812	33.2766	33.5548	33.4597	33.4233										+		FAM134C_TORIN__DOX	37	37	37	78.7	78.7	78.7
27.7077	26.3822	27.4797	27.1514	27.6011	27.4601	27.4585	27.6799	27.2435	28.0439	27.7038	27.9446	27.5226	27.1426	27.4252	27.8507	27.6861	27.731	28.2142	27.9788	27.6591	27.8307	27.6861	27.4491	27.7917	27.9023	27.8299	NaN	27.3908	27.6481	27.6022	27.4269													5	5	5	2.5	2.5	2.5
25.9703	25.8971	25.6651	25.7876	25.7647	25.4446	25.6323	25.784	26.0665	25.8099	25.7608	25.9838	25.5112	26.0581	25.4873	26.1163	25.8336	26.028	25.8925	25.9717	25.8184	25.5898	25.3807	25.4998	25.7754	25.3203	25.7395	NaN	25.4173	NaN	25.782	25.6203							+					FAM134B_TORIN_FAM134B_DOX	5	5	5	3.1	3.1	3.1
28.3863	28.5107	28.4651	28.424	28.2721	28.035	28.2273	28.1659	28.4407	28.0922	28.2346	28.3733	28.1759	28.161	28.5402	28.5935	28.1625	28.7283	28.1969	28.5013	28.2951	28.3709	28.3424	28.6017	28.1926	28.4495	28.4227	NaN	28.5352	28.6487	28.2166	28.4959													10	9	9	34.2	32.5	32.5
28.5558	28.745	28.8211	28.6421	28.5901	28.4713	28.7164	28.4632	28.6452	28.3751	28.6317	29.0113	28.5023	28.6561	28.6462	28.2507	28.6873	28.5226	28.6662	28.6095	28.5705	28.4979	28.3986	28.4546	28.5778	28.6466	28.8699	NaN	28.5231	28.7055	28.7731	28.6656													11	11	5	27.4	27.4	14.2
30.9111	30.8878	30.9171	30.9654	30.8697	31.1382	30.9708	31.0377	30.9181	30.862	30.8138	30.7567	30.8211	30.8342	30.9822	30.9261	30.6529	30.6224	30.8506	30.8078	30.8635	30.8856	30.9894	30.9099	30.8917	30.9348	31.1899	NaN	31.175	31.1943	31.0811	31.1507										+		FAM134C_TORIN__DOX	17	17	17	73.1	73.1	73.1
27.8386	28.0461	27.6317	27.8502	27.3509	27.8891	27.8693	27.8532	26.8307	27.514	27.3013	27.5663	27.3275	28.1724	27.8402	27.8167	27.8391	27.8905	27.1786	27.4134	27.4164	27.2025	27.4519	27.4912	27.8923	27.5195	27.9682	NaN	27.9545	27.5428	27.7866	27.9975									+			FAM134B_TORIN__DOX	8	8	7	11.3	11.3	10.5
29.5657	29.4372	29.2766	29.3459	28.645	28.8821	28.8321	28.8413	28.9222	29.3871	29.2325	29.1429	28.8751	28.4923	29.0179	29.0664	29.3873	29.3759	29.6042	29.4742	29.1341	29.0917	29.0337	28.8452	29.6974	29.5536	29.5361	NaN	29.2472	29.1195	29.0852	29.217					+		+	+	+		+	_TORIN__DOX;FAM134A_TORIN__DOX;FAM134B_TORIN__DOX;FAM134B_TORIN_FAM134B_DOX;FAM134C_TORIN_FAM134C_DOX	13	13	13	36.3	36.3	36.3
29.9309	30.0355	30.2406	29.9921	30.2602	30.0544	29.987	29.9586	30.0308	29.9292	29.9613	30.005	29.8365	30.0961	29.812	30.1402	29.9799	29.9015	29.9844	30.0526	29.8323	30.045	30.0222	30.1517	29.6594	29.7182	29.6663	NaN	29.8169	30.045	29.8817	29.6565													9	9	9	35.7	35.7	35.7
26.7638	26.8417	26.7114	26.6363	26.8442	27.1251	26.9919	26.6671	26.7112	26.6853	26.7917	26.9601	26.8858	27.3488	26.8477	27.5442	26.9317	26.9655	26.9106	26.8394	26.8906	27.1567	26.8595	26.946	26.9924	26.7462	26.7307	NaN	27.3916	26.6788	27.1164	27.0183													2	2	2	4.1	4.1	4.1
30.7548	30.9775	30.9997	30.9633	31.3975	31.4548	31.5087	31.3441	30.695	30.6909	30.7899	30.5646	30.8886	30.9116	31.1591	30.9718	30.5803	30.5901	30.5825	30.9065	31.037	31.0675	30.9781	31.1112	30.599	30.5635	30.7257	NaN	30.8847	30.9888	30.9466	30.8436		+	+	FAM134B_TORIN__TORIN;FAM134C_TORIN__TORIN	+		+					_TORIN__DOX;FAM134B_TORIN_FAM134B_DOX	16	16	2	81.7	81.7	26.4
27.092	26.9154	27.1862	26.6214	27.5362	26.7832	27.1401	27.2704	26.8265	27.2335	26.9842	27.0058	27.341	27.0303	27.0762	27.1531	27.0158	27.2129	27.1664	27.2197	27.2868	27.3621	27.1644	27.3109	27.3273	27.3839	27.3315	NaN	27.2706	27.7197	27.3508	27.3233										+		FAM134C_TORIN__DOX	4	4	4	17.4	17.4	17.4
29.2203	29.0896	29.8178	29.8975	30.0522	29.8961	29.8405	29.4508	29.7502	29.1318	29.3887	29.8387	29.796	30.1402	29.6882	29.7044	29.7455	29.5819	29.7725	29.5594	29.2799	29.4471	29.4809	29.6291	29.2597	29.1478	29.4559	NaN	29.946	29.8098	29.9799	29.7521								+				FAM134C_TORIN_FAM134C_DOX	8	8	2	35.9	35.9	13.8
31.3142	31.2966	31.3875	31.4009	31.1927	31.006	31.0493	31.0295	31.1226	31.0338	30.9844	31.0621	31.0394	31.2642	31.0246	31.0214	31.2369	31.2063	31.1655	31.2572	31.473	31.5193	31.4942	31.584	31.0526	30.9007	31.0537	NaN	31.1783	31.2442	31.0999	31.2184		+		FAM134B_TORIN__TORIN			+					FAM134B_TORIN_FAM134B_DOX	14	14	14	58.2	58.2	58.2
27.545	27.7285	27.3482	27.5848	27.2785	27.788	27.8133	27.8074	27.5437	27.2393	27.5917	27.6905	27.8174	27.4819	27.6186	27.9809	27.7493	27.4967	27.5447	27.5928	27.4859	27.0801	27.3446	27.5234	27.8894	27.9685	27.7663	NaN	27.6311	27.9563	27.745	27.9661													6	6	6	39.3	39.3	39.3
NaN	24.4315	NaN	NaN	NaN	24.4694	24.5899	NaN	24.8728	NaN	24.485	24.8391	NaN	NaN	NaN	24.8662	24.462	24.7246	23.8201	NaN	NaN	NaN	NaN	24.2933	24.497	24.5222	24.5999	NaN	NaN	24.8093	NaN	24.7739													1	1	1	2.2	2.2	2.2
25.5658	25.282	25.2313	25.228	25.289	24.8906	25.1885	25.196	25.0017	25.1155	25.5899	25.303	NaN	NaN	NaN	NaN	25.133	25.2175	24.779	25.4597	NaN	25.1713	25.0149	25.171	25.2177	25.5899	NaN	NaN	25.115	NaN	25.2238	NaN													4	4	4	5.2	5.2	5.2
25.4135	25.3297	25.5169	25.612	26.5382	25.8615	25.8047	25.4976	26.06	NaN	NaN	26.377	25.9183	26.2032	26.4236	25.9034	25.5263	25.7772	26.0255	25.6549	25.8856	26.7041	25.7355	25.7071	25.1952	26.3723	25.8692	NaN	26.5025	25.7338	26.7742	26.379										+	+	FAM134A_TORIN__DOX;FAM134C_TORIN__DOX	8	4	4	11.9	7.6	7.6
28.0938	27.962	27.8244	27.9837	27.761	28.2521	28.0429	28.1684	27.9035	27.8516	27.8098	27.962	28.4687	28.2296	28.6077	28.4131	27.9416	27.7169	27.9939	28.2029	28.2617	28.4149	27.9755	28.1237	28.1085	27.9717	28.6884	NaN	28.677	28.466	28.641	28.5217						+				+	+	FAM134A_TORIN__DOX;FAM134A_TORIN_FAM134A_DOX;FAM134C_TORIN__DOX	9	9	9	15.4	15.4	15.4
25.0894	24.6829	NaN	24.0488	24.7536	NaN	24.5796	NaN	NaN	24.4783	24.1331	24.652	24.5118	24.459	24.0179	24.9978	NaN	NaN	24.6709	24.3998	NaN	NaN	NaN	NaN	24.6575	24.1748	24.9211	NaN	23.706	24.4753	24.7675	24.7858													3	3	1	2.9	2.9	0.6
27.2784	NaN	27.1015	27.2708	27.2155	NaN	NaN	NaN	27.4286	27.1345	27.5621	27.3782	NaN	27.2228	27.3822	27.3918	27.1793	NaN	26.9009	27.2249	26.1686	27.274	NaN	27.0346	NaN	NaN	25.6542	33.312	NaN	27.1578	27.0856	NaN													3	3	3	6.1	6.1	6.1
30.3797	30.9218	31.7883	30.4178	29.886	30.8973	30.3721	30.609	30.6522	31.27	31.0493	28.5119	29.7983	30.129	29.4382	31.741	30.573	31.6266	31.6554	30.0276	28.1261	29.8279	28.4242	30.545	29.8553	31.304	31.5503	NaN	27.3257	31.6035	31.6125	29.2459							+		+			FAM134B_TORIN__DOX;FAM134B_TORIN_FAM134B_DOX	9	9	8	1.8	1.8	1.6
28.1768	28.1829	28.1494	28.1416	28.4645	28.4086	28.5265	28.2716	28.3001	27.9374	28.0765	27.9166	28.1123	28.241	28.4703	28.3669	28.237	27.8833	28.0542	28.3254	28.0281	28.124	27.9557	28.3525	27.8929	28.0835	28.0567	NaN	28.1543	28.1689	28.1077	27.8677													13	13	12	13.8	13.8	12.8
23.8957	23.8458	24.2572	24.2587	24.3324	NaN	NaN	23.6296	24.2238	23.7285	23.9353	24.1373	NaN	24.4447	NaN	23.9418	NaN	25.2116	24.0022	24.2058	23.9985	NaN	NaN	24.5095	NaN	23.945	NaN	NaN	23.8602	25.1706	NaN	NaN													1	1	1	6.3	6.3	6.3
26.7701	26.8328	NaN	NaN	26.5444	26.6249	26.5412	26.0894	26.4553	26.7447	NaN	NaN	26.5184	26.6959	NaN	NaN	26.7345	26.6444	26.7753	NaN	26.7967	26.8838	26.4105	26.5719	26.6005	27.0076	26.7799	NaN	26.8254	26.8072	27.1552	27.1729													7	7	7	1.8	1.8	1.8
25.3892	25.3066	25.1906	25.3565	25.7565	25.9991	25.3253	25.7019	25.272	25.3066	24.9878	25.4824	24.8941	24.8197	25.5957	24.37	25.3475	24.7293	25.1264	25.2468	24.3523	25.413	24.8466	24.7106	24.9906	NaN	24.0167	NaN	25.37	25.0948	25.152	25.1022													3	3	3	3.5	3.5	3.5
32.3795	32.3745	32.3254	32.3352	32.2499	32.3622	32.403	32.3799	32.484	32.2311	32.3225	32.4479	32.5008	32.2514	32.5475	32.563	32.319	32.1714	32.2482	32.3548	32.3041	32.3626	32.4098	32.3426	32.3664	32.1336	32.1782	NaN	32.4174	32.3864	32.5453	32.3918													16	16	16	73.3	73.3	73.3
NaN	NaN	NaN	NaN	NaN	NaN	NaN	NaN	NaN	NaN	NaN	NaN	NaN	NaN	24.4611	24.4147	NaN	NaN	NaN	NaN	24.4	24.5685	NaN	NaN	NaN	24.235	NaN	NaN	NaN	NaN	NaN	NaN													1	1	1	14.3	14.3	14.3
27.7846	27.8814	28.0679	27.711	28.1221	27.5915	27.7696	27.4336	27.7909	28.1204	27.9448	27.7177	27.5141	28.4804	27.6857	27.7134	27.7974	27.9468	28.1212	28.1497	27.7476	27.7119	27.5993	27.8217	27.5614	28.0467	27.7642	NaN	27.4936	27.5659	27.5184	27.383										+		FAM134C_TORIN__DOX	6	6	6	15	15	15
28.7427	28.6655	28.6729	28.7618	28.9145	28.7588	28.8206	28.8639	29.1359	28.9797	28.7974	29.0491	29.0785	29.2897	28.9962	29.0564	28.8555	28.7903	28.9703	28.9408	28.8503	29.0185	28.8536	28.7714	29.0393	29.1198	28.9177	NaN	29.3226	29.2311	29.1307	29.1713			+	FAM134C_TORIN__TORIN						+	+	FAM134A_TORIN__DOX;FAM134C_TORIN__DOX	15	15	15	25.3	25.3	25.3
30.5622	30.627	30.5398	30.5909	30.5046	30.4996	30.5933	30.5115	30.605	30.7216	30.6435	30.6169	30.5015	30.4793	30.5564	30.5668	30.4297	30.5999	30.5386	30.6127	30.5088	30.3515	30.4576	30.4524	30.6454	30.6908	30.5277	NaN	30.6896	30.3195	30.5902	30.6413													32	32	32	29.4	29.4	29.4
29.8397	29.8905	29.8146	29.875	29.8989	29.511	29.452	29.599	29.6875	29.9008	29.7998	29.769	29.54	29.7831	29.5291	29.5028	29.996	29.9598	29.9241	29.8759	29.8144	29.597	29.7137	29.6646	29.4284	29.5008	29.4186	NaN	29.2431	29.2334	29.307	29.4396										+		FAM134C_TORIN__DOX	13	13	13	19.4	19.4	19.4
29.2281	29.1514	28.9557	29.0604	28.6211	29.0895	29.0108	29.0845	29.1586	28.9597	29.0555	29.0889	29.3355	28.5587	29.3433	28.9915	29.0174	29.0349	28.8729	28.9757	29.2884	29.21	28.9754	29.2004	29.2179	28.9999	29.6471	NaN	28.8723	29.0232	28.9469	29.419													3	3	3	17.2	17.2	17.2
29.3749	29.345	28.2057	29.3239	29.2436	29.4207	29.236	29.3084	29.5013	29.3177	29.2963	29.4256	29.3124	29.5114	29.6756	29.458	29.3473	29.241	28.9545	29.3513	29.3883	29.5008	29.4639	29.5011	29.2947	28.8942	29.4037	NaN	29.4838	29.8953	29.3071	29.7958													13	13	9	39.4	39.4	29.3
28.2618	27.6398	28.2158	28.2706	29.917	29.7181	30.0545	29.9691	29.0245	28.6616	28.0675	28.7392	30.2904	29.8944	30.1715	30.0761	28.3663	26.4815	26.1581	28.5561	30.0776	29.6421	29.6701	29.7092	28.7926	28.6464	29.0067	NaN	30.136	29.9942	30.0367	30.1402					+	+	+	+	+	+	+	_TORIN__DOX;FAM134A_TORIN__DOX;FAM134A_TORIN_FAM134A_DOX;FAM134B_TORIN__DOX;FAM134B_TORIN_FAM134B_DOX;FAM134C_TORIN__DOX;FAM134C_TORIN_FAM134C_DOX	27	27	27	25.9	25.9	25.9
NaN	NaN	NaN	NaN	NaN	NaN	NaN	NaN	NaN	NaN	NaN	NaN	NaN	NaN	NaN	NaN	25.303	25.4343	25.6372	NaN	NaN	NaN	NaN	NaN	25.78	NaN	NaN	NaN	NaN	25.4934	NaN	NaN													2	2	2	3.1	3.1	3.1
26.1071	25.8929	26.1369	25.9343	26.5916	26.0817	26.1522	26.0984	26.1461	25.4612	25.9145	NaN	26.1007	NaN	26.3971	26.0383	25.9843	NaN	26.0945	NaN	26.2733	25.9351	25.8036	NaN	26.2637	26.3806	26.4226	NaN	26.4279	NaN	26.3506	26.2947										+		FAM134C_TORIN__DOX	2	2	2	7.8	7.8	7.8
NaN	25.1277	25.2403	25.3157	24.8447	NaN	NaN	24.9252	25.1077	24.9227	24.932	24.9885	25.1549	25.1917	NaN	25.0238	25.1257	25.0669	25.1468	25.2883	NaN	24.8694	24.941	24.89	25.2299	24.9102	NaN	NaN	NaN	25.1771	NaN	NaN									+			FAM134B_TORIN__DOX	1	1	1	26.1	26.1	26.1
29.9271	29.9286	29.8736	29.8807	29.4752	29.7023	29.5866	29.5859	29.7531	30.0826	29.8147	29.9822	29.8957	29.756	29.9964	29.7886	29.9944	30.0299	30.0413	30.1159	30.2034	30.039	30.1336	30.0864	29.7807	29.6585	29.7564	NaN	29.8665	29.7812	29.8976	30.0558		+		FAM134B_TORIN__TORIN	+							_TORIN__DOX	18	17	17	73.8	67.9	67.9
27.4146	28.0263	27.6856	27.5547	28.0451	27.6686	27.6814	27.3024	27.3469	27.6512	27.4973	27.6868	27.4894	25.7855	27.5566	26.9971	27.7307	28.1437	27.9907	28.3089	27.4233	27.3531	27.4997	27.0465	27.582	28.0189	27.9058	25.668	27.7137	27.3203	27.6616	28.0758							+					FAM134B_TORIN_FAM134B_DOX	12	12	12	21.6	21.6	21.6
30.373	30.4338	30.5797	30.4095	30.4559	30.3419	30.4081	30.4099	30.4152	30.326	30.2681	30.2936	30.3448	30.4254	30.2981	30.2126	30.404	30.3061	30.429	30.4669	30.4653	30.3557	30.444	30.4183	30.2392	30.1865	30.1039	NaN	30.0693	30.0919	30.2526	30.275													16	16	6	38.4	38.4	17.1
29.0406	29.1756	29.1881	29.3524	29.1578	29.0524	28.9706	29.093	29.251	29.0884	29.0141	29.1512	29.3712	29.1992	29.2373	29.3135	29.0654	28.8474	29.364	29.1835	29.2861	29.3809	29.3327	29.1736	29.2303	29.2404	29.3266	NaN	29.314	29.2049	29.2947	29.246													6	6	6	15.8	15.8	15.8
29.6877	29.753	29.7071	29.6813	29.6384	29.724	29.4737	29.7417	29.7885	29.814	29.9621	29.716	29.6187	30.0022	29.6915	29.7545	29.7737	29.7007	29.684	29.785	29.9276	30.0092	29.8209	29.7003	29.7874	29.8889	30.0919	NaN	29.9252	29.9749	29.7723	30.0473													21	21	21	44.7	44.7	44.7
NaN	25.101	NaN	26.0711	25.1551	NaN	NaN	NaN	25.0606	25.3527	25.1592	25.2492	NaN	NaN	24.9771	NaN	NaN	25.1844	25.2851	25.1085	NaN	25.1687	25.2642	25.3017	NaN	25.4802	NaN	NaN	25.0845	26.2499	25.5852	NaN													1	1	1	11.4	11.4	11.4
26.2774	26.1774	25.5742	25.9729	25.6561	25.7748	26.1357	25.5414	25.5834	26.0115	26.5069	25.8758	25.6256	25.534	26.6675	26.1451	25.5372	26.6656	26.2863	26.037	25.9467	25.9029	26.2851	25.9355	26.0782	26.4237	26.3348	NaN	26.2064	26.0015	26.6235	26.33													4	4	4	14.7	14.7	14.7
25.2918	25.2296	24.8877	25.0937	24.8407	24.7449	25.4672	24.9828	24.9357	25.3222	25.3114	25.1857	25.0174	24.9091	24.7241	24.8078	NaN	25.001	24.9723	25.4028	25.2836	24.7097	25.0188	NaN	25.227	24.8657	25.3546	NaN	24.7183	25.117	25.0214	25.2714													2	2	2	20	20	20
30.4763	30.4986	30.4925	30.397	30.3338	30.4273	30.4874	30.5069	30.4857	30.4736	30.5295	30.5088	30.6258	30.7376	30.5347	30.7744	30.5892	30.5214	30.5518	30.5453	30.684	30.578	30.5092	30.526	30.5963	30.4636	30.578	27.3236	30.4908	30.7209	30.6999	30.738													31	31	31	58.1	58.1	58.1
29.962	29.9068	29.679	29.8569	29.6794	29.7648	29.5498	29.6748	29.688	29.7831	29.7806	29.8387	29.6847	29.7488	29.7412	29.6284	29.7571	29.8557	29.6869	29.9113	29.9342	29.8488	29.787	29.7457	29.8029	29.8756	30.0104	NaN	29.7837	29.8111	29.8452	29.85													12	12	1	30.7	30.7	3
26.1356	26.4172	25.3901	25.7575	25.8512	26.1851	25.8922	25.4254	25.3612	26.2531	26.4408	24.9691	25.919	26.3786	26.2018	25.6432	25.8648	26.9351	26.312	25.8116	26.169	26.3619	25.7922	25.3566	25.8804	25.8981	26.1274	NaN	25.6759	NaN	26.1065	26.2202													5	5	5	3.6	3.6	3.6
NaN	27.5983	NaN	27.8574	27.7909	NaN	27.06	27.1008	28.1546	27.8886	27.9634	28.2651	27.1307	NaN	NaN	NaN	28.0197	28.168	NaN	28.029	27.2599	27.5923	27.7203	27.5553	27.7759	NaN	27.9193	NaN	NaN	27.814	NaN	28.1299							+					FAM134B_TORIN_FAM134B_DOX	1	1	1	7.1	7.1	7.1
28.8459	28.6376	28.177	27.6506	27.8548	26.9859	27.7398	27.6061	27.6777	27.5133	28.5469	27.9466	27.7631	27.1541	26.9512	27.4546	27.6591	28.5408	27.6868	27.3912	27.8069	27.2609	27.7997	27.7912	28.0415	27.8385	27.9531	NaN	28.1541	27.4315	27.7521	28.3208											+	FAM134A_TORIN__DOX	4	4	4	9.4	9.4	9.4
27.0263	27.2464	26.8072	26.8457	27.2615	27.1448	27.482	27.1776	26.7389	27.2262	27.2297	26.1527	27.1887	27.2568	27.3152	27.0868	26.9265	27.0679	27.1187	27.3432	27.3825	27.1921	26.7615	26.855	27.4301	27.1347	27.3634	NaN	27.1832	27.0683	27.2062	27.3825													4	4	4	18	18	18
26.3989	26.3536	25.5253	25.9064	27.2466	26.7371	26.6889	26.2674	25.0621	26.7556	25.9182	26.1709	26.6476	26.5831	26.5674	26.6245	26.2304	26.4294	26.1083	26.4174	26.4868	26.23	26.1807	26.694	26.2933	26.6527	26.5875	NaN	26.9068	25.9115	26.341	26.3949													5	5	5	4.1	4.1	4.1
26.6917	26.9198	26.7679	26.7956	26.5213	26.6433	26.8826	26.5319	27.0526	26.9224	26.8946	26.6791	26.9309	26.7465	26.651	26.9785	26.8743	26.6786	26.714	26.5851	26.4257	26.4734	26.2553	26.517	26.732	26.6331	26.9524	NaN	27.1776	26.8174	26.9703	27.3202									+			FAM134B_TORIN__DOX	3	3	3	15.4	15.4	15.4
30.9933	31.326	30.8903	31.405	31.7131	31.3983	31.2261	31.3083	31.4468	30.8766	31.275	31.3	31.4469	31.5555	30.9369	31.4966	31.3601	31.478	31.0438	30.945	31.02	31.1711	31.275	31.4078	31.3975	31.744	31.3917	23.0381	31.4437	31.1446	31.5076	31.6788													18	18	18	12.8	12.8	12.8
30.8827	30.7974	31.2031	31.1053	30.9607	30.9419	31.0465	31.1571	31.0972	30.9498	30.9673	31.0598	31.1193	31.3435	30.8675	30.9848	30.9554	30.9259	30.883	30.9401	30.9597	30.8524	30.9658	31.1051	30.9524	30.8574	30.792	33.5889	30.8847	30.902	31.0375	30.9777													14	14	14	41.5	41.5	41.5
NaN	24.2242	24.0799	24.4479	24.9458	24.4972	24.1274	24.4669	24.0857	24.203	24.1537	24.842	24.3473	24.3529	24.7206	NaN	23.742	24.2963	NaN	24.4902	24.4621	24.7019	24.8956	24.2791	24.2633	NaN	NaN	NaN	24.4447	24.7796	NaN	24.3298													6	6	6	7.3	7.3	7.3
28.2204	28.4674	28.1306	28.5476	28.4226	28.3641	28.7484	28.548	28.372	28.8446	28.3562	28.1277	28.5119	28.7523	28.2255	28.1484	27.4809	28.671	28.5182	28.4718	28.3307	28.4318	28.5584	28.5861	28.5955	28.593	28.5246	NaN	28.7218	28.6237	28.8348	28.6231										+		FAM134C_TORIN__DOX	18	17	17	4.5	4.4	4.4
26.941	26.8655	26.9488	27.1211	26.9088	NaN	NaN	26.8593	NaN	26.911	NaN	26.8501	NaN	26.914	NaN	NaN	26.9906	26.9017	27.1017	27.126	26.5993	NaN	NaN	26.8488	27.185	26.7981	26.868	NaN	NaN	26.9429	NaN	NaN													2	2	2	6.2	6.2	6.2
26.46	26.7388	27.1921	26.7753	27.0851	26.923	26.8448	26.8571	26.4362	26.6108	26.6894	26.7595	27.056	27.1709	26.9215	27.2811	26.7266	26.5975	26.4917	26.578	27.0169	26.6676	26.9802	27.2153	26.8661	27.4129	26.9432	NaN	27.1642	27.4697	27.0168	25.8071						+						FAM134A_TORIN_FAM134A_DOX	8	6	6	17.8	15.9	15.9
31.9104	31.8784	31.8211	31.8476	31.9121	31.8521	31.7411	31.7958	31.8457	31.9303	31.9202	31.8505	31.8328	31.7349	31.913	31.8332	31.8276	31.8288	31.8889	31.8893	31.8336	31.8899	31.8813	31.7809	31.9864	32	32.0497	28.0469	31.9714	31.8783	31.9181	32.0646													28	28	28	54.7	54.7	54.7
28.7927	28.8413	28.7594	28.8398	29.0241	28.6184	28.7482	28.7001	28.476	28.8196	28.8378	28.5509	28.7237	28.775	28.8673	28.7881	28.7372	28.7228	28.7377	28.9213	28.6511	28.7527	28.7897	28.8578	28.8216	28.6099	28.9706	NaN	28.3803	28.4736	28.679	28.8038													17	17	17	12.1	12.1	12.1
26.7521	26.4298	26.6775	26.8561	26.6881	26.2117	26.0733	26.5319	26.8528	27.1153	26.7291	26.8201	26.3356	26.9844	26.4112	25.7211	26.7542	26.983	26.6077	26.8157	26.1196	26.2076	25.5523	26.2159	26.9994	26.3283	26.3171	NaN	25.394	26.3751	25.9021	26.3848							+		+	+		FAM134B_TORIN__DOX;FAM134B_TORIN_FAM134B_DOX;FAM134C_TORIN__DOX	2	2	2	8.4	8.4	8.4
25.4101	25.7448	26.0008	25.9934	25.6683	25.6423	25.8609	25.5009	25.567	25.8935	25.4218	25.4663	25.2907	25.6532	25.3848	25.3149	25.7514	26.0678	25.9644	25.3182	25.6866	25.5854	25.4491	25.4669	25.7303	25.8301	25.7649	NaN	25.4872	25.8173	NaN	25.3742													2	2	2	5.6	5.6	5.6
26.9861	26.9214	27.1792	27.2177	27.043	26.6139	26.536	26.8309	26.9653	27.4175	27.1112	26.8876	27	27.2627	26.6525	26.7171	27.2415	27.3042	27.2736	27.0981	27.2982	27.0153	27.1861	27.0429	27.178	26.7189	26.9534	NaN	26.4273	26.9503	27.0704	26.6451													4	4	4	14	14	14
28.4407	28.4284	28.6898	28.5033	28.1653	27.9691	27.9819	28.1536	28.6743	28.5817	28.4762	28.7238	28.0635	28.7889	28.2347	28.4481	28.5126	28.5415	28.7839	28.6979	28.3758	28.4732	28.383	28.4768	28.4913	28.6823	28.5656	NaN	28.5434	28.6467	28.3511	28.5897			+	FAM134C_TORIN__TORIN	+							_TORIN__DOX	18	18	18	17.8	17.8	17.8
NaN	NaN	NaN	NaN	NaN	NaN	NaN	NaN	NaN	NaN	23.6407	NaN	NaN	24.8277	NaN	23.7645	23.5512	NaN	NaN	NaN	23.675	23.7048	NaN	NaN	24.0203	NaN	NaN	NaN	23.6303	NaN	NaN	23.6509													1	1	1	7.6	7.6	7.6
31.8091	31.9914	31.6946	31.8474	31.8369	31.7579	31.9574	31.6846	31.7428	31.8616	31.7481	31.7426	31.7804	31.7854	31.8464	31.811	31.6658	31.7607	31.8565	31.9419	31.8563	31.8783	31.8461	31.6868	31.8805	31.7933	31.9434	NaN	31.8291	31.7294	31.8007	32.0386													39	39	39	51.1	51.1	51.1
29.4832	29.6832	29.8369	29.6025	30.1901	29.7413	29.6646	29.5347	29.9713	29.4088	29.3021	29.6018	29.7403	30.9438	29.8341	29.4006	29.213	29.5091	29.3326	29.649	29.8068	29.9012	29.6218	29.8417	29.698	29.5327	29.6741	NaN	29.8792	29.9283	29.671	29.7512							+					FAM134B_TORIN_FAM134B_DOX	2	2	2	24.7	24.7	24.7
27.6128	27.5525	27.4874	27.5527	27.4186	27.0328	27.0793	27.231	26.8447	27.2036	26.8264	26.8123	26.9393	26.7548	26.8381	26.6399	27.5042	27.2258	27.2984	27.3196	27.0006	26.9775	26.7834	27.0172	27.294	27.3501	27.2324	NaN	26.9438	26.612	26.3317	26.4615							+	+	+	+	+	FAM134A_TORIN__DOX;FAM134B_TORIN__DOX;FAM134B_TORIN_FAM134B_DOX;FAM134C_TORIN__DOX;FAM134C_TORIN_FAM134C_DOX	12	12	12	13.4	13.4	13.4
29.2998	29.2512	29.399	29.4473	29.2179	29.1575	29.3064	28.9762	29.4185	29.3904	29.4372	29.3075	29.2952	29.3936	29.1142	29.3055	29.4473	29.6478	29.6729	29.6375	29.2398	29.4044	29.3789	29.3078	29.3789	29.2762	29.4203	NaN	29.3975	29.5575	29.2472	29.5522													5	5	5	34.6	34.6	34.6
27.5002	27.3159	27.5441	27.0809	27.5092	27.2397	27.4728	27.1328	26.642	27.2204	27.3199	27.3107	27.4281	27.4799	27.3151	27.4087	26.9876	27.1709	27.3772	27.5142	27.3615	27.5234	27.0299	27.1565	27.314	27.5933	27.6498	NaN	27.8554	27.4862	27.8366	27.864										+		FAM134C_TORIN__DOX	8	8	7	11.8	11.8	10.7
24.3841	24.7101	24.9251	24.909	23.9992	24.266	24.6275	24.6607	25.1533	25.1616	24.689	24.9298	24.0947	24.3829	24.5156	24.3205	24.9061	25.4866	24.9615	25.1467	24.6955	24.4387	NaN	24.2917	25.134	24.3403	24.4394	NaN	23.7149	NaN	24.1844	24.5684						+	+					FAM134A_TORIN_FAM134A_DOX;FAM134B_TORIN_FAM134B_DOX	2	2	2	3.5	3.5	3.5
NaN	26.1572	26.2885	26.195	26.0361	26.2972	26.2262	26.3845	26.1118	26.3006	26.0234	26.1612	26.266	25.9207	26.4219	26.3854	24.9181	26.1347	27.1379	NaN	26.3958	26.4918	26.4165	26.3108	26.5037	26.7982	26.7714	NaN	26.971	25.5578	26.5095	26.6527													4	4	4	12.5	12.5	12.5
27.7331	27.7817	27.5012	27.4556	27.8887	28.1508	28.3542	27.8997	27.4172	27.7095	27.5348	27.6209	27.8251	27.5007	28.0034	28.0689	27.5249	27.5089	27.6392	27.6357	27.7315	27.633	27.828	27.7982	27.7951	27.8287	28.0717	NaN	28.1617	27.6521	27.9877	28.018													6	6	6	17.3	17.3	17.3
NaN	NaN	NaN	NaN	NaN	NaN	NaN	NaN	NaN	NaN	NaN	NaN	NaN	NaN	NaN	NaN	NaN	NaN	NaN	NaN	NaN	24.71	25.1514	25	24.8073	NaN	NaN	NaN	NaN	NaN	NaN	NaN													2	2	2	5.7	5.7	5.7
26.8195	27.1186	27.1199	27.3743	27.3752	27.407	27.4008	27.4033	27.6647	27.3233	27.3412	27.0979	27.3302	27.3816	27.4516	27.3513	27.3681	26.8398	27.5822	27.3906	27.4337	27.6009	27.7603	27.6606	27.316	27.1105	27.2042	NaN	27.8234	27.7193	27.5091	27.6922								+	+	+		FAM134B_TORIN__DOX;FAM134C_TORIN__DOX;FAM134C_TORIN_FAM134C_DOX	27	2	0	45.2	5.5	0
25.6117	26.0546	26.0528	26.0768	26.8323	25.638	26.041	25.7099	25.8555	25.6796	25.4712	25.817	NaN	26.7598	25.5617	26.1443	25.7728	25.6073	25.7434	26.1763	25.7811	26.3643	25.9989	26.4082	25.3365	26.285	25.7412	NaN	26.2012	26.4743	25.8426	25.8654													2	2	2	16.8	16.8	16.8
30.4186	30.4268	30.4965	30.3035	30.3517	30.3911	30.3793	30.3264	30.6264	30.4179	30.428	30.4706	30.4579	30.506	30.3292	30.5346	30.3837	30.4153	30.5065	30.5561	30.4123	30.3137	30.3044	30.3448	30.5704	30.4335	30.6642	NaN	30.5709	30.5361	30.5429	30.6654													26	26	26	34.2	34.2	34.2
27.4982	27.8474	27.3827	27.6805	27.7477	27.5304	27.2512	28.0456	27.7259	27.7354	27.5609	27.4842	27.4985	27.3111	27.4667	27.0028	27.4835	27.3677	27.6028	27.772	27.646	27.6013	27.8347	27.3116	27.6719	27.5619	27.2932	NaN	27.756	27.2793	27.9426	27.6664													3	3	3	37.7	37.7	37.7
25.7012	25.5583	25.9986	26.0415	26.6326	26.0631	25.9203	25.9564	26.4422	25.6081	25.6956	25.9895	25.2253	26.5637	25.6034	25.0927	25.7771	26.2018	26.233	26.0131	25.1355	26.1046	25.8863	26.0166	26.0183	25.7626	26.1792	NaN	25.572	26.2278	NaN	26.2743													3	3	3	4.8	4.8	4.8
25.2694	25.4618	25.0901	25.1891	25.1895	25.1073	NaN	NaN	25.4625	25.5191	25.5149	25.3723	25.6737	26.5483	25.8763	25.0813	25.4782	25.4457	25.5116	25.5442	25.1357	25.2547	24.8215	25.386	25.214	25.1715	25.4215	NaN	25.4051	25.1325	24.9746	25.4448													2	2	2	3	3	3
28.6201	28.8262	29.1237	28.9209	29.2019	28.4617	28.6939	28.9074	28.6145	28.6809	28.8025	28.7272	29.4094	29.2914	29.1224	28.819	28.7459	28.835	28.7008	28.4194	29.1697	29.2185	29.3069	29.2477	28.8129	28.8295	28.9336	NaN	28.9105	29.1786	29.0329	29.2613							+					FAM134B_TORIN_FAM134B_DOX	4	4	4	42.3	42.3	42.3
26.1073	25.7004	26.6607	26.9505	27.334	27.1323	27.2484	26.8437	26.549	26.6914	26.6576	26.6178	27.0517	26.3574	26.9031	27.5895	26.6002	26.7798	26.8134	26.956	27.1866	27.3253	27.4953	27.0468	26.9096	26.5115	26.9334	NaN	26.9677	27.4956	26.9647	27.2099					+		+		+	+		_TORIN__DOX;FAM134B_TORIN__DOX;FAM134B_TORIN_FAM134B_DOX;FAM134C_TORIN__DOX	6	6	6	37.4	37.4	37.4
26.8152	26.7044	25.8927	26.3182	25.9667	26.0347	25.5217	25.7289	25.7777	26.6788	26.7212	26.517	25.634	25.8279	26.3369	25.7423	26.3597	27.0209	26.8097	26.5418	26.2123	NaN	NaN	26.4676	26.4503	26.4251	NaN	NaN	NaN	26.1807	NaN	NaN													2	2	2	22.7	22.7	22.7
27.4799	27.4209	26.9009	27.5557	27.412	27.599	27.8063	27.555	27.6542	27.8376	27.3392	27.6154	27.3941	27.5531	27.4587	27.4325	27.4639	27.5216	27.8519	27.1605	27.7727	27.3531	27.7609	27.1973	27.2822	27.3441	27.6016	NaN	27.7778	27.0046	27.7289	27.7148													10	10	10	32	32	32
25.1887	24.7331	25.0308	25.1425	25.0417	NaN	NaN	NaN	25.2645	24.9956	24.7689	24.3362	NaN	25.2161	24.8713	24.6794	NaN	NaN	NaN	25.0085	NaN	25.275	26.0341	25.1078	24.4459	25.2543	25.4461	NaN	24.8729	NaN	25.1308	24.8541													1	1	1	36.4	36.4	36.4
30.7101	30.6831	30.926	30.8653	30.7913	30.8132	30.766	30.7409	30.4736	30.3925	30.2904	30.4935	30.3686	30.2632	30.385	30.5242	30.7561	30.6551	30.5602	30.7019	30.5123	30.5835	30.559	30.5853	30.7391	30.6954	30.8202	NaN	30.6975	30.7537	30.7363	30.8226											+	FAM134A_TORIN__DOX	19	19	2	66.4	66.4	14.1
28.7167	28.7705	28.8729	28.9258	28.5685	28.4619	28.4257	28.6836	28.3692	28.3618	28.9909	28.5095	28.8294	28.6892	29.1367	28.3673	28.5218	28.6382	28.5174	28.6538	28.4725	28.2946	28.4793	29.0324	28.7397	28.6941	28.3813	NaN	28.4605	28.3962	29.0554	28.5885													4	4	4	81.7	81.7	81.7
30.7315	30.6343	30.6058	30.6218	30.8208	30.5006	30.6681	30.6402	30.6932	30.7941	30.8753	30.7244	30.3581	30.6675	30.4053	30.1431	30.3366	30.5264	30.487	30.8333	30.1948	30.3145	30.0384	30.2794	30.9356	30.7316	30.71	33.5198	30.2536	30.082	30.1438	30.5261									+	+		FAM134B_TORIN__DOX;FAM134C_TORIN__DOX	23	23	23	58.3	58.3	58.3
27.7593	27.8555	27.8226	27.8474	27.488	27.6537	27.8242	27.5916	27.7701	28.006	27.9458	27.9151	28.0478	27.8089	27.9714	27.9726	27.7855	27.9583	27.93	27.9922	27.7282	27.6161	27.5818	26.568	28.069	28.0944	28.161	NaN	27.8113	28.0599	28.1071	28.2735													8	8	8	17.4	17.4	17.4
27.2713	26.9109	27.0541	26.5578	26.5174	26.7882	27.152	26.9225	27.2957	27.1264	26.8636	27.4054	27.1094	27.0247	27.0019	26.7384	27.474	27.0189	26.8049	27.4053	27.0016	26.4568	26.9265	26.7238	27.0092	26.8688	27.3071	NaN	NaN	26.0942	26.46	26.8067													10	9	9	17	16.1	16.1
27.2611	27.0722	27.3286	27.359	27.3844	26.8644	27.3313	24.4962	27.1362	27.2231	27.392	27.2282	27.2539	27.1565	27.1344	25.1803	27.4501	27.0409	27.2803	27.4747	26.981	26.9938	26.6102	27.1157	27.1663	27.1635	27.276	NaN	27.141	27.0085	27.0964	26.602													5	5	2	20.1	20.1	10.9
27.0705	26.9155	26.9832	26.8805	27.1243	27.3176	26.9378	26.8367	27.2563	27.6858	26.6303	27.1763	26.741	26.4593	26.7123	27.4317	27.247	27.1792	27.1747	27.556	27.0879	27.363	26.9919	27.1132	27.0828	26.9672	26.9387	NaN	27.1892	27.3142	27.2524	26.8399													6	6	6	9.8	9.8	9.8
28.8854	28.6905	28.8679	29.0272	28.649	28.7173	28.8265	28.802	28.9486	28.6918	28.9641	28.8378	28.9941	28.5948	29.0516	29.1739	28.9941	29.1411	29.0313	28.8629	29.0851	28.8342	28.7976	28.8122	28.9652	28.7011	29.1676	NaN	28.9898	28.7515	28.9813	29.0843													14	14	13	25	25	22.2
31.478	31.4961	31.6232	31.5636	31.6681	31.7139	31.6621	31.5251	31.5884	31.6134	31.4525	31.5992	31.5758	31.651	31.6232	31.7514	31.5866	31.526	31.5283	31.5576	31.4506	31.5639	31.487	31.5348	31.5374	31.6093	31.6165	NaN	31.7235	31.7143	31.7222	31.8229													12	12	12	53.2	53.2	53.2
NaN	24.1831	NaN	NaN	24.3456	24.4511	24.4431	24.1844	24.8975	24.7542	24.5418	24.8279	24.4855	24.7424	NaN	24.6065	23.9697	24.1416	24.1846	24.4877	NaN	24.0852	24.2482	NaN	24.2865	24.1768	NaN	NaN	NaN	23.8322	NaN	24.5845													1	1	1	2.8	2.8	2.8
26.4657	26.3376	26.2577	26.3411	26.3225	26.6306	26.5493	26.6534	26.8278	26.4767	26.3994	26.7574	27.2419	26.1602	26.6755	26.4014	26.2505	26.3002	26.5341	26.7497	26.7363	26.8022	27.218	27.0264	27.0488	NaN	26.2472	NaN	27.2899	26.8521	26.9358	NaN							+		+	+		FAM134B_TORIN__DOX;FAM134B_TORIN_FAM134B_DOX;FAM134C_TORIN__DOX	9	5	5	16.7	8.3	8.3
32.0228	32.1335	31.894	31.9478	31.3563	31.4289	31.4096	31.284	32.0157	32.1527	31.9475	32.0099	31.5212	31.3602	31.4326	31.4525	31.9188	31.9187	32.0465	32.1227	31.6122	31.4908	31.485	31.55	32.1585	32.0951	32.2979	27.5553	31.8242	31.5834	31.6525	31.7234					+	+	+		+	+	+	_TORIN__DOX;FAM134A_TORIN__DOX;FAM134A_TORIN_FAM134A_DOX;FAM134B_TORIN__DOX;FAM134B_TORIN_FAM134B_DOX;FAM134C_TORIN__DOX	62	62	2	7.7	7.7	0.2
27.379	27.1097	27.4693	27.5799	27.5022	27.8254	27.7292	27.8709	27.6051	27.5187	27.4673	26.7704	27.6909	27.7911	27.8335	27.8994	27.2471	27.3951	27.4481	27.3974	27.7854	27.4901	27.5914	27.5622	27.5345	27.2453	27.6949	NaN	27.8727	27.4498	27.8215	27.6072											+	FAM134A_TORIN__DOX	4	4	4	10.6	10.6	10.6
27.2758	26.9598	27.2306	26.9944	26.8921	27.2642	27.0913	27.2159	26.5652	27.1702	27.2899	26.9087	27.458	26.9138	27.0619	26.9984	27.3432	27.1328	27.5851	27.2278	27.5777	27.4595	27.388	27.464	27.23	27.4775	27.4853	NaN	27.6237	27.554	27.3952	27.5675									+	+		FAM134B_TORIN__DOX;FAM134C_TORIN__DOX	4	4	4	28.9	28.9	28.9
27.6907	27.8758	27.0362	27.4169	27.6111	27.9417	27.9154	27.7625	27.2838	27.4447	27.4346	27.2399	27.8199	27.6956	27.8982	27.3266	27.1595	27.4409	27.4552	27.5938	27.5633	27.5149	27.5171	27.573	27.7159	27.6529	27.9717	NaN	27.9171	27.6736	27.9446	27.8451													7	7	7	19.4	19.4	19.4
NaN	25.8651	25.4615	25.5762	25.439	NaN	NaN	25.9542	NaN	NaN	NaN	25.5514	25.7514	25.4266	NaN	25.6639	NaN	25.1511	NaN	25.635	25.2832	25.6552	NaN	25.4331	NaN	25.4708	NaN	NaN	NaN	NaN	NaN	NaN													4	4	4	25.5	25.5	25.5
29.5382	29.7585	29.3973	29.632	29.5218	29.7531	29.6054	29.6582	29.5614	29.4491	29.6375	29.546	29.8771	29.7999	29.948	30.0096	29.5007	29.7488	29.6199	29.6542	29.492	29.5898	29.5725	29.5297	29.5379	29.6009	29.6549	24.4223	29.7792	29.6644	29.9136	29.7816						+						FAM134A_TORIN_FAM134A_DOX	13	13	13	53.6	53.6	53.6
28.8874	28.988	28.8666	28.841	28.9442	28.8394	28.956	28.711	28.8952	28.9421	29.1355	29.0159	29.1185	28.9466	28.7056	28.6357	28.9477	28.8956	28.8901	29.0279	29.0577	28.8742	28.8222	28.8592	29.0345	28.6734	28.8712	31.2767	28.7019	28.6249	28.5791	28.9863													19	19	19	25.9	25.9	25.9
25.5588	25.7436	25.9421	25.6432	25.8941	25.6597	26.0329	25.9034	25.9277	25.8983	25.9706	26.0002	25.4974	26.1396	25.4669	25.8056	25.5339	25.9478	25.787	25.6518	26.1226	NaN	26.9096	26.2397	26.0567	25.3842	25.8889	NaN	25.9381	25.4341	25.9356	25.9908							+		+			FAM134B_TORIN__DOX;FAM134B_TORIN_FAM134B_DOX	1	1	1	24.4	24.4	24.4
27.346	27.447	27.309	27.255	27.2331	27.6339	27.8514	27.2974	27.7638	27.7786	27.2326	26.7969	27.5931	27.3899	27.659	27.4364	27.4503	27.9273	27.4204	26.6879	27.2985	27.3595	27.5951	27.5149	27.6567	27.7015	27.5557	NaN	27.8074	27.2298	27.2827	27.5808													7	7	7	32.4	32.4	32.4
31.9945	31.9616	31.8947	31.9965	31.9924	32.01	32.0338	32.0518	31.8947	31.9365	31.9682	31.9682	32.1527	32.1692	32.138	32.4405	31.9028	31.9555	31.9636	32.0196	32.1318	32.1226	32.1781	32.0187	32.0117	31.9983	32.0745	28.2388	32.2121	32.116	32.2503	32.3189										+		FAM134C_TORIN__DOX	58	58	41	34.8	34.8	25.1
NaN	NaN	NaN	NaN	NaN	NaN	NaN	NaN	NaN	NaN	NaN	NaN	NaN	NaN	NaN	NaN	NaN	NaN	NaN	NaN	NaN	NaN	NaN	NaN	NaN	NaN	NaN	NaN	NaN	NaN	NaN	NaN													1	1	1	6.7	6.7	6.7
29.2555	29.1799	29.1552	29.0688	29.2176	29.3099	29.2566	29.3726	28.8549	28.9645	29.184	29.2281	29.294	29.4805	29.2131	29.2204	28.8518	29.1184	29.1437	29.1767	29.2647	29.2382	29.3078	29.2464	29.348	29.2157	29.3006	NaN	29.5242	29.4864	29.3937	29.5375										+		FAM134C_TORIN__DOX	14	14	13	29	29	26.8
32.9791	32.8822	33.0971	32.9968	33.0348	33.0084	33.1009	32.9412	33.0968	32.9684	33.0092	32.9797	32.981	32.9563	32.8774	33.0105	33.0961	32.9563	32.8999	33.071	32.9201	33.0376	32.8977	33.0925	32.9584	32.9908	32.9549	35.2074	32.9749	33.1216	32.918	33.1561													25	25	25	73	73	73
24.2156	NaN	24.6664	24.6595	NaN	24.3878	24.727	24.6296	24.9367	24.5982	24.5777	NaN	24.81	24.5102	24.6207	24.3504	24.5394	NaN	NaN	NaN	NaN	24.5914	NaN	24.9252	24.8242	23.7527	24.9932	NaN	24.7924	24.4634	24.6923	24.7473													4	2	2	12.1	6.6	6.6
24.6876	25.6296	25.2959	24.65	24.6352	24.6863	24.8971	24.3786	24.936	24.893	24.5896	24.7168	24.6806	NaN	25.0817	24.4548	24.4789	24.3939	NaN	24.7086	24.5901	24.4259	24.5512	NaN	24.9821	24.6658	24.8655	NaN	25.0148	24.379	NaN	24.7394													2	2	2	24	24	24
29.345	29.4016	29.5249	29.4949	29.4333	29.5546	29.6743	29.5979	29.2016	29.8711	29.3081	29.5865	29.5952	29.3491	29.3956	29.7168	29.5143	29.3493	29.6916	29.7157	29.4321	29.328	29.2745	28.9881	29.5685	29.7624	29.8015	NaN	29.4084	29.1763	29.444	29.5413													4	4	4	40.8	40.8	40.8
31.2554	31.4686	31.4301	31.3668	31.58	31.1393	31.3431	31.1621	31.5472	31.3873	31.253	31.3336	31.0307	31.481	31.0922	31.252	31.369	31.3672	31.3864	31.4886	31.2238	31.2551	31.1496	31.3921	31.2648	31.2306	31.4331	NaN	30.9389	31.1265	30.9017	31.2246										+		FAM134C_TORIN__DOX	13	13	13	40.1	40.1	40.1
27.9882	28.0419	27.6778	27.8215	27.1913	27.5873	27.2822	27.5174	27.757	28.6264	28.1566	28.1902	27.5843	27.2415	27.8913	27.9663	27.7226	28.2145	27.7144	27.8954	27.7612	27.79	27.5926	27.8196	28.1011	28.1683	28.1138	NaN	27.4489	27.6707	27.8238	28.0511					+							_TORIN__DOX	14	14	13	17.8	17.8	16.8
26.5338	26.5021	26.3154	26.1727	26.4068	26.5438	26.7554	26.5831	26.2248	25.959	25.9536	26.3515	25.9999	26.1359	26.323	26.4285	26.2262	26.1313	26.1115	26.7456	26.2781	26.1909	26.272	26.4077	26.5426	26.597	27.1579	NaN	26.6546	26.2941	26.2598	26.2568													2	2	2	8.2	8.2	8.2
26.2316	25.9065	26.1592	26.1546	25.7762	25.5195	25.2724	25.812	26.7482	26.5231	25.9496	25.5531	25.2396	25.7722	NaN	25.7573	26.3457	26.4823	26.1125	26.2109	25.5949	25.916	25.7622	25.4959	26.1129	26.5966	25.9117	NaN	25.9917	25.8204	25.5933	NaN					+		+		+		+	_TORIN__DOX;FAM134A_TORIN__DOX;FAM134B_TORIN__DOX;FAM134B_TORIN_FAM134B_DOX	3	3	3	16	16	16
30.1348	30.2774	30.11	30.0841	30.1178	30.415	30.2234	30.234	30.0093	30.143	30.1611	30.0517	30.3874	30.2178	30.4873	30.3085	29.9833	30.0596	30.175	30.1014	30.2596	30.3292	30.2846	30.0894	30.1712	30.3404	30.5785	NaN	30.6563	30.314	30.4211	30.3934													14	14	14	37.7	37.7	37.7
29.0058	28.9839	28.9363	28.9738	28.9583	28.8888	29.0797	28.8836	28.7806	28.928	28.8434	29.0499	29.0982	29.0422	29.1566	29.0942	28.8899	28.9273	28.8839	29.1229	29.0651	29.1891	29.1266	29.1221	29.1247	29.0676	29.1386	NaN	29.1854	28.9861	29.2667	29.0868													11	11	11	50.5	50.5	50.5
28.886	28.8501	28.7069	28.7631	28.8867	28.7993	28.8584	28.959	28.6905	28.8372	28.7846	28.6105	28.9915	29.2915	28.885	29.0236	28.7168	28.5386	28.8144	28.3903	28.748	29.0857	28.8227	28.842	28.8246	28.8091	28.9118	NaN	28.6459	28.5839	28.9094	28.9052													21	21	21	14.7	14.7	14.7
29.5375	29.785	29.8948	29.9595	30.1618	29.7205	29.7251	29.8562	29.6488	29.8591	29.7825	30.0109	29.9566	29.9745	29.8102	29.9864	29.8461	29.8914	29.908	29.8911	29.9297	30.0739	29.9297	29.8743	29.8543	29.8853	29.8011	NaN	29.6743	30.1016	29.7933	29.8029													5	5	5	12.9	12.9	12.9
29.915	29.9303	29.945	29.9799	30.1156	29.7951	30.028	29.9314	29.7248	29.759	29.7842	29.9414	29.9833	30.1574	30.0219	29.8989	29.8411	29.8813	29.7543	30.0861	30.0283	30.1087	29.9673	29.9987	29.84	29.7775	29.8706	NaN	30.0792	29.8868	30.1666	30.1854													19	19	19	27.3	27.3	27.3
25.5585	25.519	25.6497	NaN	25.2819	NaN	NaN	NaN	24.7923	25.2728	25.1473	25.3436	NaN	NaN	NaN	NaN	25.4535	25.4402	25.4912	25.259	NaN	26.3169	NaN	NaN	NaN	25.3888	NaN	NaN	NaN	NaN	NaN	NaN													4	4	4	6.2	6.2	6.2
28.6364	28.9069	28.9096	28.9325	28.7565	28.7051	28.7132	28.6557	28.9004	29.0173	28.7746	29.0326	28.4626	28.5943	28.8017	28.4988	28.8637	28.8002	28.9183	28.794	28.5647	28.6473	28.5654	28.8087	28.7801	28.5523	28.9156	NaN	28.3781	28.7569	28.4647	28.3028										+		FAM134C_TORIN__DOX	7	7	6	18.4	18.4	15.6
27.4098	27.6551	27.4965	27.6598	27.8844	27.1971	27.6191	27.0605	27.9417	27.9814	27.8345	27.7455	27.7967	28.1804	27.8971	27.6082	27.5854	27.6384	27.7358	27.908	27.808	27.6256	27.5192	27.6048	27.9298	27.3781	28.2025	NaN	27.3376	27.5116	27.8005	27.9107													9	9	5	8.8	8.8	6.2
25.738	25.7469	25.179	25.582	25.7275	24.9675	NaN	25.8851	24.9845	25.6901	25.3314	NaN	25.8822	25.8008	25.419	NaN	NaN	25.0658	25.681	NaN	25.7704	25.6494	25.284	25.7231	25.809	25.5735	25.368	NaN	25.5725	25.6929	25.532	25.5061													3	3	3	12.1	12.1	12.1
31.8077	31.7898	31.7542	31.7631	31.8898	31.7509	31.7034	31.785	31.7725	31.7844	31.891	31.8138	31.9524	32.0117	31.8636	31.8856	31.7072	31.7926	31.6341	31.7918	31.9278	31.8802	31.9649	31.9322	31.9079	31.7721	31.8306	33.6412	31.8537	31.9723	31.8527	31.9634													49	48	48	64.1	64.1	64.1
25.5068	NaN	NaN	NaN	NaN	25.458	NaN	26.0879	23.7043	24.3574	25.3727	NaN	NaN	NaN	NaN	25.3813	NaN	NaN	NaN	NaN	NaN	25.8254	NaN	NaN	25.7497	NaN	25.6415	NaN	NaN	NaN	NaN	25.9902													1	1	1	3.5	3.5	3.5
30.0558	30.0904	30.1014	30.19	30.1185	30.0675	30.1623	30.1495	30.0341	30.2058	30.2695	30.1089	30.1872	30.0243	30.0785	30.1989	30.2521	30.1853	30.1041	30.0761	29.9156	30.0133	29.9745	29.8869	30.0874	30.166	30.2123	NaN	30.0757	29.9197	30.1443	30.143													36	24	22	41.7	31.1	28.1
24.612	24.727	NaN	NaN	NaN	NaN	NaN	24.29	NaN	24.411	24.34	NaN	NaN	24.2618	NaN	24.6697	NaN	24.2472	NaN	24.5357	24.6287	24.4062	24.4644	24.3977	24.4165	25.0803	24.4417	NaN	NaN	24.2165	NaN	24.4453													1	1	1	20	20	20
27.7114	27.6276	27.9268	27.7863	27.9805	27.6875	27.7318	27.9025	27.8506	27.822	27.6811	28.117	27.8485	28.3233	27.6757	27.6418	27.804	27.6757	27.3378	27.953	27.8935	28.0961	27.411	27.724	27.9538	27.6066	27.9424	NaN	27.7144	27.5686	27.8737	28.1391													16	16	16	9.6	9.6	9.6
24.8653	25.3398	25.1999	25.0011	25.5356	25.0909	25.5641	25.5638	25.945	25.3006	25.5553	24.928	25.7699	NaN	25.5046	25.7372	25.3197	NaN	25.1432	25.3742	25.1573	25.782	NaN	25.7485	25.4613	25.4922	25.69	NaN	25.6665	26.2162	25.4104	25.537										+	+	FAM134A_TORIN__DOX;FAM134C_TORIN__DOX	2	2	2	5.8	5.8	5.8
30.5084	30.6536	30.5489	30.6679	30.4581	30.4956	30.5528	30.6126	30.131	30.5048	30.4939	30.6259	30.4971	30.2195	30.7203	30.6457	30.6196	30.5915	30.7482	30.5315	30.6751	30.7972	30.6833	30.8051	30.483	30.6965	30.4369	NaN	30.7259	30.8056	30.6559	30.7272													8	8	8	12.7	12.7	12.7
25.6205	25.3105	24.4507	24.9302	25.4259	25.6024	25.3657	25.2869	24.5542	26.3149	24.969	25.1401	25.0924	24.886	25.4591	25.4293	24.9534	25.1768	25.3775	24.8422	25.1571	25.2075	25.2405	25.134	25.5165	26.0894	26.5939	NaN	25.8475	24.7571	NaN	25.5013													3	3	3	4	4	4
26.4551	26.8782	26.6637	26.855	26.2563	26.0753	26.3739	25.9435	27.5998	26.1118	27.0654	26.334	26.9107	NaN	26.3058	26.5601	27.0812	26.8045	26.7065	26.9992	NaN	26.2062	NaN	26.2839	26.4717	26.549	26.7027	NaN	NaN	25.666	26.1018	26.1555					+		+			+		_TORIN__DOX;FAM134B_TORIN_FAM134B_DOX;FAM134C_TORIN__DOX	3	3	2	40.3	40.3	23.5
29.0673	29.032	29.0371	29.2291	28.9733	28.9967	28.9072	29.0273	29.0997	28.9345	28.9822	29.1896	29.0077	29.1132	28.9899	28.5409	28.989	29.0554	29.2057	29.4574	28.8872	28.958	28.9588	28.8653	29.0805	29.1556	29.2856	NaN	28.9373	29.0281	28.9227	29.1341													15	15	15	28	28	28
27.4619	26.7598	26.7414	26.7758	27.0312	26.4452	26.2955	26.1384	26.0954	26.6547	27.0099	26.6031	26.4724	26.6905	26.3098	26.2489	27.0346	26.7074	27.8178	25.7105	26.7519	26.7365	26.7424	26.4377	26.8201	26.6417	26.4682	NaN	26.4166	26.3403	26.4055	26.4063										+		FAM134C_TORIN__DOX	5	5	5	11.9	11.9	11.9
28.325	28.0513	28.3396	28.4721	28.7832	28.7429	29.0265	28.5198	28.5181	28.4452	28.8091	28.2972	28.8298	28.4566	28.8932	29.0492	28.5065	28.4669	28.6842	28.4004	28.6645	28.6641	28.7597	28.6717	28.4817	28.8152	28.4921	NaN	29.1011	28.7723	28.7957	28.7926					+				+	+	+	_TORIN__DOX;FAM134A_TORIN__DOX;FAM134B_TORIN__DOX;FAM134C_TORIN__DOX	10	10	10	33.3	33.3	33.3
32.6573	32.6705	32.738	32.7511	32.7249	32.7243	32.7034	32.7467	32.7607	32.71	32.7028	32.7121	32.718	32.8139	32.722	32.5103	32.678	32.691	32.7126	32.7647	32.7219	32.7403	32.6696	32.6163	32.8202	32.6816	32.778	34.0009	32.8184	32.675	32.6151	32.7333													53	53	53	66.7	66.7	66.7
26.2964	26.0389	26.0775	26.183	26.1016	26.0667	25.9154	26.0632	26.1564	NaN	24.6295	NaN	NaN	25.9066	25.8423	25.9083	26.3282	NaN	26.2271	26.2496	26.1762	26.3656	NaN	25.1354	26.0722	26.0352	25.7734	25.2909	25.8219	26.1402	25.9843	26.0548													1	1	1	4.5	4.5	4.5
27.8657	28.0832	27.9888	28.3349	28.0595	27.58	27.8434	26.9292	28.2975	28.0922	27.7257	28.5087	27.8848	28.1325	28.2572	28.16	28.496	28.2688	27.7396	28.3743	28.0585	28.2516	28.1248	28.2035	28.1074	27.8948	28.3183	NaN	27.4937	28.5403	28.0364	27.4686													11	11	11	20.8	20.8	20.8
NaN	NaN	24.9722	24.7154	NaN	NaN	NaN	NaN	NaN	NaN	NaN	NaN	NaN	NaN	NaN	NaN	NaN	25.1632	25.1218	25.2574	NaN	25.18	25.0265	NaN	NaN	25.5194	NaN	NaN	NaN	NaN	NaN	NaN													1	1	1	14.6	14.6	14.6
30.7055	30.7948	30.7927	30.6601	31.0396	30.7712	30.8382	30.7517	30.7848	30.7423	30.643	30.6366	30.2738	30.6261	30.1636	30.0435	30.6486	30.5865	30.4514	30.7743	30.3007	30.3442	30.3324	30.4933	30.4408	30.5584	30.5016	NaN	30.1917	29.9825	30.0655	30.2534		+	+	FAM134B_TORIN__TORIN;FAM134C_TORIN__TORIN					+	+	+	FAM134A_TORIN__DOX;FAM134B_TORIN__DOX;FAM134C_TORIN__DOX	23	23	23	54.1	54.1	54.1
26.8014	26.3339	NaN	NaN	NaN	NaN	25.6985	NaN	NaN	NaN	NaN	NaN	25.3285	NaN	NaN	NaN	NaN	NaN	NaN	NaN	NaN	NaN	NaN	NaN	26.266	25.4319	24.7751	NaN	NaN	NaN	NaN	NaN													1	1	1	17.6	17.6	17.6
25.5212	25.2606	25.526	25.4016	25.431	24.2267	24.473	25.0269	25.3942	25.6512	25.6655	25.5243	24.5961	23.1577	24.5402	NaN	25.4177	25.5499	25.1337	25.2617	NaN	25.1051	24.8782	25.1328	25.3296	25.5131	25.2099	NaN	24.5631	24.9963	24.3602	25.032						+			+	+	+	FAM134A_TORIN__DOX;FAM134A_TORIN_FAM134A_DOX;FAM134B_TORIN__DOX;FAM134C_TORIN__DOX	1	1	1	14.1	14.1	14.1
25.4851	NaN	26.8486	NaN	NaN	27.7346	27.7119	25.573	NaN	NaN	NaN	NaN	NaN	NaN	28.04	27.4507	NaN	NaN	NaN	NaN	27.9614	NaN	28.0499	27.9106	24.2839	24.9147	NaN	NaN	28.0666	NaN	28.1513	28.1674								+	+	+		FAM134B_TORIN__DOX;FAM134C_TORIN__DOX;FAM134C_TORIN_FAM134C_DOX	1	1	1	0.6	0.6	0.6
27.7705	27.5825	27.6435	27.9751	27.8991	28.1051	27.3861	27.9869	28.0399	27.7384	27.6606	27.7552	27.8056	28.2224	27.6756	27.619	27.7165	27.6341	27.5349	27.1611	27.6604	27.6948	27.5237	27.3671	27.8783	27.7034	28.0073	NaN	27.7203	27.8676	27.6344	27.6821													10	10	10	10.5	10.5	10.5
24.3777	24.6734	24.6228	25.13	25.0786	24.1106	24.9358	24.6741	25.0251	24.7355	24.6617	24.8826	NaN	25.1496	24.3239	24.5901	24.1828	24.7605	24.2524	24.492	24.5158	24.5572	24.3691	24.0753	24.5066	24.5369	24.727	NaN	24.9245	24.3285	24.3953	24.3706													1	1	1	1.2	1.2	1.2
28.7358	28.8787	28.6708	28.6041	28.3499	28.2547	28.3128	28.3275	28.4018	28.5232	28.6432	28.6868	28.3559	28.0177	28.4112	28.2867	28.4709	28.6542	28.6633	28.7538	28.6588	28.2214	28.4068	28.1878	28.7402	28.3908	28.7835	NaN	28.0474	28.1406	28.2716	28.7438					+						+	_TORIN__DOX;FAM134A_TORIN__DOX	10	10	10	37.4	37.4	37.4
NaN	NaN	NaN	NaN	NaN	NaN	NaN	NaN	NaN	NaN	NaN	NaN	NaN	NaN	NaN	NaN	23.629	NaN	NaN	23.7885	NaN	NaN	NaN	NaN	NaN	24.4147	NaN	NaN	NaN	NaN	NaN	NaN													1	1	1	4.8	4.8	4.8
NaN	NaN	NaN	NaN	NaN	NaN	NaN	NaN	NaN	NaN	NaN	NaN	NaN	NaN	NaN	NaN	NaN	NaN	NaN	NaN	NaN	NaN	NaN	NaN	NaN	NaN	NaN	NaN	NaN	NaN	NaN	24.6407													1	1	1	2.9	2.9	2.9
26.6192	26.7997	26.8783	26.6862	26.3365	26.7414	26.6716	26.9183	26.7081	26.7713	26.8062	26.6875	26.9365	26.3387	26.7856	25.8753	26.799	26.7844	27.0172	26.6757	27.2799	26.5996	NaN	26.8042	26.6273	NaN	26.7788	NaN	26.9649	26.5512	26.8602	26.8784													3	3	3	13.8	13.8	13.8
25.0089	24.7329	25.4036	25.3864	25.4885	NaN	25.1703	24.9564	25.1853	25.1804	25.0454	25.0997	25.0674	25.7476	25.7511	NaN	25.172	25.1815	25.2734	25.1955	25.427	25.0196	25.1769	25.2173	25.2526	25.1259	25.3974	NaN	NaN	24.9715	24.8901	25.7734													2	2	1	12.4	12.4	7.5
26.3603	26.9576	26.1239	26.3245	26.8526	26.5412	26.7192	26.0314	26.0715	26.3785	26.5574	26.8998	26.0911	26.8986	26.1713	25.5543	26.2359	26.6438	26.3069	26.9714	25.6085	25.773	25.5059	NaN	26.0291	26.5405	26.0865	26.4261	25.8673	25.2062	25.6431	26.4473		+		FAM134B_TORIN__TORIN			+		+			FAM134B_TORIN__DOX;FAM134B_TORIN_FAM134B_DOX	10	10	10	5.1	5.1	5.1
26.2663	25.6458	25.9662	25.9425	26.5	25.8396	25.7978	25.5479	NaN	25.9784	NaN	25.701	26.1848	24.8359	25.6927	26.1733	25.962	25.5087	25.5949	26.0966	25.9881	26.0593	NaN	26.0323	25.9356	26.4268	25.9545	26.1202	25.98	NaN	25.9053	26.014													9	5	5	12.3	7.2	7.2
28.3605	28.5249	28.5736	28.5698	28.4553	27.7141	28.7685	28.2921	29.0436	28.5287	28.4497	28.4862	28.3917	28.6891	28.881	28.0812	28.7124	28.4573	28.6562	28.6088	28.2775	28.0234	28.2449	27.7073	28.4478	28.418	28.6676	NaN	28.079	28.3896	28.623	28.4603							+		+			FAM134B_TORIN__DOX;FAM134B_TORIN_FAM134B_DOX	15	15	12	15.5	15.5	13.2
28.7647	28.4911	28.5031	28.6632	28.1465	28.7373	28.8651	28.2947	28.6735	28.5118	28.6948	28.7235	28.6209	28.2899	28.8079	28.7352	28.7492	28.9537	28.7295	29.0675	28.5974	28.4669	28.7715	28.1814	28.7822	28.852	28.7243	NaN	28.8494	28.7587	28.9006	29.0702													14	14	14	14.5	14.5	14.5
28.5425	28.5354	28.5509	28.3319	28.8512	28.5548	28.5019	28.5005	28.5081	28.5028	28.3899	28.5281	28.7404	29.1415	28.7017	28.6496	28.4227	28.3773	28.3799	28.645	28.9555	28.7498	28.7908	28.5174	28.5257	28.4399	28.6748	NaN	28.8105	28.6643	28.9302	28.9599										+		FAM134C_TORIN__DOX	10	10	10	30	30	30
NaN	NaN	NaN	24.4768	24.9457	24.8465	24.6768	24.6001	NaN	24.6355	24.6184	24.7158	NaN	25.0038	24.5309	24.9846	NaN	NaN	24.319	NaN	25.1235	25.0037	NaN	NaN	NaN	NaN	24.5566	NaN	NaN	NaN	24.7185	24.9406													1	1	1	46.8	46.8	46.8
25.5499	25.734	25.6262	25.8016	26.0483	25.8084	25.7269	25.7073	NaN	25.4158	25.6787	25.934	25.5483	NaN	25.7175	25.806	25.5895	25.6746	25.3475	25.8649	25.7168	25.8501	25.5689	25.3817	25.8061	25.526	25.6762	NaN	25.7957	NaN	25.8124	25.8026													3	3	3	28.4	28.4	28.4
26.9277	26.6958	27.0484	26.729	26.9404	26.5661	26.4358	26.4618	27.1618	26.5649	27.0888	27.002	26.6745	26.9885	26.6633	26.2738	27.0444	27.3742	26.9952	26.9642	26.816	26.6098	26.9922	26.8923	26.1028	27.0563	27.0403	NaN	26.6634	26.4676	27.1761	26.9622													6	6	6	15.3	15.3	15.3
30.0981	30.1984	30.1042	29.9633	30.3424	30.1117	30.2676	30.1452	30.2327	30.1533	30.1273	30.2541	30.1776	30.389	30.1775	30.0578	30.025	30.1897	30.2418	30.306	30.1442	30.2094	30.0883	30.0924	30.1358	30.096	30.2175	NaN	30.252	29.9524	30.1908	30.3519													35	35	35	20.6	20.6	20.6
NaN	NaN	27.3695	26.9799	NaN	NaN	NaN	NaN	NaN	NaN	NaN	24.0539	NaN	NaN	NaN	NaN	27.5186	NaN	NaN	NaN	NaN	NaN	NaN	NaN	NaN	NaN	26.5159	NaN	NaN	NaN	NaN	NaN													2	2	2	0.8	0.8	0.8
29.704	29.6434	29.594	29.6046	28.706	28.8033	28.8026	28.8928	29.0613	29.395	29.391	29.3745	28.2571	27.9829	28.3624	28.3719	29.5491	29.3878	29.4681	29.5936	28.2474	28.6368	28.4346	28.1485	28.3153	28.662	28.4245	NaN	27.3139	27.6355	27.4502	28.1891			+	FAM134C_TORIN__TORIN	+	+	+	+	+	+	+	_TORIN__DOX;FAM134A_TORIN__DOX;FAM134A_TORIN_FAM134A_DOX;FAM134B_TORIN__DOX;FAM134B_TORIN_FAM134B_DOX;FAM134C_TORIN__DOX;FAM134C_TORIN_FAM134C_DOX	7	7	4	56	56	42.7
25.0689	25.0963	25.0156	25.379	25.2894	NaN	24.8835	25.0191	24.7998	25.1854	24.9369	25.2521	25.3155	25.308	24.9198	25.0275	25.5786	25.3549	25.3678	25.3218	25.2836	NaN	24.9615	25.0537	25.1195	25.0831	25.6496	NaN	24.8449	25.1903	25.197	25.1051													3	3	3	4.1	4.1	4.1
29.51	29.308	29.452	29.4681	29.2749	29.3673	29.5145	29.532	29.2793	29.5515	29.5868	29.5088	29.5951	29.5888	29.5769	29.646	29.431	29.4419	29.4305	29.5409	29.5294	29.3629	29.4876	29.3889	29.5458	29.5491	29.7133	NaN	29.5299	29.1913	29.5297	29.8304													14	14	14	52.3	52.3	52.3
28.5217	28.5349	27.8826	28.6135	28.3864	27.4645	28.2785	28.4101	28.4761	28.1832	28.4658	28.7265	28.3808	28.8308	28.2072	28.0266	28.1625	28.5803	28.1896	28.5337	28.781	28.2421	28.1606	28.5667	28.5061	28.4067	28.7816	NaN	27.996	28.6357	28.4775	28.3883													13	13	13	46.3	46.3	46.3
25.5941	25.4945	25.5235	25.8268	25.5991	25.6741	25.3795	25.6834	25.4681	25.3058	25.3899	25.3363	25.5144	25.6524	25.5706	25.4445	25.3816	25.3016	25.3182	25.203	25.5161	25.5043	25.1089	25.559	25.2196	25.5717	25.4121	NaN	25.0962	26.0322	NaN	25.2986													2	2	2	12	12	12
31.6467	31.6372	31.4263	31.5618	31.63	31.6198	31.5534	31.6299	31.7037	31.6691	31.7522	31.6304	31.8599	31.8569	31.7455	31.8398	31.579	31.6626	31.634	31.6623	31.73	31.7524	31.7562	31.6741	31.7492	31.6161	31.5663	NaN	31.6579	31.6922	31.7423	31.7673													42	42	2	28.1	28.1	1.3
27.1578	27.4712	27.2494	27.407	27.5882	27.4	27.7595	27.2353	27.9365	27.6374	27.4959	27.469	27.0016	27.3534	27.0456	26.9932	27.1493	27.3993	27.2435	27.565	26.8227	27.0331	27.013	27.122	27.4159	27.4111	27.3342	NaN	26.8123	27.313	27.2627	26.5566						+						FAM134A_TORIN_FAM134A_DOX	8	8	8	24.7	24.7	24.7
24.7962	24.7925	NaN	24.7628	NaN	NaN	25.0841	24.8906	NaN	24.8574	24.6387	NaN	24.896	NaN	25.1139	25.2114	NaN	24.9349	24.6427	25.0484	24.8551	NaN	NaN	NaN	25.0148	25.1104	NaN	NaN	25.0678	NaN	NaN	25.0091										+		FAM134C_TORIN__DOX	1	1	1	5.2	5.2	5.2
26.0478	25.4085	25.0456	25.1386	25.5835	25.4907	25.5527	25.2316	25.1883	25.7884	NaN	25.7802	24.9335	24.8073	25.2796	25.0812	25.4518	NaN	25.2473	25.7375	25.2695	25.2671	25.3988	25.1689	25.8489	25.7265	25.501	23.6367	25.2253	25.2886	25.5685	25.7196													2	2	2	12	12	12
29.771	29.7131	29.8098	29.845	29.8225	29.5817	29.468	29.6066	29.6624	29.9415	29.8788	29.6755	29.877	29.8128	29.5764	29.8074	29.5622	29.6262	29.8291	29.8046	29.4984	29.5171	29.6676	29.436	29.9528	29.7349	29.7178	24.4901	29.6148	29.4497	29.6975	29.5578													8	8	8	34.1	34.1	34.1
26.7064	27.0788	26.8451	26.4805	26.865	27.1021	26.7363	27.5478	27.1884	26.8232	26.3152	26.757	26.7042	26.769	26.5017	26.7565	27.0346	26.5288	26.7766	27.0866	26.6664	26.8789	26.8631	26.661	26.5637	26.4023	26.7939	NaN	26.4654	26.8182	26.8574	26.9179													2	2	2	17.8	17.8	17.8
23.8907	24.5525	24.5141	24.108	24.2945	24.1961	24.3069	24.7524	24.3072	24.8195	24.4007	24.5204	NaN	24.5275	24.3951	24.4072	24.9181	24.2473	24.2985	24.6137	24.2356	24.4476	24.1872	24.3035	24.3454	24.1764	24.6694	NaN	NaN	23.79	NaN	24.4735													2	2	2	18.5	18.5	18.5
27.1624	27.4057	26.9249	26.7698	26.906	27.0508	26.8393	27.097	26.1067	27.3457	27.7803	26.8889	26.8159	26.3946	26.4605	26.7108	26.909	28.1392	28.0844	22.6955	26.826	26.4115	26.8164	27.1692	26.949	28.3492	27.2307	NaN	25.9954	26.1414	25.8833	25.9448			+	FAM134C_TORIN__TORIN				+		+		FAM134C_TORIN__DOX;FAM134C_TORIN_FAM134C_DOX	1	1	1	7.5	7.5	7.5
25.5544	25.6521	25.6547	25.4215	25.5167	25.586	25.6806	25.3491	25.1696	25.444	25.346	25.6887	26.1321	25.6224	25.5156	25.058	25.1437	26.0052	25.7639	25.798	25.4644	25.4988	25.3398	25.1528	25.0119	25.7874	25.617	NaN	NaN	25.3878	25.3785	25.4338													5	5	5	4	4	4
31.6156	31.609	31.5709	31.539	31.7281	31.5284	31.6146	31.6692	31.6011	31.6231	31.6707	31.6284	31.6512	31.7751	31.5624	31.6172	31.6192	31.6928	31.7473	31.7353	31.615	31.5733	31.5813	31.5332	31.6852	31.6019	31.7504	31.7523	31.6819	31.6849	31.5399	31.7492													63	63	63	36.7	36.7	36.7
24.7403	24.9704	24.5575	24.4859	25.2991	24.8617	24.7031	24.2742	24.486	25.4715	24.881	24.9874	24.4176	25.5012	24.9971	24.4925	24.9562	25.0674	24.1534	24.6826	24.503	24.7624	24.6612	24.2886	24.8288	24.9653	25.0748	NaN	24.2753	24.1744	25.1532	25.1526													2	2	2	6.4	6.4	6.4
26.9623	27.1209	27.2674	27.371	26.8542	27.191	27.2656	27.3008	27.6723	27.1175	27.1232	27.0964	27.1335	27.1473	27.2015	26.1978	27.3904	27.1705	27.386	26.9873	27.4167	27.1128	27.3224	27.1917	27.1451	27.1557	27.2226	NaN	26.8264	27.0285	26.887	26.9696													7	7	6	35.9	35.9	32.3
NaN	26.947	26.9025	26.3807	27.5038	NaN	27.1553	NaN	27.3118	27.1866	28.4229	27.4909	NaN	27.6976	24.1635	27.6375	27.0699	27.1954	27.1282	27.2185	NaN	26.8738	26.906	26.9451	28.7648	27.0199	27.3636	NaN	27.6629	26.9768	26.9772	27.3387													5	5	5	4.2	4.2	4.2
26.4443	25.9951	26.2302	26.3434	26.2364	26.1346	26.1238	26.5921	26.682	26.5767	26.5102	26.7108	26.3357	26.5613	26.0821	25.9991	26.4705	26.1948	26.6172	26.4065	26.2505	26.3452	26.3372	26.2689	26.3988	26.2466	26.4638	NaN	25.7737	25.7517	26.1694	26.2808													3	3	3	8.9	8.9	8.9
26.8531	27.0329	26.5469	26.8831	26.8861	27.4197	26.6206	26.6918	26.5989	27.0283	26.6033	26.8096	27.0445	26.0351	27.0738	26.9918	26.7566	25.8227	26.5634	27.0373	27.459	26.7124	27.1923	26.9523	26.8269	26.8178	26.5651	NaN	27.1524	27.3994	26.7264	26.9642													4	4	4	13.8	13.8	13.8
NaN	27.7397	NaN	27.2801	NaN	NaN	NaN	27.4353	27.569	NaN	NaN	27.5651	27.7283	27.2834	NaN	26.7253	NaN	NaN	28.1673	NaN	NaN	NaN	28.0158	NaN	NaN	NaN	NaN	NaN	NaN	NaN	NaN	NaN													5	1	1	29.9	7.1	7.1
25.6535	25.8108	25.4249	25.478	24.9936	25.4184	25.0489	25.5735	25.1343	25.8042	25.6785	25.1529	25.5756	25.4743	25.9926	25.3009	25.3442	25.6359	25.6017	25.8607	26.0067	25.6025	25.9697	25.17	25.598	25.58	25.8416	NaN	25.4831	25.0875	25.7706	25.728													1	1	1	11.3	11.3	11.3
31.0575	31.1943	31.1591	31.0157	31.2163	31.2966	31.278	31.2174	30.9135	31.057	31.1086	30.9919	31.1111	31.0341	31.2316	30.9917	30.9671	31.0225	31.032	31.2029	31.1119	31.0346	31.0559	31.0247	31.1364	31.1778	31.1679	NaN	31.146	31.1104	31.1666	31.3071													29	29	29	62.7	62.7	62.7
26.8362	26.6634	25.9027	26.4079	26.2957	26.8188	26.9005	26.7108	26.6033	26.8719	26.5276	26.4217	26.918	26.6595	26.6757	26.8856	26.2088	26.5015	26.6099	26.4076	26.6748	26.6591	26.8267	26.3596	26.0735	26.632	26.7406	NaN	26.9292	27.3615	27.0255	26.7646										+		FAM134C_TORIN__DOX	6	6	6	19.8	19.8	19.8
NaN	NaN	27.2672	27.1265	25.4584	25.7122	25.4388	25.6201	NaN	26.6388	NaN	27.4719	25.8393	NaN	25.794	26.4979	25.7313	27.2755	27.2212	NaN	NaN	NaN	25.3768	NaN	NaN	26.9096	26.8882	NaN	25.7873	25.6551	25.7152	25.3097					+			+		+	+	_TORIN__DOX;FAM134A_TORIN__DOX;FAM134C_TORIN__DOX;FAM134C_TORIN_FAM134C_DOX	14	2	2	11.4	1.6	1.6
27.7796	27.9243	27.588	27.4428	27.4201	27.9652	27.9021	27.88	27.984	27.8394	27.9877	27.4501	27.9401	27.8145	28.067	27.521	27.8364	27.8746	27.9048	28.1206	28.0788	27.772	27.6602	27.8497	27.8904	27.3739	28.0329	NaN	27.5533	27.8254	27.9146	28.1158													2	2	2	26.1	26.1	26.1
25.7534	26.2731	26.5016	26.1941	26.6531	NaN	26.6607	25.0631	26.5318	26.0355	25.4134	25.9951	27.5018	26.6283	26.1445	26.0309	25.549	25.8146	26.5685	26.9676	25.8887	25.8519	25.1278	25.8014	25.9009	26.2293	26.343	NaN	25.8394	26.0435	25.9104	26.1733													4	4	4	4	4	4
29.8661	29.9892	29.73	29.9331	30.0938	29.7556	30.1831	29.5648	29.983	29.8645	29.8573	30.2307	29.9464	30.1915	29.7838	29.8137	29.7726	30.0755	29.8137	29.976	29.7452	29.6486	29.5791	29.5817	30.0264	29.8139	30.0695	NaN	29.934	29.834	29.7432	30.0728													20	20	20	17.4	17.4	17.4
25.3162	25.3943	25.2126	25.4694	25.1975	25.9111	25.5309	25.2766	25.5878	25.6336	26.0652	25.8378	25.5357	25.8636	25.3483	25.2205	25.8682	25.306	25.7536	25.6602	25.1577	25.2338	25.2721	25.0836	26.0281	25.3774	25.5939	NaN	25.7205	25.9625	25.3298	25.3966							+					FAM134B_TORIN_FAM134B_DOX	4	4	4	6	6	6
30.8458	30.991	30.8558	31.0869	30.8533	30.8496	31.093	30.9741	31.2857	30.9138	31.0036	31.0397	30.8807	30.903	30.9662	31.0276	31.0691	30.9355	31.0272	30.9985	31.0589	31.0328	30.8696	31.1784	30.6998	30.716	30.8489	NaN	30.7003	30.9701	30.7228	30.7819													7	7	7	36.5	36.5	36.5
26.7299	26.5175	26.6919	26.7558	26.2426	26.2893	26.2647	26.7193	26.8611	26.4295	26.9845	26.9311	26.7939	26.6183	26.5875	26.4248	26.9187	27.0618	27.0152	27.088	26.3057	26.5374	26.3968	26.2324	26.7723	26.6951	26.7235	NaN	26.5249	26.5353	26.8253	26.6287							+					FAM134B_TORIN_FAM134B_DOX	8	8	8	6.6	6.6	6.6
27.5417	27.5541	27.2926	26.3278	27.9644	27.5088	26.1911	24.9232	27.5691	27.2619	27.2885	27.2493	26.5673	27.3383	27.7855	27.032	27.2837	26.9476	26.9311	27.1711	26.4676	27.4919	27.3978	27.1645	26.9916	27.6946	27.5746	NaN	27.9579	27.805	27.9804	27.9198										+		FAM134C_TORIN__DOX	11	11	11	7.4	7.4	7.4
27.2689	26.9579	26.8753	26.7829	27.043	26.7856	26.7873	26.5353	26.9263	27.0199	26.8511	26.44	26.55	26.9224	26.1589	26.2788	26.8027	26.7419	26.6527	26.474	26.1451	26.1273	26.2841	26.3765	26.6125	NaN	27.0255	NaN	NaN	25.4123	26.2925	26.2137							+		+	+		FAM134B_TORIN__DOX;FAM134B_TORIN_FAM134B_DOX;FAM134C_TORIN__DOX	3	3	3	12.5	12.5	12.5
28.1281	28.1463	27.6365	28.2676	27.7969	27.609	27.4688	27.9098	28.1675	27.847	28.1333	27.8711	27.6975	27.5654	27.7094	27.5521	28.0674	27.3274	27.5205	27.7953	27.712	27.4331	27.8124	27.6924	28.4315	27.7178	28.1761	NaN	27.959	27.6398	27.9742	28.0313													6	6	6	20.3	20.3	20.3
29.1026	29.3629	29.5194	29.2841	29.3958	29.2969	29.4694	29.3143	29.4264	29.2771	29.4227	29.5447	29.5345	29.5291	29.377	29.5979	29.5354	29.6048	29.4154	29.4483	29.4412	29.4438	29.346	29.3831	29.4418	29.4	29.4492	NaN	29.4818	29.602	29.4621	29.4879													27	27	0	16.8	16.8	0
26.9315	27.146	25.9263	26.8889	27.0388	26.7636	NaN	27.1646	27.1702	NaN	27.191	27.2502	27.0741	27.1305	27.059	26.3735	26.9581	27.1401	26.6682	27.3248	27.0168	NaN	27.1438	27.0299	27.0963	27.4672	26.9762	NaN	27.7676	NaN	27.1732	27.2896													4	4	4	7.8	7.8	7.8
31.2494	31.2609	31.5153	31.4817	31.3995	31.1981	31.2777	31.268	31.6955	31.2601	31.2073	31.5926	31.3755	31.6643	31.4812	31.763	31.3489	31.337	31.2082	31.3235	31.4359	31.5996	31.5713	31.7353	31.3564	31.4389	31.3868	NaN	31.2292	31.6579	31.334	31.4911													9	9	9	42.6	42.6	42.6
28.2239	27.9622	28.7925	28.5314	28.9125	28.3242	28.886	28.2726	28.7637	28.9267	27.839	28.4636	28.3904	28.796	28.6237	27.1632	28.6429	28.4393	28.5545	28.679	28.2248	28.2295	28.5646	28.4903	28.4899	28.3807	28.9761	NaN	27.6299	27.7251	29.003	28.6352													11	11	5	24.9	24.9	12.2
26.3857	26.0552	26.3587	26.4234	26.4865	26.4161	26.3243	25.919	26.0608	26.1323	25.9811	26.2953	26.5414	25.5824	25.8802	25.7546	26.1993	26.6629	26.36	26.5713	26.1415	25.8455	25.9499	26.0486	26.2849	26.4406	NaN	NaN	26.469	26.19	26.3194	26.1014							+					FAM134B_TORIN_FAM134B_DOX	3	3	3	30	30	30
24.4273	24.389	23.8652	24.1844	24.7719	24.0869	24.6384	24.1993	24.0682	24.0197	24.0799	24.2029	24.2252	NaN	NaN	24.0604	24.1734	NaN	24.2274	NaN	24.0542	NaN	24.437	NaN	24.0594	24.3155	24.3452	NaN	24.1537	NaN	24.3715	24.3623													1	1	1	4.8	4.8	4.8
28.577	28.0932	27.8199	28.9347	27.569	28.1208	28.1899	28.2289	27.8775	27.9749	27.6788	28.2974	27.5797	27.4153	28.1728	28.1615	28.1126	27.3715	28.1502	27.9403	27.7365	27.3902	28.3827	27.6326	28.2859	28.403	28.2715	NaN	28.1774	27.5873	28.8927	28.5423													3	2	2	18.5	9.6	9.6
26.0045	25.7079	26.0404	NaN	26.1028	26.3157	26.4068	25.4464	25.7957	26.006	26.0649	26.4622	26.2929	25.7351	26.2427	26.0358	26.1212	25.7842	26.3256	24.6752	25.864	25.6223	25.9558	25.8374	25.9356	26.026	26.5894	NaN	26.3349	26.3374	26.5101	26.4399										+		FAM134C_TORIN__DOX	4	4	4	12.1	12.1	12.1
24.3856	24.3782	NaN	24.2109	NaN	24.1121	NaN	24.4763	NaN	24.9258	24.5225	24.3741	24.5175	NaN	NaN	NaN	NaN	24.6314	24.9675	24.3522	24.176	24.2126	24.5334	23.7538	NaN	24.8498	24.952	NaN	NaN	24.8195	24.2617	NaN													3	1	1	3.9	1.5	1.5
28.9236	29.0602	29.0304	28.961	30.0318	29.2609	29.1678	28.7675	28.7884	29.4258	28.8433	30.2138	29.0783	29.8415	30.1758	29.0863	29.2513	29.5596	29.2901	29.5059	28.4531	29.6695	28.4979	28.7068	28.753	26.1291	28.726	NaN	29.1679	28.7381	28.7999	28.9362													3	3	3	36.8	36.8	36.8
30.9708	30.9839	30.9168	30.9847	31.1624	30.9505	31.0354	30.8775	31.0038	31.0263	31.0614	31.1522	30.9988	31.1412	31.0021	31.1672	31.0748	30.9589	30.9629	30.9891	30.9549	30.9845	30.7909	30.9522	31.1353	31.0473	31.0592	NaN	31.2265	31.1756	31.2161	31.2644										+		FAM134C_TORIN__DOX	27	27	27	42.6	42.6	42.6
24.8875	24.5562	25.4782	NaN	25.5182	25.4927	25.0982	24.89	NaN	NaN	24.8918	24.5121	25.0748	NaN	25.5822	25.4988	25.291	NaN	24.7241	NaN	24.9396	NaN	25.0651	25.3456	25.2798	25.5058	25.342	NaN	25.3944	NaN	NaN	25.2901													2	2	2	18.9	18.9	18.9
25.6521	25.4633	25.2879	25.367	26.1328	NaN	25.3448	NaN	25.5975	24.9977	24.7472	25.4424	NaN	25.7787	NaN	25.966	25.3052	NaN	25.3849	26.0014	25.4688	25.3007	25.0678	25.0817	25.2078	25.4877	25.6531	NaN	NaN	25.3415	NaN	NaN													6	6	5	8.9	8.9	7.4
25.7485	26.3648	NaN	NaN	25.8658	25.8799	26.1975	25.8343	25.653	25.7701	25.7068	NaN	25.8998	26.3746	26.0067	24.5988	25.5632	25.3232	26.1351	NaN	25.8278	26.0912	25.5897	NaN	25.7594	NaN	26.4265	NaN	25.7433	25.6391	25.8018	NaN													3	3	3	41.1	41.1	41.1
29.7596	29.7731	29.2155	29.3486	29.5608	29.5731	29.6321	29.5847	29.3651	29.6125	29.6417	29.3341	29.9896	29.3366	29.9076	29.6769	29.4765	29.7113	29.8651	29.7341	29.974	29.8881	29.68	29.7015	29.7425	29.6345	30.0387	NaN	30.012	29.5191	29.8938	30.0536													10	10	1	16.2	16.2	3.7
26.0369	26.0619	26.2133	26.0081	26.3873	26.0422	26.2637	26.1748	26.1302	26.2223	25.9887	25.6366	26.0277	26.3711	26.0137	26.1128	NaN	26.0121	25.7261	25.8627	25.8888	26.0746	26.2228	25.8757	26.2073	NaN	26.0165	NaN	26.2073	26.0655	26.2113	26.1194													4	4	4	32.9	32.9	32.9
25.9229	26.391	NaN	NaN	24.8583	NaN	25.5586	NaN	NaN	25.2622	NaN	NaN	27.1656	NaN	26.2266	NaN	25.1207	NaN	NaN	NaN	25.8713	NaN	NaN	25.2172	25.734	25.9072	25.6207	23.8528	25.9686	24.2823	26.0523	25.9826													2	2	2	15	15	15
29.5725	29.5907	29.532	29.587	29.4744	29.1257	29.0135	29.1632	29.6466	29.4901	29.4545	29.4841	29.2801	29.7449	29.2999	29.552	29.5753	29.4655	29.3863	29.3554	29.4523	29.5701	29.4035	29.3901	29.5182	29.4684	29.5797	NaN	29.5593	29.625	29.5336	29.5085													8	8	8	66.7	66.7	66.7
27.168	27.7962	28.055	27.2107	27.4076	26.7498	27.1187	26.8051	28.1827	27.6873	27.5708	27.7631	26.9783	27.8353	27.2826	27.0897	27.6917	27.9562	28.0082	28.0404	27.331	26.8494	26.4466	26.7366	27.7663	28.0043	27.6333	NaN	26.1076	26.7405	26.6288	27.1075							+	+	+	+		FAM134B_TORIN__DOX;FAM134B_TORIN_FAM134B_DOX;FAM134C_TORIN__DOX;FAM134C_TORIN_FAM134C_DOX	3	3	3	36.3	36.3	36.3
27.0188	26.5685	26.212	26.6403	26.6287	26.0662	26.9041	27.0851	26.9421	27.1979	26.1248	26.6899	26.8784	27.1108	25.5134	NaN	26.6674	26.8463	26.9644	27.0448	27.5467	27.2522	26.7515	26.8926	NaN	27.5469	29.0839	NaN	27.3741	26.2243	27.5975	27.5823													3	3	3	19.1	19.1	19.1
28.3281	28.4981	28.0433	28.2159	28.1399	28.1963	28.1651	28.1218	28.3298	28.4586	28.2866	28.3674	28.1794	27.9044	28.1775	28.2712	27.9771	28.2527	28.5808	28.3391	28.1676	28.2866	28.0567	27.9762	28.2636	28.4065	28.467	NaN	27.9473	28.0861	28.2512	28.4069													11	10	10	17.7	16.5	16.5
30.9128	31.0784	30.9873	30.9141	31.0424	30.6576	30.6708	30.9212	30.9193	30.9181	30.8421	30.9667	30.8492	31.065	30.5957	30.6775	30.9602	30.8487	30.9791	30.852	30.9519	31.0572	30.8788	30.8309	31.0021	30.9317	30.853	NaN	30.804	30.9563	30.8874	30.8305													3	3	3	1.9	1.9	1.9
31.1702	31.3371	31.2533	31.1723	31.3267	30.9888	31.1855	30.9741	31.3235	31.259	31.1836	31.274	31.0795	31.4781	31.1654	30.928	31.0583	31.2315	31.2638	31.4114	31.0992	31.1298	31.0402	31.0651	31.2994	31.2062	31.3576	NaN	31.0969	31.0623	31.0987	31.2459													28	28	28	27	27	27
24.4694	25.0264	24.8316	NaN	24.7252	24.5905	25.0433	24.9171	24.5809	24.927	24.3764	24.6436	24.6723	24.7917	24.7499	24.5615	24.7495	25.2306	NaN	25.1189	24.6363	NaN	25.1718	NaN	24.8844	NaN	24.4153	NaN	24.8322	24.4961	24.8821	25.1457													1	1	1	9.7	9.7	9.7
28.0575	27.9084	NaN	NaN	26.2312	27.5301	27.6979	27.7033	NaN	27.8708	27.9441	28.0567	27.627	26.1199	27.6366	28.1731	NaN	27.9488	NaN	28.4819	27.9278	NaN	27.9698	27.6826	27.9863	27.4855	28.2369	NaN	27.4281	NaN	NaN	NaN													17	1	1	18.1	0.9	0.9
24.9512	25.5185	NaN	24.8225	NaN	24.7083	NaN	21.941	NaN	25.6631	25.1296	25.6225	28.788	24.8797	NaN	24.8824	NaN	25.47	25.1361	25.2769	24.8899	NaN	NaN	NaN	24.8563	25.7203	25.4	NaN	25.003	24.9287	24.911	NaN													3	3	3	4.1	4.1	4.1
29.259	29.0783	29.2236	29.0109	29.2304	29.3446	29.2466	29.2872	29.1016	29.2088	29.0767	29.1027	29.052	28.9864	29.3455	29.3063	29.279	29.1864	29.2843	29.2338	29.2835	29.1925	29.3223	29.3949	29.2177	29.185	29.1852	31.2451	29.2308	29.4227	29.2489	29.4153													13	13	13	24.5	24.5	24.5
26.3029	26.2745	25.5497	25.7068	25.7694	25.9034	26.1037	25.9453	25.5101	26.2814	26.4252	25.9755	25.678	25.8317	25.9679	26.0786	25.752	26.4495	26.1132	25.5022	25.8026	25.0578	26.3008	26.1059	26.1174	26.7757	26.3461	NaN	26.3402	25.8016	26.0857	26.1772													4	3	3	12.5	9.5	9.5
25.4758	26.1754	25.8075	25.5234	26.4505	26.5748	26.4537	26.334	25.8425	25.3465	26.2062	26.1545	26.506	26.5761	26.3529	26.4724	25.849	25.9951	25.3535	25.7768	26.5404	25.4612	25.7489	26.0944	26.0837	NaN	26.0748	NaN	26.4576	26.0607	25.8737	26.0064					+						+	_TORIN__DOX;FAM134A_TORIN__DOX	14	3	3	33.6	11.6	11.6
27.6043	27.5853	27.7375	27.8617	27.3242	27.7355	27.8931	27.8238	27.6889	27.8211	27.6065	27.8241	27.8325	28.046	28.0394	27.971	27.6936	27.5931	27.6663	27.8803	27.7902	27.937	27.8594	27.4406	27.7566	27.6407	27.5663	NaN	27.7427	27.2381	27.8055	27.7444													4	4	4	31.2	31.2	31.2
26.6557	26.8422	26.8082	27.1043	27.6104	26.8642	26.657	27.7598	27.0357	27.0165	26.6527	27.3653	27.2481	27.4953	27.616	27.8094	27.0538	26.6312	26.8453	27.3009	27.0952	27.0971	27.6832	27.771	NaN	26.8887	26.9747	NaN	27.2885	26.7223	27.4432	27.031									+		+	FAM134A_TORIN__DOX;FAM134B_TORIN__DOX	4	4	4	30.7	30.7	30.7
29.0953	29.0806	28.8213	28.7852	27.9216	28.6712	28.8062	28.6451	28.3727	29.2047	29.0835	28.6527	28.7421	27.9993	28.6737	28.4672	28.6002	28.9289	29.1195	28.9227	29.0593	28.7159	28.5324	28.2911	28.9505	29.2483	29.7068	NaN	28.7947	27.0906	28.7803	29.2536													4	4	4	18.5	18.5	18.5
28.273	28.3869	27.9776	28.1225	28.689	28.1565	28.1535	28.2826	28.5732	28.5056	28.518	28.3238	28.4311	28.4548	28.0311	28.0113	28.3293	28.2759	28.2289	28.5473	28.2278	28.581	28.4717	28.1165	28.4243	28.3766	28.1803	NaN	27.6825	26.6698	28.3525	28.3993													12	12	12	18.1	18.1	18.1
NaN	24.2768	NaN	23.5859	24.725	24.1103	NaN	23.85	NaN	NaN	NaN	NaN	NaN	NaN	NaN	24.2954	NaN	24.12	NaN	25.3218	NaN	NaN	24.2121	NaN	NaN	24.4155	NaN	NaN	NaN	NaN	NaN	25.6518													32	1	1	13.5	1.6	1.6
30.2787	30.1993	30.1891	30.1289	30.0439	30.2214	30.1091	30.1884	30.0204	30.2297	30.0639	30.0664	30.2399	30.2316	30.3247	30.3642	30.1099	30.0826	30.171	30.2303	29.9863	29.8148	29.9078	29.9038	30.3274	30.2229	30.5255	NaN	29.9496	29.912	30.2725	30.3387									+			FAM134B_TORIN__DOX	11	11	11	39.4	39.4	39.4
25.3296	25.1407	25.0844	25.2149	25.4302	25.4311	24.9997	24.5303	25.2456	24.7489	25.2928	25.1629	25.3062	25.8173	24.643	25.5366	NaN	25.8781	25.2488	24.9101	24.9416	25.2093	NaN	24.707	24.9623	25.1709	25.2013	NaN	24.015	25.5241	25.2809	24.8529													3	3	3	15.4	15.4	15.4
28.2573	28.5154	28.1907	28.2314	28.6228	28.2807	28.9459	28.9619	27.9188	28.2219	28.3963	28.2478	28.8127	28.3752	28.8488	29.8348	28.4748	29.4395	28.1706	28.1697	28.7326	28.555	28.4028	28.2464	25.9354	28.6931	28.3393	NaN	28.7609	28.6949	29.7904	28.2347													6	5	5	3.2	2.8	2.8
29.4651	29.5602	29.3409	29.4307	29.2458	29.3822	29.1811	29.5051	29.1582	29.5946	29.4865	29.2584	29.5295	29.3639	29.2406	29.3983	29.4039	29.3698	29.5871	29.5054	29.5021	29.3431	29.3053	29.4099	29.5803	29.4524	29.683	NaN	29.3343	29.2042	29.5896	29.7108													13	13	13	56.7	56.7	56.7
27.0023	27.0665	27.091	26.9766	26.9999	27.3898	27.2099	27.2636	26.5304	27.2597	27.3365	27.0964	27.2535	26.354	27.2413	27.0911	26.9764	27.1688	27.04	27.2512	27.3326	27.1429	27.1785	26.9434	27.4263	27.0794	27.4465	NaN	27.0524	26.8822	27.2353	27.3983													4	4	4	11.1	11.1	11.1
27.9404	27.6908	27.9138	27.6808	27.5934	27.5186	27.6382	27.4462	27.8645	27.5658	28.1354	27.8592	27.7423	27.9867	27.6153	27.4888	28.0362	27.5902	27.4615	27.7998	27.3365	27.2922	27.261	27.567	27.8227	27.8045	28.0826	24.9388	27.9716	28.0973	27.5516	27.8674									+			FAM134B_TORIN__DOX	5	5	5	26.1	26.1	26.1
25.2765	25.2688	25.2996	25.199	NaN	25.1524	25.2677	25.4856	24.8155	NaN	NaN	NaN	25.0349	26.0943	25.6144	24.5314	NaN	NaN	NaN	NaN	25.1759	25.122	24.9558	NaN	25.2744	NaN	25.2489	NaN	25.4297	NaN	25.5232	NaN													1	1	1	6.2	6.2	6.2
27.4721	27.7073	26.8229	27.0298	27.5947	27.4455	27.3394	27.5851	27.2728	27.5863	27.2991	27.7218	27.5981	27.6313	27.8117	27.5499	27.1141	27.377	27.3567	27.7312	27.7913	27.6757	27.4848	27.3713	27.5988	27.5704	27.2797	NaN	27.5592	27.5926	27.7813	27.9839													3	3	3	12	12	12
26.81	27.4118	26.7734	26.4689	27.5769	27.0714	27.1353	26.598	27.2375	26.8702	27.0198	26.3475	27.3359	27.5143	27.5825	27.338	27.0651	NaN	26.5031	26.9618	27.0536	27.4015	27.3737	27.1112	27.3958	27.7884	27.556	NaN	27.4858	27.8447	27.7798	27.954										+	+	FAM134A_TORIN__DOX;FAM134C_TORIN__DOX	4	4	4	34.7	34.7	34.7
NaN	25.3736	25.292	25.0993	25.0772	NaN	NaN	25.822	25.1232	25.5521	NaN	25.4916	NaN	24.8046	NaN	NaN	25.2458	25.3627	25.3224	25.3872	25.3585	25.3821	25.398	24.7879	25.7387	25.52	25.7332	NaN	NaN	25.3745	NaN	NaN													2	2	2	4.4	4.4	4.4
NaN	NaN	NaN	NaN	NaN	NaN	NaN	NaN	NaN	NaN	NaN	NaN	NaN	NaN	NaN	NaN	NaN	NaN	NaN	NaN	NaN	NaN	NaN	23.4126	NaN	NaN	NaN	NaN	NaN	NaN	NaN	NaN													1	1	1	2.2	2.2	2.2
27.4787	27.5906	27.5952	27.6247	27.5774	28.1088	27.767	27.5678	27.7648	27.8174	27.8676	27.9844	28.0028	27.916	27.8595	27.8113	28.0188	27.9089	27.4748	27.7863	27.8154	27.6189	27.6353	27.7945	27.5602	27.6619	27.5758	NaN	27.3864	27.3889	27.0329	27.7859											+	FAM134A_TORIN__DOX	6	6	6	20.1	20.1	20.1
34.1114	34.0995	34.0618	34.0109	34.329	33.986	34.1995	34.0442	34.1852	34.0396	34.0367	34.1338	34.0703	34.4664	34.2214	34.1484	34.0565	34.0697	34.0179	34.2538	34.0078	34.0722	34.0248	34.1433	34.1413	34.0456	34.1744	35.7106	34.0903	34.1179	34.0706	34.3105													33	33	31	68	68	65.1
27.3475	27.5664	27.6217	27.4642	27.2835	27.0222	27.2038	27.4011	27.6307	27.7022	27.5087	27.6632	27.042	27.8652	27.2456	27.1553	27.7341	27.4955	27.8632	27.5136	27.3143	27.387	27.5785	27.6694	27.5931	27.5249	27.763	NaN	26.9099	27.7178	27.3962	27.2167													10	10	10	16.7	16.7	16.7
27.7093	27.5267	27.5487	27.7336	26.972	27.6282	27.7034	27.2145	27.6599	27.47	27.5928	27.6052	27.5629	27.3497	27.4227	26.6767	27.6183	27.5454	27.465	27.4233	26.8435	27.076	27.4229	27.1954	27.6133	27.6162	27.5601	NaN	27.8498	27.2295	27.6963	27.4155									+			FAM134B_TORIN__DOX	4	4	3	9.6	9.6	7.6
31.9183	31.9389	31.8751	31.8302	31.8269	31.7551	31.9138	31.645	31.648	32.1344	31.9977	31.8485	31.9749	31.9096	31.9917	31.9525	32.1076	32.2151	32.2008	32.1733	32.1979	32.121	31.9691	32.017	32.0598	32.2211	32.2266	NaN	32.1941	32.0009	32.1986	32.2915										+		FAM134C_TORIN__DOX	23	23	0	57.9	57.9	0
24.6544	24.57	24.1296	24.207	NaN	25.0185	24.898	24.3797	24.6247	24.7289	24.9162	24.2562	25.0407	NaN	24.9744	NaN	24.5679	24.3476	24.8307	24.5724	24.9131	24.6186	24.4004	24.2141	24.5761	25.0839	24.6807	NaN	24.7438	24.1815	NaN	24.9794											+	FAM134A_TORIN__DOX	1	1	1	2.3	2.3	2.3
27.6982	27.9341	27.955	27.7969	27.8208	27.5598	27.6243	27.5505	28.0059	28.0684	27.9745	28.0321	27.9589	27.8415	27.8616	27.9375	27.9636	28.178	28.3993	27.9961	27.7533	28.066	27.675	28.0671	28.028	28.5936	28.0155	32.2537	27.937	28.0863	27.9211	27.8644													7	7	7	55.2	55.2	55.2
25.3388	24.5046	25.9384	25.1403	25.2608	24.9841	25.2657	24.267	25.3201	25.0571	25.414	25.355	25.1731	NaN	25.1083	25.3278	25.5696	25.1664	25.1047	25.0161	NaN	25.3564	NaN	25.9275	24.7596	25.2684	25.0723	NaN	25.6964	NaN	24.5154	24.7218													3	3	3	10.3	10.3	10.3
28.2539	28.3973	28.7192	28.2074	28.4493	28.3366	28.5752	28.5758	28.572	28.6272	28.0822	28.3064	28.1521	28.6813	28.168	27.9187	28.3031	28.3047	28.4814	28.7258	28.5558	28.3229	28.8444	28.2049	28.084	28.2311	28.3922	NaN	27.7216	27.6907	28.2313	28.5112													2	2	2	6.8	6.8	6.8
26.4097	26.5745	26.3593	26.3785	26.6603	26.3052	26.5198	26.5855	26.3986	26.4113	26.3728	26.6367	26.3844	26.6707	26.5339	26.861	26.5268	26.2198	26.4496	26.4311	26.5	26.2511	26.469	26.6858	26.6753	26.4908	26.8738	NaN	26.7788	26.6664	26.5721	26.8653													2	2	2	9.5	9.5	9.5
32.8048	32.7642	32.9782	32.9242	32.8364	32.7075	32.5809	32.8364	32.8041	32.863	32.8084	32.923	32.7594	32.8133	32.6971	32.9519	32.8578	32.8317	32.8512	32.9313	32.7733	32.7827	32.7549	32.8222	32.9738	33.0893	32.9504	NaN	32.9959	33.0091	32.9338	32.9333													28	26	26	76.7	74.8	74.8
29.2918	29.4356	29.6276	29.6483	29.6333	29.5899	29.4533	29.7317	29.6107	29.5428	29.6535	29.5693	29.7012	29.91	29.6659	29.5239	29.6178	29.5631	29.5598	29.6502	29.733	29.8847	29.7023	29.8115	29.4887	29.6253	29.3073	NaN	29.8611	29.9007	29.817	29.6428													14	14	14	22	22	22
27.8187	27.9808	27.7085	27.8736	27.7517	27.8758	28.1021	28.0212	27.9552	28.4629	28.4391	27.9834	28.0408	27.5918	27.9046	28.0675	28.2327	27.8597	28.1131	27.9097	28.3415	28.0687	27.9218	28.1127	28.0963	27.8604	27.7206	NaN	27.7125	27.5532	27.7259	27.8327													4	4	4	32.6	32.6	32.6
26.7706	26.5339	26.9449	26.9655	25.5598	25.0811	25.1971	26.254	25.9849	26.4765	26.6709	27.0774	25.6436	26.1219	25.8757	25.787	26.8484	26.8478	26.7372	27.0831	25.9417	25.9965	25.939	25.9828	26.5689	27.0802	26.8599	NaN	26.0829	26.1173	25.993	25.6327					+	+	+	+	+	+	+	_TORIN__DOX;FAM134A_TORIN__DOX;FAM134A_TORIN_FAM134A_DOX;FAM134B_TORIN__DOX;FAM134B_TORIN_FAM134B_DOX;FAM134C_TORIN__DOX;FAM134C_TORIN_FAM134C_DOX	3	3	3	16.5	16.5	16.5
NaN	25.6747	25.4045	25.5907	25.6214	25.9087	NaN	25.7103	25.7191	25.535	25.6512	25.5229	25.9433	25.829	NaN	25.9872	25.752	25.5149	NaN	25.5069	25.8361	NaN	25.5708	25.6242	25.7902	25.7768	25.6695	NaN	26.0164	25.6032	NaN	NaN													2	2	2	25	25	25
28.6189	28.5352	28.4092	28.3955	27.9736	28.4525	28.5602	28.4735	28.5274	28.5508	28.6753	28.7586	28.5742	28.3026	28.565	28.427	28.4789	28.5507	28.6071	28.7018	28.4441	28.3657	28.408	28.7061	28.6998	28.4367	28.6159	NaN	28.195	28.1277	28.3933	28.4419													10	10	10	21.1	21.1	21.1
27.8529	27.832	27.7485	27.8813	27.5904	27.9343	27.5984	27.8035	27.9436	27.7865	27.7096	27.7506	27.3786	28.0181	27.8384	27.8703	27.9612	28.0491	27.9467	28.1842	27.8152	27.5359	27.6502	27.6155	27.8538	27.813	27.384	NaN	27.338	27.3201	27.7874	27.9825							+					FAM134B_TORIN_FAM134B_DOX	7	7	3	20.4	20.4	12
NaN	NaN	NaN	NaN	24.4266	NaN	NaN	NaN	NaN	NaN	NaN	NaN	NaN	NaN	NaN	NaN	NaN	NaN	NaN	NaN	NaN	NaN	NaN	NaN	NaN	NaN	NaN	NaN	NaN	NaN	NaN	NaN													2	2	2	21.9	21.9	21.9
25.4039	24.8762	25.8609	25.5909	25.3178	NaN	25.5305	NaN	25.3862	25.1642	NaN	NaN	NaN	NaN	NaN	25.1329	25.2973	25.6712	25.6274	25.3031	NaN	NaN	NaN	NaN	25.6884	25.3936	25.0733	NaN	24.6088	NaN	NaN	25.4862													2	2	2	6	6	6
26.1016	26.1908	26.3736	25.285	26.225	26.7362	26.2008	NaN	26.5559	26.2273	25.9256	26.2026	NaN	26.2627	26.4019	NaN	25.9685	25.8314	25.832	26.1333	NaN	NaN	NaN	26.1096	26.4134	26.9878	26.6185	NaN	NaN	26.1781	NaN	24.3448													2	2	2	5.9	5.9	5.9
27.7818	27.5651	27.6169	27.6929	27.6008	27.1858	27.1375	27.5278	27.564	27.5354	27.4774	27.7595	27.4387	27.574	27.5665	27.5641	27.7519	27.582	27.783	27.827	27.5698	27.4551	27.5534	27.5453	27.5492	27.4985	27.4328	NaN	27.5077	27.4961	27.253	27.2327													6	6	6	12.1	12.1	12.1
NaN	NaN	NaN	NaN	24.9909	NaN	NaN	NaN	NaN	NaN	NaN	24.7045	NaN	NaN	NaN	NaN	24.823	NaN	NaN	NaN	NaN	24.6606	24.96	24.9255	NaN	24.8954	NaN	NaN	NaN	25.1536	NaN	NaN													2	1	1	23.1	9.1	9.1
NaN	NaN	NaN	NaN	NaN	24.6291	24.6965	24.5978	NaN	NaN	24.5532	NaN	24.5904	NaN	NaN	24.6186	NaN	NaN	NaN	NaN	NaN	NaN	NaN	NaN	24.5617	NaN	24.7203	NaN	NaN	NaN	NaN	24.6536													2	2	2	12.4	12.4	12.4
24.849	24.3744	25.2909	24.5943	23.7179	24.9857	24.8127	24.4574	24.2852	24.9948	25.191	NaN	24.6058	24.6354	24.6435	24.4591	25.2821	25.1923	24.7838	24.5816	25.4154	25.0158	24.3402	25.6402	25.327	24.3575	24.9826	NaN	24.8491	24.9882	24.1329	25.5151													1	1	1	20.4	20.4	20.4
24.5191	24.557	23.5186	23.9172	23.5862	24.189	24.3032	23.6568	23.3473	25.0954	24.3108	23.4531	23.9044	23.2457	24.9345	24.1426	24.3095	24.8526	25.6232	22.7102	24.4131	23.9331	24.2093	25.0539	24.3813	25.6755	24.2449	NaN	24.5648	23.7897	24.8021	24.2836													1	1	1	3.8	3.8	3.8
30.8121	30.8644	31.0175	30.8459	30.7096	30.7482	30.748	30.888	30.6692	30.7397	30.6776	30.6966	30.9302	30.7679	30.7959	30.9942	30.8758	30.7861	30.9007	30.9378	31.0541	31.144	31.0535	30.8679	30.7386	30.9212	30.8542	NaN	30.9255	30.9701	31.0942	31.0448													27	27	27	43.6	43.6	43.6
NaN	NaN	NaN	NaN	24.1987	22.6972	NaN	22.9128	NaN	NaN	NaN	22.6171	NaN	NaN	NaN	NaN	NaN	NaN	NaN	NaN	NaN	NaN	22.4741	22.7062	NaN	NaN	NaN	NaN	22.7948	NaN	NaN	NaN													1	1	1	25.6	25.6	25.6
27.5737	27.7464	27.0877	27.2386	26.5911	27.0997	26.3423	26.3665	27.5595	27.3724	27.5641	27.0421	26.3512	26.9554	26.2218	26.1189	27.5709	27.3681	27.0327	27.8691	26.3047	26.026	26.0548	26.0981	27.8935	27.4071	27.5011	NaN	25.3123	26	26.4771	26.7192					+	+	+	+	+	+	+	_TORIN__DOX;FAM134A_TORIN__DOX;FAM134A_TORIN_FAM134A_DOX;FAM134B_TORIN__DOX;FAM134B_TORIN_FAM134B_DOX;FAM134C_TORIN__DOX;FAM134C_TORIN_FAM134C_DOX	5	5	5	65.2	65.2	65.2
30.6667	30.7563	30.7235	30.7971	30.8209	30.7421	30.8385	30.7902	31.1022	30.87	30.7793	30.9734	30.9215	30.9811	30.7141	30.9209	30.8632	30.8042	30.9766	31.0421	30.8146	30.9352	30.7886	30.992	30.8617	30.872	30.8341	NaN	30.7433	31.1529	30.798	30.8095													20	17	17	47.6	41.3	41.3
25.2165	25.8638	25.8905	25.2855	26.2473	25.5187	25.6053	25.6266	25.6368	25.4437	25.6631	25.6034	25.5473	25.2137	25.4179	25.6095	25.8398	25.6959	25.1953	25.7978	25.7171	25.7609	26.1876	25.7791	25.8374	25.9144	25.9767	NaN	NaN	25.0981	25.6392	25.8665													3	3	3	4.7	4.7	4.7
26.2145	25.4983	25.3712	25.3843	25.3107	25.1787	26.0976	25.2712	25.7496	26.2198	25.6806	25.9449	25.6792	24.7652	26.1733	26.6539	26.2849	NaN	25.6405	25.8327	25.5943	25.5388	26.0484	25.4672	26.084	26.2042	25.5811	NaN	26.4384	25.962	26.3982	26.0631										+		FAM134C_TORIN__DOX	3	3	3	5.7	5.7	5.7
NaN	NaN	NaN	NaN	NaN	NaN	NaN	NaN	NaN	NaN	NaN	NaN	NaN	NaN	NaN	NaN	NaN	NaN	NaN	NaN	NaN	NaN	NaN	NaN	NaN	NaN	NaN	NaN	NaN	NaN	NaN	24.3437													3	1	1	3.1	0.8	0.8
NaN	NaN	NaN	26.0462	25.6608	24.8149	25.156	NaN	24.5643	NaN	NaN	NaN	25.1744	NaN	24.9321	NaN	NaN	NaN	26.2416	NaN	25.3299	NaN	NaN	NaN	NaN	NaN	25.3282	NaN	NaN	NaN	NaN	NaN													1	1	1	2.1	2.1	2.1
26.1496	25.6609	26.0189	26.5093	26.2366	26.012	25.8271	26.0216	27.0023	26.3049	26.5435	26.2519	26.4587	26.6828	26.2974	26.2795	26.3471	26.7004	26.457	26.9023	25.978	26.1772	25.8573	26.3954	26.4874	NaN	26.3241	NaN	26.0249	25.7253	25.9179	26.0728							+					FAM134B_TORIN_FAM134B_DOX	3	3	3	8.5	8.5	8.5
28.2927	28.3987	28.424	28.2261	28.4319	28.1093	28.243	27.9718	27.9852	27.9581	28.5314	28.1664	28.1963	28.1556	28.2045	27.7873	27.9562	28.5933	28.2689	28.4963	28.2452	28.3064	28.0665	27.9727	28.3185	28.4308	28.5262	NaN	28.2385	27.9489	28.147	28.5013													12	12	12	26.4	26.4	26.4
26.1828	26.4847	26.5161	26.3447	27.0012	26.3804	26.4255	26.6804	26.1845	26.4631	26.6893	26.5623	26.4701	27.0854	26.6164	25.8304	26.2562	26.257	26.2343	26.6284	26.5694	26.5236	26.385	26.347	26.2445	26.4975	26.6559	NaN	26.5442	26.2466	26.259	26.3982													3	3	3	8.5	8.5	8.5
28.8711	28.5478	28.3287	28.4917	28.8301	28.7783	29.0334	28.8057	28.4614	28.4135	28.5133	28.393	29.0114	28.823	28.7185	28.9095	28.5804	28.4763	28.5624	28.6833	29.0846	29.0048	29.0946	28.7595	28.6125	28.7563	28.4873	NaN	29.0407	29.0659	28.9619	29.2009						+	+	+	+	+		FAM134A_TORIN_FAM134A_DOX;FAM134B_TORIN__DOX;FAM134B_TORIN_FAM134B_DOX;FAM134C_TORIN__DOX;FAM134C_TORIN_FAM134C_DOX	17	17	17	21.3	21.3	21.3
30.3116	30.4086	30.4821	30.4758	30.3315	30.2825	30.4589	30.4244	30.267	30.2107	30.3039	30.2842	30.299	30.6298	30.3856	30.3652	30.3017	30.2325	30.3024	30.406	30.3488	30.6126	30.4332	30.2293	30.266	30.505	30.3362	NaN	30.5992	30.5279	30.4484	30.4781													14	14	14	33.8	33.8	33.8
30.9864	31.0557	30.9141	30.9288	30.9285	31.1971	31.2546	31.2129	30.772	30.9145	30.8871	30.7238	31.1685	30.9502	31.1675	31.0682	30.6942	30.8219	30.8995	30.9328	31.1086	31.0231	31.0987	30.9327	31.1456	30.8367	31.2476	NaN	31.2121	31.0794	31.2538	31.4516													20	20	20	59.2	59.2	59.2
23.6202	23.8597	23.388	23.3761	24.7462	23.9572	24.1083	24.0459	NaN	NaN	NaN	23.4664	24.23	24.4568	24.3244	23.7983	NaN	NaN	NaN	23.243	NaN	NaN	NaN	NaN	23.2364	NaN	NaN	NaN	24.0658	23.6083	NaN	NaN					+						+	_TORIN__DOX;FAM134A_TORIN__DOX	2	2	2	14.6	14.6	14.6
24.9025	24.9295	24.6637	25.1321	24.8864	24.7029	24.7561	24.9867	25.8094	24.6607	24.8807	24.9716	24.9777	NaN	NaN	25.0816	25.1261	24.9253	25.1627	24.919	25.1488	24.9751	24.7077	24.7751	25.0721	25.0147	25.6161	NaN	24.863	25.3869	NaN	NaN													3	3	3	43.4	43.4	43.4
28.8808	28.9426	28.8251	28.9607	28.8742	29.0439	28.8892	29.1352	29.0115	29.0072	29.1435	28.9382	29.0108	28.8738	29.0525	29.2473	28.8425	28.9628	29.0166	28.8445	28.6996	28.9228	28.8203	28.616	29.0003	29.1774	29.1232	NaN	29.1235	29.0243	29.1264	29.0127													12	11	11	29.2	27.2	27.2
28.1621	28.4164	28.044	28.0942	27.9154	28.0573	28.2427	27.992	28.6366	28.2992	28.4305	28.0387	28.2336	27.9734	28.2365	28.0525	28.2728	28.1926	28.1124	28.1389	27.9737	27.9578	28.0806	28.0675	28.543	28.508	28.6232	NaN	28.5385	27.9559	28.4638	28.2932													10	10	10	17.8	17.8	17.8
24.0786	24.3611	24.1509	24.5692	24.3924	24.5955	24.3743	24.645	23.5902	24.3964	24.2544	24.5749	24.2874	24.1884	24.4389	24.2666	24.8359	NaN	24.3794	24.8957	25.0416	24.4733	24.2013	25.5224	23.8403	NaN	24.5654	NaN	24.2824	24.2757	24.1967	24.7779													2	2	2	22.9	22.9	22.9
32.3957	32.447	32.4266	32.4575	32.4245	32.4288	32.4769	32.453	32.4653	32.4371	32.4841	32.4386	32.4856	32.4264	32.4767	32.3069	32.4492	32.5561	32.5814	32.6522	32.3492	32.431	32.428	32.3717	32.4485	32.6779	32.5132	NaN	32.518	32.3852	32.499	32.6059													55	53	53	66.7	65.7	65.7
27.6555	27.5347	27.3849	27.4253	27.4548	27.2932	27.6216	27.7412	27.3508	27.6827	27.7864	27.4951	27.5996	27.4682	27.5738	27.5174	27.567	27.791	27.5844	27.9335	27.5656	27.4983	27.7581	27.1522	27.6546	27.8268	28.047	NaN	27.9067	27.0019	27.548	27.7023													3	3	3	34.4	34.4	34.4
NaN	25.2421	25.5277	25.4396	25.4383	25.4198	25.3614	25.3357	25.5442	25.4048	25.41	25.3289	NaN	25.8242	25.3264	25.3159	25.6841	25.4403	NaN	23.9871	NaN	NaN	NaN	25.5143	NaN	NaN	NaN	NaN	NaN	25.5587	25.2775	NaN													1	1	1	7	7	7
26.8844	26.7584	27.2972	26.7778	27.2021	26.5439	26.0869	26.7816	27.0909	26.9555	26.7753	27.1488	26.5836	27.1448	26.7864	26.5231	27.5914	27.4422	27.3182	27.0664	26.3998	27.153	25.268	27.4855	27.2308	27.6616	26.6572	NaN	26.5403	27.1148	NaN	26.6539													5	5	5	24.2	24.2	24.2
NaN	24.0906	NaN	NaN	NaN	24.3448	24.7557	NaN	NaN	24.4774	25.0478	23.6685	23.0578	NaN	24.6711	NaN	NaN	24.9131	24.3912	NaN	24.3142	24.2367	24.4929	23.4167	24.5203	24.811	24.6998	NaN	24.3433	NaN	24.3782	24.5719													2	2	2	6.3	6.3	6.3
28.1999	28.1885	28.3833	28.1088	27.7754	28.1604	28.1123	27.9873	28.0061	28.0394	28.1921	28.0009	28.1696	28.1298	28.2956	28.1956	28.5504	27.978	27.9777	27.8956	27.9439	27.7107	28.4027	27.6535	28.2443	27.9405	28.3721	NaN	28.5613	27.8861	28.1764	28.3756													4	4	4	30.8	30.8	30.8
32.2084	32.8347	31.8499	31.7703	32.2003	32.6533	29.7906	32.5394	29.0242	32.8563	32.0947	30.0275	32.171	31.4822	32.946	32.7212	31.0315	32.1744	33.3968	29.0426	32.6483	32.4983	32.8172	33.1493	32.2947	33.1226	33.0079	NaN	32.7976	32.4634	32.8121	32.8296													9	9	9	43	43	43
26.8142	27.0182	26.9777	26.8054	27.3217	26.9519	26.9967	26.8553	27.0821	26.821	26.8244	26.8029	27.1245	26.9924	26.6703	26.854	26.765	26.6542	26.9833	27.0134	26.6651	26.663	27.0405	26.5719	26.8566	26.8338	27.0693	NaN	27.3022	26.8238	26.989	27.2918													4	4	4	7.3	7.3	7.3
27.6059	27.6315	27.8422	28.0398	27.7951	27.8987	27.8396	27.9297	28.0016	27.4828	27.7472	28.0646	27.6402	27.4784	27.7419	27.1776	28.0206	27.9328	28.0131	28.1059	27.8868	28.1829	27.8872	28.1186	27.9962	27.5251	27.9522	NaN	27.8553	28.2912	27.6087	28.0465													6	6	5	14.4	14.4	12.8
28.9486	28.999	28.8306	28.8834	29.2205	29.022	29.0786	29.0044	29.028	29.1	29.2911	29.1557	29.4493	29.6889	29.4498	29.1771	28.9297	28.8396	29.1198	29.0968	29.243	28.991	29.2083	29.06	28.9981	28.9482	29.2444	NaN	28.9224	29.131	29.3046	29.4739											+	FAM134A_TORIN__DOX	18	18	18	42.2	42.2	42.2
29.0057	29.2723	29.0711	29.2023	28.6212	28.6807	28.7735	28.6327	28.8642	29.018	29.022	29.0773	28.9476	28.7563	29.0449	28.7872	29.0451	29.0074	29.1591	29.0126	29.1396	29.2386	29.1912	28.9836	29.0506	28.8809	29.1338	NaN	28.9993	29.0135	28.9235	29.0328		+		FAM134B_TORIN__TORIN	+							_TORIN__DOX	16	16	16	25.2	25.2	25.2
28.9603	29.0679	29.0466	29.0766	29.2883	29.0079	29.112	29.0392	29.2339	28.9054	29.1281	29.3631	29.2147	29.3903	29.171	29.1464	29.2076	29.1282	29.2228	29.3311	29.1768	29.0468	29.0282	29.3029	29.1679	29.1268	29.3193	NaN	29.283	29.2252	29.237	29.5116													15	15	12	41	41	33.3
26.7282	26.9248	27.2457	26.9336	27.285	26.6637	26.6447	26.9826	26.3311	27.1028	26.9772	26.6153	27.1694	27.1586	26.7493	26.8472	26.9453	26.8949	27.0269	26.995	27.1102	27.193	26.805	26.483	27.2033	27.1814	26.9533	NaN	26.7739	26.7201	26.994	27.2034													5	5	5	4.6	4.6	4.6
26.0662	25.9069	25.4767	26.3526	25.6404	26.0854	25.7061	26.542	25.7434	25.4587	25.473	25.9819	26.1874	25.3159	25.8542	26.0544	26.1231	25.1775	25.1485	25.9717	NaN	26.2115	26.2785	26.5294	26.3751	NaN	25.5286	NaN	NaN	NaN	NaN	NaN							+					FAM134B_TORIN_FAM134B_DOX	1	1	1	1	1	1
28.269	28.479	28.4538	28.2019	28.9006	28.6472	28.4522	28.4965	28.4705	28.7374	28.3649	28.8646	28.4897	28.5316	28.6428	28.3626	28.3112	28.4992	28.6375	28.6253	28.5427	28.49	28.7768	28.577	28.3223	28.6891	28.6294	NaN	28.6802	28.7047	28.753	28.7394										+		FAM134C_TORIN__DOX	13	12	6	35.2	33.9	22.5
24.5323	24.423	24.5406	NaN	26.1684	24.2115	NaN	NaN	24.7486	24.4786	NaN	24.6349	NaN	25.0909	NaN	24.4033	24.2143	24.7465	24.277	24.7553	24.8181	24.6757	24.5735	24.5926	NaN	24.6294	24.2474	NaN	24.5889	24.6669	24.5851	24.529													1	1	1	7.9	7.9	7.9
NaN	NaN	NaN	25.9546	25.8512	25.4949	25.5951	NaN	26.2025	NaN	25.5608	25.9687	NaN	25.9543	NaN	NaN	NaN	NaN	NaN	26.1237	25.7618	NaN	NaN	26.1624	NaN	25.6476	NaN	25.5203	26.42	25.8933	NaN	25.6628													2	2	2	14.7	14.7	14.7
25.9803	25.959	25.6836	25.7012	25.8977	26.0749	25.7783	25.9246	26.0677	25.9927	25.9988	25.4453	26.2271	26.1374	25.9337	25.7278	25.6227	25.2566	NaN	26.3032	26.0136	25.7519	26.0776	25.7502	26.3985	NaN	25.9908	NaN	25.9063	26.0746	25.9464	25.957													4	2	2	27.4	20.2	20.2
24.9701	24.8542	24.8518	24.965	NaN	24.8469	NaN	24.9919	NaN	25.0761	24.9865	24.7139	25.0583	NaN	NaN	24.6105	24.9706	24.7825	24.8118	24.8288	25.1837	25.2227	25.0831	24.8518	24.9519	24.7625	25.4053	NaN	24.6005	24.9104	25.0239	24.9474													1	1	1	7.6	7.6	7.6
26.9039	27.1016	26.0829	26.9643	26.9195	27.1576	27.1968	26.9266	27.0105	27.0307	26.9223	26.9854	26.7636	27.1907	26.9235	27.3746	26.715	26.6363	26.7218	27.1126	26.7307	26.7737	26.8441	27.0456	27.1249	26.8928	27.2678	NaN	26.8571	27.1009	26.8775	27.1752													5	5	5	15.7	15.7	15.7
31.5991	31.5256	31.6436	31.6613	31.6641	31.7029	31.7594	31.7197	31.2331	31.6761	31.608	31.6857	31.768	31.438	31.5514	31.6193	31.5501	31.4273	31.332	31.4957	31.3845	31.4231	31.6072	31.4604	31.4668	31.5236	31.6067	NaN	31.7939	31.7452	31.5592	31.6392													17	17	17	87.7	87.7	87.7
29.4076	29.5783	29.4519	29.3474	29.3647	29.2914	29.4358	29.1677	29.3603	29.4594	29.5057	29.3534	29.2138	29.5165	29.4228	29.4576	29.3065	29.4314	29.526	29.3429	29.3652	29.1486	29.2407	29.0946	29.6351	29.3937	29.6455	NaN	29.5774	29.3366	29.4087	29.2945													20	20	20	11.2	11.2	11.2
25.4734	25.6237	25.3531	25.6595	25.2647	25.6322	25.5019	25.6366	25.1072	25.5217	25.7837	25.4855	25.5136	NaN	25.4068	25.2048	25.3093	25.5036	25.4491	25.5391	25.3344	25.4819	25.4263	25.0942	25.5653	25.7774	25.3024	NaN	25.5968	25.2189	25.319	25.4274													1	1	1	16.9	16.9	16.9
26.5305	26.854	26.6077	26.4594	26.1572	26.3837	26.3911	26.3494	26.252	26.5224	26.2545	26.4137	26.4316	26.0707	26.6687	26.4797	26.1303	26.6162	NaN	26.8016	26.4713	26.5829	26.2785	25.6983	26.811	26.6088	26.9574	NaN	26.8212	26.4632	26.3107	26.2292													5	4	4	19.3	14.9	14.9
31.8698	31.8856	31.9478	31.8523	32.0307	31.794	31.9866	31.8542	31.8943	31.8367	31.7527	31.9661	31.9364	31.978	31.931	31.8784	31.893	31.981	31.8625	31.9668	31.8986	31.8799	31.8323	31.9131	31.8477	31.8696	31.8552	32.5859	31.9177	31.9723	31.8125	31.9575													56	56	56	52.6	52.6	52.6
28.3667	28.5093	28.8738	28.7298	29.5138	29.1083	29.0624	29.1482	28.7316	28.6656	28.7152	28.7547	29.1953	29.4817	29.0498	29.1757	28.6623	28.6754	28.7507	28.8001	29.4186	29.7019	29.3575	29.2699	28.8346	28.852	28.6569	NaN	29.4923	29.4781	29.3805	29.3697					+	+	+	+	+	+	+	_TORIN__DOX;FAM134A_TORIN__DOX;FAM134A_TORIN_FAM134A_DOX;FAM134B_TORIN__DOX;FAM134B_TORIN_FAM134B_DOX;FAM134C_TORIN__DOX;FAM134C_TORIN_FAM134C_DOX	9	9	9	40.9	40.9	40.9
NaN	NaN	NaN	NaN	NaN	NaN	NaN	NaN	24.5535	NaN	NaN	NaN	NaN	24.6331	NaN	NaN	24.3106	24.2889	NaN	NaN	NaN	NaN	NaN	NaN	24.7926	NaN	NaN	NaN	24.0786	24.2975	NaN	NaN													2	2	2	6.3	6.3	6.3
26.0631	24.7043	24.9613	25.2466	25.0861	25.0537	25.0642	24.4061	25.4743	24.9617	25.0274	25.0778	24.7871	24.9523	25.0576	NaN	25.043	25.243	25.0525	24.9898	25.0164	25.2496	25.0395	25.2815	25.3132	25.3455	25.4888	NaN	25.269	25.0805	25.4248	25.1198													1	1	1	15.3	15.3	15.3
24.5693	NaN	NaN	NaN	NaN	NaN	NaN	NaN	NaN	NaN	NaN	NaN	NaN	NaN	NaN	NaN	24.6678	NaN	24.6579	24.6492	NaN	NaN	NaN	NaN	24.4738	24.737	NaN	NaN	24.4072	NaN	24.5148	NaN													1	1	1	9.8	9.8	9.8
25.9376	25.8919	26.0184	26.153	26.0178	26.131	26.1552	NaN	26.0235	25.7918	25.928	25.8994	26.2375	25.9738	25.8719	25.8638	NaN	25.8768	25.8903	26.0504	26.088	25.9651	26.1306	26.187	26.1068	26.0647	25.8079	NaN	25.9785	25.9571	26.1103	26.3186													1	1	1	13.7	13.7	13.7
28.0887	28.1664	27.9644	28.0761	28.2692	28.03	28.1758	28.3771	28.1481	28.1638	28.1612	28.1327	27.949	28.189	27.9395	28.1989	28.1628	28.0436	28.1874	28.2503	28.1071	28.2243	28.1808	28.0157	28.1571	28.3903	27.8999	NaN	27.6547	28.1476	28.1011	28.1453													10	10	10	48.5	48.5	48.5
24.5029	24.4676	24.1874	24.3886	NaN	24.4927	NaN	24.4999	24.2002	NaN	NaN	24.2026	24.542	24.2318	24.7838	24.5489	23.9474	NaN	NaN	24.2949	24.612	24.5247	24.7672	24.6363	24.6162	24.3653	24.8212	NaN	24.9151	24.9791	24.8356	24.8326							+			+		FAM134B_TORIN_FAM134B_DOX;FAM134C_TORIN__DOX	1	1	1	15.6	15.6	15.6
30.7372	30.6493	30.8006	30.8633	30.5154	30.7287	30.6639	30.7663	31.0057	30.6256	30.6855	30.9335	30.7262	30.749	30.6466	30.9188	30.8123	30.8269	30.8477	30.7357	30.7405	30.7444	30.7554	30.8424	30.6877	30.8922	30.757	NaN	30.9239	30.9775	30.8223	30.8486													22	22	22	46.1	46.1	46.1
25.0821	25.0639	24.949	24.5022	25.2232	24.5981	NaN	24.9982	25.5801	24.9214	25.2563	25.1687	25.1909	25.6817	25.2387	NaN	25.039	NaN	24.704	25.4404	24.8285	25.292	25.0764	25.1859	25.0773	24.1035	25.1792	NaN	24.7742	NaN	24.9016	25.2805													1	1	1	8.3	8.3	8.3
25.3535	25.1227	24.9794	25.2759	25.0693	25.3577	25.154	25.0641	25.3241	25.4198	25.9424	25.4032	25.4536	24.9675	24.9422	25.257	25.1434	25.4376	NaN	25.2417	25.3241	25.177	25.2345	25.4062	25.0926	25.2303	25.575	NaN	25.0032	25.4514	25.456	25.3173													5	5	4	4.4	4.4	3.6
26.753	26.8184	26.9707	27.5651	27.3695	27.1163	27.1153	27.2439	27.4274	26.5995	27.2954	27.5222	27.5769	27.2982	26.5539	26.9602	27.4887	26.757	27.0348	27.5916	27.651	27.8042	27.1771	27.7351	27.5975	27.5207	27.9295	NaN	27.1648	27.7717	27.0503	27.2406													3	3	3	32	32	32
29.2585	29.1869	29.2949	29.241	29.3139	29.2333	29.2078	29.2764	29.3868	29.1926	29.2179	29.4662	29.3703	29.1036	29.2339	29.3353	29.2094	29.2258	29.2966	29.5045	29.3493	29.3733	29.3945	29.2146	29.3205	29.3288	29.274	NaN	29.083	29.4698	29.1404	29.3921													21	21	21	24.8	24.8	24.8
25.0826	25.0278	25.0444	24.8741	NaN	25.1521	24.9384	24.9185	25.0626	25.1089	25.0878	25.4415	25.2235	25.8781	24.9114	25.6896	24.888	25.0245	25.1757	25.051	25.2773	25.0223	NaN	24.6262	25.1767	25.2376	25.1593	NaN	24.924	25.1408	24.7729	24.8844													4	4	4	5.5	5.5	5.5
28.361	28.7256	28.3674	28.1754	28.7147	28.7063	28.4636	28.13	28.4283	28.2463	28.5225	28.441	28.1579	28.7759	28.4716	28.1491	28.2467	28.3442	28.3613	28.4544	28.247	28.5188	28.5735	28.2171	28.1956	28.2194	28.4256	NaN	28.5611	28.5004	28.5475	28.7003													13	13	13	19.6	19.6	19.6
25.8768	25.9607	26.1141	26.1035	26.2083	25.6046	NaN	25.3223	26.1452	26.5299	25.9779	25.0634	25.652	25.9299	NaN	NaN	25.8291	25.7426	26.2145	26.1385	25.7022	26.2238	26.0416	25.9232	25.8531	NaN	25.9722	NaN	25.7223	NaN	NaN	25.7024													4	4	4	19.8	19.8	19.8
27.9786	27.6463	27.5461	27.5579	27.4032	27.9122	27.7313	27.4565	27.5322	28.7722	27.8283	27.4746	27.6937	27.1147	27.7249	27.851	27.694	27.719	27.7646	27.2627	27.829	27.8356	27.689	27.5401	27.8901	28.4682	28.5361	27.2079	27.8886	27.6988	27.8272	27.3811													3	3	3	42.9	42.9	42.9
33.8484	33.7219	33.7532	33.838	34.1994	34.3098	34.3074	34.3921	33.737	33.8316	33.6547	33.7887	34.3823	34.2993	34.3248	34.4439	33.6716	33.6421	33.6349	33.7512	34.4031	34.4325	34.5238	34.4017	33.8171	33.8436	33.7677	NaN	34.1764	34.3635	34.3611	34.392					+	+	+	+	+	+	+	_TORIN__DOX;FAM134A_TORIN__DOX;FAM134A_TORIN_FAM134A_DOX;FAM134B_TORIN__DOX;FAM134B_TORIN_FAM134B_DOX;FAM134C_TORIN__DOX;FAM134C_TORIN_FAM134C_DOX	23	23	23	73.5	73.5	73.5
25.2648	25.4735	25.3611	25.4691	25.7602	NaN	NaN	25.009	25.404	25.6666	24.9355	25.4302	25.2384	26.1807	25.137	25.5343	25.7827	25.9053	25.678	25.6714	25.2866	25.6534	NaN	25.4464	25.4272	25.691	NaN	NaN	25.4641	25.9977	25.643	25.8379													2	2	2	31	31	31
30.8997	30.9566	31.1007	30.9379	30.7172	30.6059	30.5909	30.5751	31.0869	30.8422	30.852	30.872	30.5101	30.8568	30.4786	30.4983	30.9067	30.9205	30.8509	30.9781	30.6437	30.6005	30.5933	30.5618	30.9339	30.7104	30.7729	NaN	30.4957	30.6512	30.6336	30.5918					+		+		+	+	+	_TORIN__DOX;FAM134A_TORIN__DOX;FAM134B_TORIN__DOX;FAM134B_TORIN_FAM134B_DOX;FAM134C_TORIN__DOX	25	25	25	60.1	60.1	60.1
26.2408	26.4099	26.5494	26.6951	26.0029	26.2139	26.4367	26.1649	26.706	26.0745	26.0308	24.6202	26.0865	25.8474	26.0287	25.9963	26.3409	26.3391	26.2603	26.1912	26.1008	26.4849	26.4679	26.6348	26.0645	26.6006	25.9767	NaN	26.1768	26.2542	26.2478	25.7924											+	FAM134A_TORIN__DOX	3	3	3	16.7	16.7	16.7
28.1843	28.3369	28.3021	28.1705	27.9182	28.8379	28.8112	28.3525	28.5023	28.2617	27.9106	28.3372	28.814	28.1646	28.7697	28.4202	28.121	28.1548	28.0554	27.7409	28.3479	28.4272	28.2796	28.4097	28.4542	28.1346	28.2547	NaN	28.7864	28.4864	28.6791	28.5873							+			+		FAM134B_TORIN_FAM134B_DOX;FAM134C_TORIN__DOX	4	4	4	40	40	40
30.0701	30.1868	30.2726	30.2076	30.4305	29.8935	30.1795	30.0231	30.2593	30.4238	30.3041	30.3257	29.9287	30.3901	29.8962	29.9798	30.1959	30.2126	30.2514	30.5366	29.9371	30.1363	30.1244	30.2384	30.3307	30.1654	30.3489	NaN	30.0285	30.1985	29.8549	30.1795													15	15	15	73.5	73.5	73.5
27.9282	25.5556	27.6564	27.6777	27.9073	28.3343	27.9355	28.1717	NaN	28.1333	27.9689	27.6877	28.3679	27.3471	27.9472	27.0254	27.1428	27.6686	27.7397	27.5972	28.1325	27.9647	27.6553	28.0208	28.445	27.6812	27.9748	NaN	28.2415	28.1069	28.4038	28.1074													1	1	1	12.5	12.5	12.5
29.3925	29.5214	29.2375	29.4075	29.4299	29.4405	29.5331	29.6105	29.4862	29.2635	29.5507	29.5636	29.5129	29.4352	29.5044	29.4997	29.5677	29.4154	29.4403	29.7072	29.4717	29.5213	29.5455	29.4624	29.7449	29.5099	29.7236	NaN	29.643	29.5846	29.3715	29.7152													9	9	9	37.7	37.7	37.7
29.2651	29.3	29.5219	29.3305	29.5334	29.271	29.3447	29.313	29.3804	29.4836	29.5178	29.2696	29.2657	28.7471	29.2447	29.116	29.1296	29.021	29.1293	29.3249	29.2352	29.4693	29.1457	29.1048	29.2949	29.2278	29.5372	NaN	29.3103	29.0113	29.2425	29.4362													13	13	13	48	48	48
28.7682	28.4698	28.5194	28.5098	28.7852	28.6298	28.6898	28.6114	28.7887	28.3572	28.326	28.3424	28.5398	28.1009	28.3453	28.1239	28.3549	28.2995	28.8149	28.5612	28.4477	28.5967	28.6125	28.505	28.4911	28.3362	28.7803	NaN	28.3474	28.3322	28.2109	28.5425													8	8	8	24.3	24.3	24.3
27.1247	27.1376	26.715	27.0327	26.8899	27.0375	26.8827	26.8838	26.993	27.0124	27.2918	26.9032	26.9124	27.4425	26.8785	27.23	27.061	26.8589	27.046	27.1783	27.09	27.2593	26.8833	26.72	27.1294	27.0601	27.2869	NaN	27.2581	26.9446	26.9618	27.0441													5	5	5	11.5	11.5	11.5
32.2735	32.3431	32.4583	32.3595	32.4325	32.0721	32.1399	32.1364	32.3234	32.2628	32.3093	32.3221	32.1304	32.2932	32.0848	32.0507	32.338	32.3334	32.343	32.4157	32.1094	32.2652	32.2038	32.1319	32.2966	32.3207	32.4443	NaN	32.2048	32.2864	32.1967	32.3245													29	29	19	71.5	71.5	46.5
30.5193	30.9343	30.9217	30.4885	31.1364	30.7622	31.1536	30.1746	30.604	31.0379	30.1933	30.4388	30.7687	31.1551	30.8789	30.9875	30.4919	30.3832	30.4243	30.6762	30.4332	30.7097	30.4182	30.8049	30.2167	30.0596	30.6017	NaN	31.1485	30.6852	31.0903	30.5571													10	10	10	61.4	61.4	61.4
25.1121	25.2808	25.4601	25.0047	25.3106	25.0293	25.2547	24.7841	25.4375	26.1522	26.2902	25.4011	25.1774	25.9672	NaN	25.3503	25.7128	25.7175	25.666	25.7131	25.277	25.6192	25.2242	24.8925	25.6893	25.1272	25.4545	NaN	24.8805	25.4228	25.459	25.3755							+					FAM134B_TORIN_FAM134B_DOX	4	4	2	14.3	14.3	9
32.4542	32.5446	32.3653	32.5651	32.7499	32.3074	32.3812	32.6209	32.4272	32.4685	32.4737	32.5778	32.4801	32.3892	32.2186	32.1824	32.2912	32.3669	32.5324	32.57	32.559	32.5349	32.3024	32.3949	32.4886	32.2623	32.4887	25.1066	32.1414	32.3	32.3607	32.5818													30	30	30	56.3	56.3	56.3
27.4755	27.4764	27.3871	27.5037	26.7593	27.4065	27.3199	27.3157	26.7847	27.3816	27.5268	27.4046	27.2825	23.7371	27.4253	27.1255	27.2735	27.5827	27.5453	27.5765	27.3821	27.512	27.0428	27.5716	27.4505	27.1924	27.2713	NaN	NaN	26.6095	27.1731	27.2839													2	2	2	33.3	33.3	33.3
26.5695	26.411	26.202	26.5637	26.4622	26.2179	25.8182	26.7473	26.5799	26.6113	26.9505	25.9807	26.6374	26.2694	25.9397	26.2356	26.2755	26.3098	26.6765	26.3299	26.6407	26.6223	26.6204	26.3537	26.7617	26.1886	26.2926	NaN	25.5174	26.4027	26.7294	26.7708													4	4	4	16.8	16.8	16.8
26.1792	26.3078	26.1749	26.0794	26.5232	26.3756	26.0983	26.2383	26.5701	26.9054	26.7899	26.4793	26.3839	27.1608	26.2521	26.3812	26.0781	26.5319	26.7549	26.48	26.5153	26.4873	26.7482	26.0683	26.7596	26.6387	26.7265	NaN	26.5435	26.2228	26.4502	26.5128													7	7	7	10	10	10
29.8513	29.747	29.7865	29.9498	29.5042	29.644	29.569	29.801	29.5104	29.7469	29.7889	29.5603	29.8556	29.4151	29.8036	29.9276	29.8109	29.4284	29.6446	29.5085	29.5719	29.8304	29.6859	29.5197	29.6798	29.4669	29.649	32.6397	29.7995	29.5949	29.7591	29.8941													6	6	6	44.3	44.3	44.3
28.5169	28.2897	29.2638	28.824	28.5892	27.8248	29.061	28.6009	28.4291	28.8841	29.0348	28.2356	29.119	28.9646	28.4378	28.9116	28.7405	28.9271	28.5823	29.0538	29.06	28.9059	28.4603	28.3161	28.4008	28.5571	29.0074	NaN	28.4164	28.7144	28.4093	29.172													4	4	4	4.4	4.4	4.4
28.1634	28.2695	27.9518	27.8733	28.0623	28.0624	28.294	28.2733	27.8357	27.5787	28.1153	27.9957	28.321	28.2768	27.8811	28.0332	28.2261	28.1869	28.1334	28.3103	28.3672	28.2958	28.2652	28.2539	27.9686	28.2131	28.5767	26.9223	28.3096	28.2811	28.2655	28.4719													7	7	7	73.9	73.9	73.9
25.0269	NaN	NaN	NaN	NaN	25.2512	NaN	24.8715	NaN	NaN	NaN	NaN	23.9089	NaN	NaN	NaN	NaN	25.0489	NaN	24.9691	NaN	NaN	NaN	NaN	NaN	25.062	NaN	NaN	NaN	NaN	NaN	24.9811													2	2	2	8.9	8.9	8.9
27.3233	27.3006	27.6062	27.1592	27.1554	27.206	26.9508	27.5625	27.2574	27.2775	27.3441	27.2312	26.8274	26.929	27.3158	26.7486	27.4235	27.3974	27.5054	27.183	27.502	27.225	27.4398	26.7796	27.4253	27.5536	26.877	NaN	27.1024	27.0955	27.2015	26.9301													3	3	3	26.7	26.7	26.7
NaN	23.7106	23.5839	23.1993	24.7267	24.251	25.1822	25.2475	24.1565	23.191	23.5434	23.8073	23.8793	25.5937	24.0324	24.3466	23.355	23.1528	23.8319	23.6275	25.5858	25.0176	24.9004	24.4741	24.1212	NaN	23.6494	NaN	25.0939	23.955	24.604	24.44					+		+		+	+		_TORIN__DOX;FAM134B_TORIN__DOX;FAM134B_TORIN_FAM134B_DOX;FAM134C_TORIN__DOX	1	1	1	6	6	6
28.4337	28.4361	28.3901	28.6242	28.7965	28.2533	28.2501	27.876	28.3805	28.2019	28.5245	28.6612	28.8379	27.9712	28.374	28.4356	28.3554	28.4699	28.7857	28.471	28.7245	28.8224	28.6272	28.6236	28.8472	28.4739	29.2885	NaN	28.4539	28.6498	28.3614	28.6223													5	5	5	45.4	45.4	45.4
26.9598	26.6663	26.726	26.7114	26.8801	26.6172	26.5546	26.7698	26.8207	26.5539	26.2696	26.3391	26.1215	26.2509	26.2588	NaN	26.3764	26.5119	26.2523	26.8097	26.2798	26.5527	26.314	26.4857	26.277	26.4851	26.4736	NaN	25.9021	26.0148	25.8986	26.4026			+	FAM134C_TORIN__TORIN					+	+	+	FAM134A_TORIN__DOX;FAM134B_TORIN__DOX;FAM134C_TORIN__DOX	6	6	6	32	32	32
25.3546	25.634	25.7914	25.9248	25.3862	25.8547	25.9402	25.4708	25.3933	25.6626	25.6516	25.2998	25.8562	25.1084	25.5823	25.8747	26.0708	25.4841	25.7475	25.9564	25.632	25.9031	26.0441	25.7001	25.7469	25.4242	25.3079	NaN	26.1636	25.7125	25.5279	25.82													2	2	2	6.6	6.6	6.6
26.6327	26.8064	27.1883	26.5445	27.3363	28.2553	27.5405	28.0117	26.9973	27.1468	26.7624	27.3734	28.4809	26.7203	28.3848	28.0814	26.8055	27.0503	27.3716	27.4089	28.3784	28.3741	28.424	27.8659	26.7691	27.3152	27.4447	NaN	27.944	NaN	27.473	27.4468					+		+		+	+	+	_TORIN__DOX;FAM134A_TORIN__DOX;FAM134B_TORIN__DOX;FAM134B_TORIN_FAM134B_DOX;FAM134C_TORIN__DOX	4	4	4	46.9	46.9	46.9
25.2744	25.3288	NaN	NaN	24.6919	NaN	NaN	NaN	25.6015	24.9661	25.3678	25.301	23.6981	NaN	24.9458	24.7623	NaN	NaN	25.6023	25.5938	25.4617	25.6947	25.2552	NaN	NaN	24.8079	NaN	NaN	25.688	25.4026	25.0555	NaN													2	2	2	28	28	28
29.1033	29.2969	29.0977	29.235	29.3932	28.9428	29.1436	29.0957	29.1059	29.1316	29.0758	29.019	29.1176	29.5366	29.0059	29.0081	29.0741	29.0846	29.1011	29.3791	29.1156	29.2751	29.0108	29.0524	29.198	29.0053	29.4154	NaN	28.8771	28.9624	28.87	29.2267													10	10	10	53.3	53.3	53.3
29.073	29.305	28.3933	28.3004	NaN	28.9255	NaN	28.7952	27.4687	NaN	NaN	NaN	NaN	NaN	28.7827	28.6214	28.8544	NaN	NaN	28.03	29.001	NaN	NaN	NaN	29.1463	25.1711	NaN	NaN	28.3819	NaN	29.0231	NaN													2	2	2	2.2	2.2	2.2
27.068	26.6982	26.9069	26.4948	26.9009	26.3411	26.2306	25.9621	26.8717	26.5658	26.7617	26.4215	26.74	27.5438	26.7144	26.6818	26.8648	26.5667	26.7882	26.6123	26.5539	26.7718	26.8728	26.3478	26.6451	27.124	26.6806	NaN	26.225	26.5095	26.3663	26.8323													1	1	1	8	8	8
30.3277	30.2887	30.5344	30.4271	30.8756	31.2043	31.0425	30.9953	30.5162	30.4024	30.4394	30.3982	31.2193	30.9558	31.0892	31.3066	30.3639	30.1938	30.3966	30.2802	30.9864	30.9401	30.7862	31.1218	29.2106	29.1525	29.4364	NaN	29.5574	29.8145	29.7919	30.0137			+	FAM134C_TORIN__TORIN	+	+	+		+	+	+	_TORIN__DOX;FAM134A_TORIN__DOX;FAM134A_TORIN_FAM134A_DOX;FAM134B_TORIN__DOX;FAM134B_TORIN_FAM134B_DOX;FAM134C_TORIN__DOX	8	6	6	56.2	48.8	48.8
25.8621	25.7804	25.3914	25.4192	25.0069	25.3573	25.5576	25.3408	25.3691	25.684	25.5314	25.1618	25.3208	25.0798	25.4959	25.6183	25.1404	25.1334	25.2828	NaN	25.325	25.577	25.274	NaN	25.8859	25.4613	25.6846	NaN	25.5963	25.5077	25.5193	25.9863													2	2	2	17.7	17.7	17.7
27.4615	27.2633	27.4332	27.6345	27.4525	27.2324	27.1969	27.2168	27.6041	27.4824	27.6051	27.4285	27.2303	27.9607	27.3277	27.1919	27.4001	27.5131	27.7659	27.5319	27.2761	27.3523	27.3043	27.0803	27.5197	27.5681	27.429	NaN	27.486	27.2942	27.0701	27.1227													4	4	4	49.5	49.5	49.5
26.2346	26.4238	26.2687	25.644	26.1951	26.5646	26.1554	26.4363	26.0403	26.2391	26.0348	26.2062	26.2771	26.1655	26.3955	26.2905	26.5157	26.2671	26.4044	26.1682	26.1909	26.3242	26.3247	26.0944	26.2604	26.1682	27.6817	NaN	26.4842	26.1661	26.1975	26.1103													4	4	4	3.2	3.2	3.2
25.461	24.7978	25.4181	25.4792	26.0674	25.4057	25.1481	25.4412	25.4004	25.4666	25.2708	25.1005	25.4355	25.5448	25.5449	25.5114	25.4605	25.1321	24.9643	26.1345	25.9436	25.0564	25.5481	25.7133	25.9952	25.1061	25.9152	NaN	24.9868	24.0291	25.3576	25.6949													3	3	3	16.6	16.6	16.6
33.2685	33.1208	32.8175	32.9482	33.4683	33.8868	33.7855	33.6992	33.1312	32.8912	33.1335	33.0232	33.7453	33.7293	33.9341	33.9339	32.8167	33.0568	33.0227	32.8046	33.8604	33.8427	33.9127	33.6135	33.2702	33.377	33.2584	23.611	34.0179	33.5503	34.1032	33.9496					+	+	+		+	+	+	_TORIN__DOX;FAM134A_TORIN__DOX;FAM134A_TORIN_FAM134A_DOX;FAM134B_TORIN__DOX;FAM134B_TORIN_FAM134B_DOX;FAM134C_TORIN__DOX	16	16	16	72.2	72.2	72.2
26.9436	27.2391	27.2335	27.0676	27.1062	27.0205	27.3628	27.0362	27.567	27.2109	27.3202	26.9812	26.8391	27.6045	26.8843	26.9167	27.1245	27.127	26.9265	27.2438	26.8584	28.018	27.0763	26.3172	28.1775	27.4529	27.7759	NaN	26.7661	27.2535	26.4264	26.8631								+				FAM134C_TORIN_FAM134C_DOX	5	5	5	9.7	9.7	9.7
28.2315	28.2246	28.0304	28.0021	28.1	28.6258	28.4595	28.1185	28.2302	28.1493	27.7361	27.7462	28.4015	27.8863	28.509	28.2541	28.0264	27.7712	27.7302	27.7826	28.1761	28.0761	28.1981	28.3371	28.2577	28.1084	28.3081	NaN	28.1661	28.2826	28.5315	28.4207							+					FAM134B_TORIN_FAM134B_DOX	9	7	7	27.3	24	24
29.0754	28.9995	28.8174	28.8296	28.907	28.8835	29.1077	28.9623	28.7747	28.8937	28.8955	28.8678	29.0323	28.7529	29.1347	29.2038	28.8851	28.8788	28.9917	28.8657	28.8375	29.1166	28.9209	28.8506	29.0437	28.8962	28.9243	NaN	29.123	29.1221	29.0122	29.0498													15	9	8	30.7	19.3	17.1
25.5828	24.8683	25.4859	25.6335	26.2073	26.2208	26.0513	25.0268	25.7519	25.4508	25.4471	25.2443	25.9727	25.6549	25.6303	25.4764	25.4426	25.4084	25.3772	25.5891	25.0187	25.5749	25.3925	24.4045	25.6948	26.0831	25.6395	NaN	25.9406	NaN	25.6574	26.2036													2	2	2	15.7	15.7	15.7
24.6902	24.3237	24.1312	24.4081	24.3151	24.2476	24.4996	24.6797	24.2361	24.1852	24.4174	24.6165	24.373	24.4976	24.4028	25.0175	24.7606	24.776	24.9925	24.4846	25.2256	24.4758	24.2905	24.455	24.4281	24.6902	24.2167	NaN	24.5473	24.6778	NaN	24.5175													1	1	1	19.1	19.1	19.1
26.3756	26.311	26.5502	25.8606	26.8836	26.4458	26.1286	26.1033	25.8406	26.4305	26.375	26.0829	25.9679	26.6116	25.9506	26.0422	25.8568	26.3212	26.1407	26.1964	26.2755	26.3424	26.031	26.1409	26.3782	26.4077	26.1841	NaN	25.6162	25.9808	26.0132	26.2224													3	3	3	14	14	14
NaN	31.7968	NaN	NaN	NaN	NaN	NaN	31.1542	NaN	31.4402	NaN	NaN	31.1433	NaN	NaN	NaN	NaN	31.2723	NaN	NaN	31.3064	NaN	NaN	NaN	31.4615	31.5952	NaN	NaN	31.4773	NaN	NaN	NaN													1	1	1	2	2	2
24.8668	24.9608	24.4079	24.7404	25.1265	24.5048	24.7412	25.1257	24.838	25.5927	25.1005	25.1582	25.13	25.6651	25.1443	24.9427	24.4464	24.8029	24.8508	25.3554	24.7877	24.961	24.5735	24.7829	25.0969	24.5543	24.8473	NaN	24.0819	24.7325	24.7801	24.2966													2	1	1	20.4	9.3	9.3
NaN	NaN	25.2414	NaN	NaN	NaN	NaN	NaN	25.2196	25.0536	24.857	25.0667	24.0245	25.0816	NaN	25.0423	NaN	NaN	NaN	24.8218	NaN	NaN	NaN	NaN	NaN	NaN	NaN	NaN	NaN	NaN	NaN	NaN													1	1	1	10.4	10.4	10.4
30.3624	30.5546	30.6775	30.687	30.8394	30.1581	30.4968	30.3144	30.5186	30.4069	30.3009	30.4617	30.0028	30.6138	30.2309	30.4165	30.5513	30.4515	30.5647	30.7828	30.2909	30.4716	30.3124	30.337	30.2711	30.4546	30.4288	NaN	29.9103	30.0878	29.8703	30.1192										+		FAM134C_TORIN__DOX	18	18	18	64	64	64
31.4018	31.3031	31.59	31.4952	31.8755	31.733	31.5693	31.691	31.4947	31.2041	31.3439	31.5724	31.6744	31.628	31.6322	31.7976	31.3183	31.3142	31.3025	31.1396	31.538	31.5441	31.6103	31.7365	31.2204	31.3983	31.2471	NaN	31.861	31.8626	31.597	31.4623							+					FAM134B_TORIN_FAM134B_DOX	18	18	18	69.4	69.4	69.4
25.8071	25.9197	25.8432	25.8372	25.373	25.7684	25.8578	26.4059	NaN	25.8412	25.4705	25.9873	25.9788	25.3401	25.6743	24.9593	NaN	NaN	NaN	25.9895	26.1206	26.3098	25.8986	26.1021	26.0722	25.8761	26.2271	NaN	26.1476	26.0224	25.7308	26.0569													2	2	2	22.2	22.2	22.2
24.1027	23.7527	23.4579	24.1725	23.0866	NaN	NaN	NaN	24.0299	NaN	24.0426	23.6919	NaN	NaN	23.6808	NaN	24.2437	23.8842	NaN	23.8224	NaN	NaN	NaN	NaN	NaN	NaN	NaN	NaN	NaN	NaN	NaN	NaN													1	1	1	9.6	9.6	9.6
26.3773	26.2027	26.2435	26.372	26.0231	26.4271	26.4575	26.4881	25.6724	26.2045	26.1829	25.808	26.5761	26.1284	26.229	25.4902	26.2379	26.5552	26.3428	26.5707	26.5262	26.3578	26.4452	26.4017	26.1837	26.2275	26.27	NaN	26.3788	26.1391	26.4253	26.4238													1	1	1	33.3	33.3	33.3
32.8368	32.5733	32.9048	32.6875	32.9373	32.7118	32.7929	32.777	32.5915	32.8617	32.8212	32.6227	32.797	32.6263	32.738	32.7133	32.9288	32.6483	32.9413	32.9081	32.9567	32.7577	32.7362	32.7125	33.015	32.6569	33.0069	25.3196	33.1805	32.8748	32.8323	32.8706													34	34	2	72.5	72.5	7.8
32.4277	32.3781	32.2901	32.3588	32.3148	32.4556	32.5407	32.3085	32.4105	32.4571	32.4214	32.1951	32.3236	32.3573	32.4109	32.602	32.3316	32.4652	32.4245	32.3697	32.2446	32.2422	32.2748	32.3863	32.4283	32.4618	32.4794	NaN	32.5663	32.3039	32.3691	32.5371													46	46	46	38.9	38.9	38.9
27.8819	28.0506	27.5555	27.412	27.9499	27.997	28.2193	27.7449	27.7312	27.7945	27.7206	27.556	27.6115	27.4129	27.4675	27.1669	27.2873	27.8021	27.7159	27.8747	27.6273	27.4491	27.8528	26.9721	27.1228	27.889	27.6126	26.3133	27.4405	26.9812	27.2262	27.4536			+	FAM134C_TORIN__TORIN									8	8	8	33.1	33.1	33.1
NaN	25.3878	25.0429	25.6292	26.5315	NaN	25.2718	NaN	25.7699	25.5049	NaN	25.4185	25.5622	26.4113	25.7976	NaN	25.3426	24.9882	25.5796	25.6529	25.6767	NaN	25.0272	25.749	NaN	25.4717	NaN	NaN	26.037	26.3687	25.3662	NaN													1	1	1	6.7	6.7	6.7
29.0953	28.9647	29.0819	29.029	29.3041	29.314	29.4794	29.3218	29.2276	29.047	28.713	29.0382	29.3103	29.2695	29.4653	29.471	28.9841	29.1004	29.1154	29.3271	29.1367	29.1569	28.9096	29.2047	29.2852	28.9493	29.2761	NaN	29.4481	29.2977	29.3585	29.5501					+					+	+	_TORIN__DOX;FAM134A_TORIN__DOX;FAM134C_TORIN__DOX	12	12	12	36.9	36.9	36.9
NaN	NaN	NaN	27.2372	26.6549	26.9127	NaN	26.517	NaN	27.0034	26.5763	27.0623	NaN	NaN	NaN	26.7494	26.5839	26.158	NaN	26.7977	26.2543	27.1408	27.2261	26.6927	27.3537	27.3345	NaN	NaN	26.9401	27.1215	26.8373	NaN													2	2	2	6.9	6.9	6.9
26.3465	26.3246	26.4016	26.1729	26.1939	25.8919	25.9202	25.9083	26.2131	26.2824	26.2782	26.1957	26.1479	26.3464	26.2142	NaN	26.2427	26.2443	26.348	26.291	26.4114	26.489	26.4349	26.4382	26.4402	26.2125	NaN	NaN	26.4425	26.2323	26.5048	NaN		+		FAM134B_TORIN__TORIN									2	2	1	25.3	25.3	14.3
26.3089	26.3015	26.681	26.4857	26.3868	26.6103	26.5714	26.5257	26.4977	NaN	26.3291	26.5914	26.1752	26.3086	26.4036	26.559	NaN	26.1527	26.6544	27.0647	26.3542	25.3696	26.4241	25.4153	26.2866	26.0467	25.8797	NaN	NaN	25.6125	26.0555	26.6375													3	3	3	20.7	20.7	20.7
24.142	25.4672	25.4318	NaN	26.3521	24.5356	24.987	24.3968	NaN	NaN	24.7165	NaN	NaN	24.6986	NaN	25.4958	NaN	25.5874	24.886	24.5234	24.5327	25.6022	NaN	25.8151	24.0329	NaN	23.3206	NaN	NaN	25.7981	25.2747	NaN													1	1	1	61.7	61.7	61.7
27.2253	27.4889	26.7106	26.9429	27.5879	28.1479	28.0106	27.5542	27.1865	27.4861	27.1721	26.2706	27.8996	27.6172	27.7347	27.9633	26.9319	26.7556	27.185	27.5008	27.5538	27.2293	27.1245	27.297	27.1895	26.4617	27.7938	NaN	26.9725	26.7831	27.81	27.953					+	+					+	_TORIN__DOX;FAM134A_TORIN__DOX;FAM134A_TORIN_FAM134A_DOX	4	4	4	54.9	54.9	54.9
27.5488	27.4375	27.3497	27.6064	26.7351	27.0207	27.1513	26.8972	26.7259	27.3163	27.3356	27.1993	26.9982	26.4328	27.0218	26.6529	27.1965	27.2473	27.566	27.5203	27.3699	27.1969	27.0571	26.7475	26.9844	27.1775	27.3017	NaN	27.1071	26.6942	27.1084	27.0842					+					+	+	_TORIN__DOX;FAM134A_TORIN__DOX;FAM134C_TORIN__DOX	4	4	4	30.2	30.2	30.2
30.5638	30.515	30.4995	30.5669	30.4337	30.4452	30.4363	30.5368	30.537	30.5967	30.4339	30.5446	30.5646	30.5794	30.7296	30.4976	30.5875	30.6427	30.5033	30.6703	30.4855	30.5305	30.6251	30.603	30.4571	30.4297	30.3846	NaN	30.427	30.4531	30.4546	30.5239													35	35	35	45.2	45.2	45.2
26.4162	26.7623	26.8293	26.8401	25.6833	25.6999	26.2415	25.7473	26.2913	26.6288	26.2857	26.1688	NaN	25.7735	NaN	25.9651	26.8573	26.5252	26.2269	26.3899	NaN	25.5315	25.8363	25.1361	26.2353	25.8205	26.2604	NaN	NaN	25.5285	26.1773	25.8611					+		+		+	+	+	_TORIN__DOX;FAM134A_TORIN__DOX;FAM134B_TORIN__DOX;FAM134B_TORIN_FAM134B_DOX;FAM134C_TORIN__DOX	4	4	4	21.9	21.9	21.9
NaN	NaN	24.839	24.4317	24.702	25.0013	24.6888	24.7377	24.6312	NaN	NaN	NaN	24.9386	25.3549	NaN	NaN	NaN	NaN	NaN	25.2832	25.0011	25.2486	24.5622	24.6604	NaN	NaN	NaN	NaN	24.8892	24.6233	24.3559	NaN													1	1	1	11.4	11.4	11.4
26.0902	26.1646	26.1697	NaN	25.9746	25.8918	26.0475	26.332	26.6435	26.2564	26.3487	27.211	26.2474	26.1471	25.8871	26.2084	26.1756	26.349	26.1665	26.5349	26.142	NaN	26.3843	26.9507	27.3512	27.1883	27.3798	NaN	NaN	27.5393	26.3215	26.2806													4	4	4	19.1	19.1	19.1
32.2103	32.0446	31.282	31.4811	31.5904	31.9974	31.9475	31.8131	31.4539	31.7634	32.168	31.7199	31.9052	31.2903	32.1913	31.9417	31.4428	32.1695	31.9882	31.8223	32.0634	32.0367	32.0939	32.0014	32.0147	32.004	31.7531	NaN	32.0991	31.7841	32.3159	32.2909													8	1	1	17.9	6	6
28.9238	29.0299	28.9104	28.9293	28.7752	28.5728	28.4048	28.6525	28.4776	29.0467	29.0867	28.9013	28.4963	28.4476	28.5971	28.5347	29.2081	29.025	29.0744	29.0479	29.0718	28.8882	29.1329	28.8993	28.8937	28.812	28.8932	NaN	28.3908	28.2456	28.3259	28.4484								+		+	+	FAM134A_TORIN__DOX;FAM134C_TORIN__DOX;FAM134C_TORIN_FAM134C_DOX	12	9	9	42.9	33.7	33.7
26.3331	26.2842	26.7913	26.3884	26.6127	26.4483	26.7767	26.4417	26.17	26.2621	26.4535	26.5364	26.7058	26.8865	26.5559	26.5853	26.2563	26.2178	26.2374	26.4688	26.2541	26.6903	26.3437	26.823	26.1528	26.4896	26.8798	NaN	26.2072	26.8022	26.5406	26.4489													2	2	2	34.1	34.1	34.1
27.8441	27.8789	27.6484	27.9214	27.7813	27.5659	27.9081	27.7074	27.8536	27.8618	27.7385	27.9718	27.5087	27.9241	27.5255	27.6471	28.1529	28.3499	28.1537	28.295	27.7719	27.677	27.6486	27.9121	28.0773	27.2365	28.3247	NaN	27.6634	27.6648	27.8588	27.8396							+					FAM134B_TORIN_FAM134B_DOX	5	5	5	14	14	14
32.6689	32.6199	32.5894	32.6608	32.165	32.5068	32.3484	32.5736	32.4712	32.351	32.6221	32.4044	32.5154	32.0139	32.5132	32.6215	32.4662	32.3849	32.4189	32.3442	32.5488	32.5863	32.6356	32.4216	32.5556	32.5082	32.3086	NaN	32.5979	32.5363	32.6282	32.6169													16	16	16	82.1	82.1	82.1
24.6885	24.8903	NaN	NaN	24.9378	25.4223	25.5339	24.3872	25.0043	24.1293	NaN	23.4968	25.3479	24.9733	25.3631	25.0779	NaN	22.8435	NaN	NaN	24.4057	NaN	23.6296	NaN	24.7254	23.1842	24.6622	NaN	NaN	NaN	24.7068	24.8586													2	2	2	15.6	15.6	15.6
26.8653	26.8002	26.9044	26.5756	26.674	26.8427	26.5622	26.8941	25.5022	26.4121	26.6684	26.3296	26.2067	25.8951	25.8163	NaN	26.3724	26.7068	26.3963	26.8445	26.6305	26.3875	26.5106	26.8495	26.8448	26.3002	26.2504	NaN	25.727	NaN	26.3131	26.5053										+	+	FAM134A_TORIN__DOX;FAM134C_TORIN__DOX	3	3	3	86	86	86
24.1693	NaN	NaN	NaN	NaN	24.1003	NaN	24.4925	NaN	NaN	NaN	NaN	24.2931	NaN	NaN	NaN	NaN	24.5133	NaN	NaN	NaN	NaN	NaN	NaN	NaN	24.1954	24.6698	NaN	NaN	NaN	24.4302	24.5991													1	1	1	7.7	7.7	7.7
27.4285	27.3476	27.2942	27.4839	27.6802	27.8751	28.1725	27.8167	27.6912	27.7756	27.647	27.5159	28.1421	28.039	28.0387	27.908	27.3997	27.5338	27.5195	27.7629	28.2415	27.9836	28.0207	27.3926	27.9582	27.7023	27.9932	NaN	28.2681	27.6155	28.0949	28.0816					+	+			+	+	+	_TORIN__DOX;FAM134A_TORIN__DOX;FAM134A_TORIN_FAM134A_DOX;FAM134B_TORIN__DOX;FAM134C_TORIN__DOX	6	6	6	14.8	14.8	14.8
30.7213	30.7945	30.86	30.7557	30.7472	30.6306	30.713	30.6578	30.7509	30.7125	30.7227	30.7304	30.6947	30.8233	30.6332	30.7221	30.7279	30.6923	30.8085	30.8166	30.6824	30.8149	30.6417	30.6552	30.7124	30.6413	30.944	NaN	30.8488	30.8605	30.7619	30.8605													16	16	16	64.4	64.4	64.4
25.2749	24.329	24.0056	24.9255	24.1904	25.168	25.0734	24.3947	24.6017	NaN	25.3988	24.3388	24.3924	23.9869	24.6491	24.6403	25.0248	25.7181	25.8421	23.8331	24.9244	24.4558	25.0395	24.5718	24.6658	NaN	NaN	NaN	25.1689	24.3275	24.8619	24.8908													1	1	1	8.2	8.2	8.2
NaN	NaN	NaN	NaN	NaN	NaN	NaN	NaN	NaN	NaN	NaN	NaN	NaN	NaN	24.9931	24.854	NaN	NaN	NaN	NaN	NaN	NaN	NaN	NaN	NaN	NaN	NaN	NaN	25.0656	NaN	NaN	NaN													1	1	1	1.8	1.8	1.8
24.9961	25.1514	25.1522	24.8042	25.3808	24.9741	24.4726	25.3009	25.0354	25.0899	25.8998	23.9369	24.6459	25.6023	24.9803	24.5993	NaN	NaN	24.478	NaN	25.0869	25.1422	25.001	25.2165	25.019	25.1512	25.3234	NaN	25.3214	25.2944	25.525	25.3237										+		FAM134C_TORIN__DOX	3	3	3	7.9	7.9	7.9
27.1702	26.9379	27.2397	26.8945	27.3671	27.2219	26.9926	26.8054	27.9899	27.3229	27.092	27.5343	27.2768	28.1934	26.9994	26.6701	27.3492	27.2178	27.2087	27.1964	26.7411	26.9051	26.9943	27.0641	27.1121	26.8866	27.3774	NaN	26.9465	26.1323	26.8825	27.7196							+					FAM134B_TORIN_FAM134B_DOX	9	9	9	30.3	30.3	30.3
31.5353	31.6587	31.5474	31.7094	31.7675	31.3998	31.3621	31.5139	31.5799	31.479	31.5108	31.6594	31.5067	31.8121	31.3169	31.1968	31.5941	31.6542	31.6826	31.7625	31.5332	31.693	31.447	31.6139	31.451	31.4206	31.5549	NaN	31.3593	31.5181	31.3991	31.493													11	11	11	52.7	52.7	52.7
28.6991	28.7788	29.1061	28.9213	28.8533	28.5198	28.6676	28.6852	28.9453	28.6312	28.7038	28.8789	28.758	29.0174	28.7219	28.7072	28.9092	28.9143	28.9237	28.8713	28.5873	28.7847	28.7678	28.614	28.7686	28.899	28.8574	NaN	28.8601	28.795	28.8486	28.8289													10	10	10	10.3	10.3	10.3
27.233	27.1785	26.5938	26.5548	25.7593	26.993	26.8924	26.614	26.5086	27.2783	27.1396	26.7392	27.2446	27.5904	27.1834	27.3546	26.9611	26.908	27.1651	27.0546	26.9589	26.8264	26.9654	26.8369	27.0046	26.0923	26.8019	NaN	26.9781	26.7206	27.1716	27.0328													3	3	3	28.8	28.8	28.8
27.9637	28.1956	28.3551	28.3033	28.1213	27.8803	27.783	28.1031	28.4682	28.4241	28.2468	28.4272	27.9852	28.425	28.0459	28.0417	28.3856	28.5135	28.2922	28.6561	28.0875	27.9967	27.8903	28.1566	28.2523	28.3391	28.5569	NaN	27.0894	28.4984	27.9463	28.228							+					FAM134B_TORIN_FAM134B_DOX	11	11	11	28.8	28.8	28.8
27.6818	27.1031	26.6792	25.97	27.2092	26.5198	26.6123	25.9661	26.8069	27.0886	25.9188	26.6691	26.5236	27.0123	26.9222	26.4464	26.8149	26.6079	26.6905	26.2667	26.3668	26.851	26.613	26.1595	27.249	26.9126	25.8566	NaN	26.3564	26.7011	27.0908	27.5604													3	3	3	26.4	26.4	26.4
26.103	NaN	25.533	NaN	26.5993	26.105	26.3644	26.3906	25.4961	NaN	26.1706	26.1096	25.7217	25.0367	25.8861	25.8797	25.9209	26.2182	26.0746	NaN	26.3084	25.8026	25.7343	25.9604	25.9736	NaN	25.8874	NaN	26.0196	25.9313	25.8996	26.0052													2	2	2	16.5	16.5	16.5
30.0488	30.0912	30.0174	30.111	30.1446	30.3241	30.3819	30.2174	30.1498	29.9886	30.1021	30.2287	30.2372	30.0526	30.36	30.3428	30.0878	30.2219	30.1667	30.0597	30.3172	30.1636	30.2626	30.4687	30.2699	30.2368	30.2941	NaN	30.5124	30.544	30.5091	30.5339										+		FAM134C_TORIN__DOX	31	31	30	14.1	14.1	13.7
24.6064	24.5279	24.4622	24.99	NaN	24.6393	NaN	24.656	24.8491	23.845	24.5579	NaN	24.3861	NaN	24.4951	NaN	24.7879	24.951	24.7064	25.0851	NaN	NaN	24.4593	24.2834	24.7502	NaN	24.3106	NaN	NaN	24.8143	24.8301	24.6722							+					FAM134B_TORIN_FAM134B_DOX	2	2	2	4.3	4.3	4.3
27.8513	27.4305	27.9032	27.9304	27.8156	27.6506	27.7576	27.8442	27.7608	27.6122	27.8926	27.6482	27.6162	27.9834	27.679	27.4816	27.8407	27.8595	27.6547	27.512	27.4695	27.4518	27.9556	27.5862	27.748	27.8628	27.8663	NaN	27.6113	27.8388	27.5929	27.9058													5	5	5	30.6	30.6	30.6
27.6961	27.7336	27.3605	27.4507	27.7838	28.0239	28.0648	27.6779	27.6594	27.8863	27.5802	27.3827	27.9964	28.3483	27.8558	27.7806	27.2368	27.3577	27.7003	27.5388	27.9588	27.3743	27.6136	27.6922	27.7007	27.3201	27.7587	NaN	27.1901	27.974	27.9938	27.9241													7	7	7	16.8	16.8	16.8
29.4014	29.2836	29.6842	29.4372	29.7704	29.2107	29.3279	29.4421	29.366	29.3401	29.087	29.5063	29.3148	29.736	28.997	29.5187	29.419	29.4681	29.345	29.5173	29.3918	29.5501	29.5012	29.5945	29.2064	29.3376	29.2505	30.8725	29.4729	29.5361	29.1955	29.2668													10	10	10	35.5	35.5	35.5
30.8869	30.84	30.7307	30.788	30.5947	30.7437	30.8388	30.8029	30.4064	30.709	30.8117	30.5715	30.8389	30.5283	30.7895	30.8515	30.5767	30.7908	30.8642	31.0035	30.8923	30.8461	30.9452	30.7589	30.928	30.6433	30.9814	NaN	31.0204	30.7715	30.7807	31.1278													17	17	17	75.6	75.6	75.6
27.2738	27.0574	27.1698	27.2115	27.037	26.8283	26.9197	26.6895	27.199	26.8391	27.4309	27.1811	26.5701	27.7214	26.9055	26.7868	27.226	27.0819	27.1488	27.165	27.2301	26.8545	27.1406	26.9666	27.2761	27.1987	27.4128	NaN	26.5472	26.8244	26.8098	27.0999													5	5	5	26	26	26
26.4484	26.503	26.3566	26.1783	26.4226	26.5438	27.3631	26.8545	26.7818	27.0745	26.5343	26.6125	26.5359	26.612	26.7416	26.7397	26.4651	26.3805	26.4534	26.9957	27.1916	26.8404	26.8339	26.2559	26.9268	26.2419	26.9495	NaN	NaN	26.5537	26.3581	26.6557													5	5	5	5.4	5.4	5.4
30.9629	31.1287	31.005	31.0298	31.1943	31.2874	31.2183	31.1507	31.2433	30.9227	31.1352	30.9142	31.2094	31.15	31.3564	31.2039	30.9302	30.8611	30.9211	30.9151	31.2752	31.1044	31.2616	31.1045	31.1322	30.9443	30.9227	NaN	31.4108	31.2204	31.3337	31.1441							+					FAM134B_TORIN_FAM134B_DOX	18	18	17	58.5	58.5	58.5
27.704	27.7135	27.8324	27.7418	27.4943	27.4685	27.6988	27.8877	27.5568	27.9946	27.6722	27.9573	27.8714	27.6844	27.5956	27.4402	28.0522	27.6579	27.746	27.9488	27.8404	27.495	27.5768	27.909	27.8514	27.8124	27.6725	NaN	27.6466	27.9324	27.5794	27.7182													7	6	6	18.3	16.7	16.7
26.1743	26.581	26.62	27.091	26.7452	26.6913	26.7308	26.7672	26.7223	27.1527	27.4157	26.9488	26.6043	26.9002	26.75	26.313	26.6879	27.0748	27.1067	26.8309	26.5836	26.8592	26.4781	26.1168	26.9033	26.8754	26.7388	NaN	26.7834	26.2945	26.7727	27.0077													3	3	3	16.3	16.3	16.3
28.9267	29.0406	28.9186	28.9208	29.0481	28.8992	29.0208	28.8546	28.8325	28.4996	29.0872	28.9411	28.8504	29.0468	28.929	28.9121	28.8325	28.9066	28.9392	29.1316	29.09	29.1223	28.958	28.8435	29.204	28.595	29.1914	31.0351	29.2627	28.8773	28.9385	29.0323													27	24	24	22.5	20.1	20.1
NaN	25.9295	26.0448	26.4023	25.9054	NaN	NaN	25.3503	25.9571	25.9764	26.0473	26.1589	NaN	26.0964	NaN	26.3018	26.3232	26.545	26.5167	26.3262	NaN	26.1323	NaN	26.0783	NaN	26.243	25.7124	NaN	26.2042	26.1583	26.2589	NaN													4	4	4	5.7	5.7	5.7
30.4281	30.4794	30.4672	30.4045	30.3876	30.2882	30.1739	30.1875	30.2884	30.3249	30.2614	30.342	30.2878	30.4224	30.1928	30.1177	30.3076	30.3318	30.2683	30.4927	30.1875	30.3352	30.2702	30.4072	30.1105	30.1278	30.1181	NaN	29.961	30.057	30.1426	30.2845										+		FAM134C_TORIN__DOX	30	30	29	40.6	40.6	39.8
30.0822	30.2036	29.9927	30.0522	30.0911	29.8951	30.0751	29.9091	30.0723	30.0822	30.1476	30.1751	29.9883	30.1437	30.0792	30.1112	29.9917	30.1874	30.1411	30.427	30.0661	30.1519	30.0724	30.1607	30.2381	29.9438	30.2027	NaN	30.1724	29.7147	30.0826	30.2886													22	22	13	28.6	28.6	16.9
30.393	30.545	30.3165	30.1782	30.2142	30.3323	30.4317	30.2565	30.0952	30.1161	30.4258	30.2965	30.4192	30.2056	30.2243	30.5523	30.2257	30.2551	29.9986	30.2336	30.4421	30.3193	30.3265	29.9732	30.5533	30.2922	30.521	26.179	30.5498	30.0214	30.543	30.6332													11	11	11	23.8	23.8	23.8
31.8101	31.7436	31.9066	31.9281	31.9746	31.8732	31.9225	31.9727	31.8296	31.6334	31.7078	31.8605	31.7759	31.812	31.7485	31.8607	31.8244	31.8187	31.8226	31.799	31.8129	31.7606	31.9297	31.8206	31.7542	31.7394	31.7875	NaN	31.8009	31.8207	31.7942	31.86													22	22	22	54.6	54.6	54.6
26.9061	26.8244	26.8064	26.8127	27.065	26.7519	26.5785	26.6607	26.6527	26.7895	26.841	26.7212	26.4573	27.0844	NaN	NaN	26.627	26.6883	26.7256	27.0424	26.6315	26.8776	26.8336	26.8199	26.4499	26.7296	26.8288	NaN	26.8986	26.8813	26.3831	27.1355													3	3	2	10.8	10.8	8.1
29.7346	29.7385	29.9147	29.8219	30.0769	29.6544	29.7552	29.8092	30.0942	29.8912	29.7285	30.0339	29.7766	30.1974	29.694	30.025	29.9734	29.9773	29.8052	30.0887	29.9512	30.1845	30.1241	30.0852	29.8548	30.0871	29.8867	NaN	30.1438	30.1079	29.9981	30.0495										+		FAM134C_TORIN__DOX	11	11	11	41.9	41.9	41.9
29.5428	29.7188	29.7504	29.7453	29.4968	29.4734	29.5008	29.5949	29.5109	29.786	29.5858	29.5834	29.3127	29.2675	29.1048	29.3619	29.4549	29.7914	29.6574	29.6971	29.5012	29.5085	29.4039	29.2436	29.5516	29.382	29.3883	NaN	29.0813	29.2041	29.0338	29.3952										+	+	FAM134A_TORIN__DOX;FAM134C_TORIN__DOX	20	20	20	37	37	37
29.0773	28.972	28.9475	29.1338	28.9099	29.2699	29.4764	29.2018	29.0598	28.2577	28.804	28.9304	29.4004	28.7221	29.3309	29.1777	29.0472	28.7524	28.7916	29.038	29.1172	29.0644	29.0841	28.711	29.0906	29.0013	29.0447	NaN	29.4792	29.1954	29.4433	29.2982										+		FAM134C_TORIN__DOX	16	16	10	28.9	28.9	16.5
30.8063	30.7709	30.7596	30.6839	30.7876	30.7245	30.7652	30.6719	30.6486	30.7044	30.6449	30.6524	30.7175	30.863	30.7452	30.7372	30.6536	30.8533	30.7714	30.9562	30.7948	30.6962	30.7218	30.7164	30.7679	30.6067	30.8053	31.0781	30.6962	30.5522	30.8109	30.9489													26	24	24	65.7	62.5	62.5
32.3261	32.324	32.2502	32.2144	32.0614	32.2116	32.3982	32.1801	32.2771	32.3204	32.3187	32.2834	32.3189	32.1899	32.4091	32.2994	32.2916	32.3273	32.2922	32.3806	32.2478	32.2285	32.2909	32.2342	32.4426	32.3438	32.4303	NaN	32.3409	32.2389	32.3332	32.4501													27	25	25	73	64.4	64.4
26.3538	26.1847	25.251	25.768	26.1683	26.7374	26.5363	26.1024	26.181	26.1718	26.3745	26.0534	26.5962	26.1963	26.7735	26.8433	25.7416	26.1856	26.3356	26.2657	26.3884	26.3994	26.5593	25.9411	26.8803	26.6221	25.6311	NaN	26.9383	26.4769	26.8596	27.0658										+	+	FAM134A_TORIN__DOX;FAM134C_TORIN__DOX	35	1	1	86.4	3.2	3.2
29.468	29.3901	29.4163	29.4706	29.391	29.2661	29.3376	29.4587	29.4002	29.3328	29.3822	29.3069	29.2573	29.3256	29.3799	29.2221	29.3842	29.3644	29.4441	29.3862	29.4213	29.5818	29.357	29.4313	29.1166	29.1772	29.148	NaN	28.9114	29.2794	29.0364	29.1858										+		FAM134C_TORIN__DOX	20	20	20	46.3	46.3	46.3
31.1266	31.0532	31.019	31.0599	31.0732	31.1319	31.2243	31.0837	31.2539	30.9319	31.082	31.1056	31.0696	31.0825	31.0019	31.0508	30.986	31.0103	31.04	31.0002	31.0239	31.1079	31.1885	31.2132	31.0097	30.9587	31.0093	NaN	31.1719	31.1898	31.0133	31.1316													10	10	10	59.3	59.3	59.3
34.0936	34.1185	34.0519	34.0421	34.2575	34.2534	34.2392	34.1848	34.0018	34.0984	34.1024	34.0572	34.2663	34.173	34.2917	34.3574	33.9171	33.9986	34.0274	34.1458	34.1842	34.2084	34.1616	34.149	34.1256	34.1296	34.1491	NaN	34.3722	34.3595	34.3111	34.3767										+		FAM134C_TORIN__DOX	83	83	40	32.7	32.7	17.2
27.2543	27.1913	26.8502	27.1719	26.9798	27.2287	27.1713	27.0931	27.1022	27.0457	27.0647	26.9342	27.1225	26.9749	26.7103	27.0707	27.0165	27.1458	27.0698	27.1504	26.991	27.1067	27.1854	26.8965	27.3632	27.1482	27.0606	NaN	27.2709	26.8674	27.0934	27.0708													6	6	6	8.7	8.7	8.7
30.8192	30.8996	30.8519	30.8703	30.7915	30.6478	30.9014	30.7509	30.9193	30.77	30.8585	30.9043	30.6904	30.8044	30.7898	30.7135	30.8837	30.9192	30.9255	30.8884	30.892	30.7811	30.8465	30.8191	30.905	30.9436	31.0225	27.5262	30.8342	30.8164	30.8176	30.9193													36	25	24	64.6	43.6	42.1
27.7951	27.8838	27.6025	27.9189	28.308	27.6525	27.5702	27.6162	28.2874	27.9554	27.6977	27.5543	27.7438	28.3392	28.3556	27.9545	27.7156	27.9769	28.1277	27.6929	27.1316	27.8395	27.7416	27.2933	27.4764	28.1484	27.8641	NaN	27.1751	27.8074	27.6218	27.8979													27	4	4	23	3.4	3.4
28.9273	29.0685	28.9049	28.7352	28.7683	28.9766	29.0676	28.8221	28.8889	28.747	28.6668	28.6774	28.9062	28.9269	28.6265	28.8184	28.424	28.6191	28.5323	28.4225	28.6892	28.3009	28.3752	28.3164	29.1891	28.8078	28.9283	NaN	28.6171	26.7128	28.7999	28.1422									+			FAM134B_TORIN__DOX	10	10	10	31.1	31.1	31.1
28.9125	29.0559	28.7967	28.6492	28.9018	28.7652	28.8349	28.6951	28.9647	29.0978	28.901	28.7397	28.7776	29.5719	28.8768	28.6324	29.0541	28.7427	28.652	28.9278	28.6112	28.8235	28.6543	28.7399	28.8794	28.7643	29.2439	NaN	29.045	28.8498	29.1119	28.8836													11	11	11	21.7	21.7	21.7
25.8079	25.5722	25.6207	25.7308	25.2049	25.6801	25.4318	25.5543	25.5582	25.673	25.5189	25.7657	25.6406	NaN	25.2342	25.1215	25.7661	25.952	25.187	25.6697	25.2324	NaN	25.4282	25.8636	25.1553	25.6226	25.5033	NaN	NaN	25.6364	NaN	NaN													5	4	4	7.7	6.1	6.1
30.0445	30.554	29.9133	30.3168	30.3893	29.8233	29.8624	29.6702	29.8751	24.2705	30.5189	30.4948	29.9436	30.6274	30.2313	NaN	30.5119	30.327	30.7772	30.466	29.9832	30.102	30.4191	30.621	30.5693	30.0666	30.665	29.6027	30.3053	30.391	30.1806	30.5379													3	3	3	15.8	15.8	15.8
25.1194	25.6344	25.5931	25.1306	26.4243	25.6092	26.3702	25.8841	25.9611	25.7348	25.3261	26.0208	25.1582	26.2498	25.6578	25.2643	25.0614	25.7196	25.1626	25.936	25.4552	25.6003	24.9271	25.2505	25.9178	25.8919	25.4394	NaN	25.8415	25.1363	25.2227	26.2515					+							_TORIN__DOX	4	4	4	4.3	4.3	4.3
26.6221	26.2433	26.1967	26.5963	26.711	26.3705	26.217	NaN	NaN	26.2527	26.0257	26.3769	26.132	26.1854	NaN	NaN	NaN	26.151	NaN	26.2562	26.0966	26.4554	26.1383	26.4837	26.3334	26.3876	NaN	NaN	NaN	26.2043	NaN	26.0846													3	3	3	16.9	16.9	16.9
32.4123	32.3687	32.2448	32.3072	32.4459	32.6737	32.5392	32.5506	32.2671	32.5012	32.6153	32.3079	32.6311	32.3805	32.7405	32.8341	32.3686	32.6189	32.7127	32.2201	32.7412	32.4791	32.729	32.8231	32.4258	32.7573	32.6064	34.6586	32.7858	32.7235	32.8513	32.7451									+	+		FAM134B_TORIN__DOX;FAM134C_TORIN__DOX	44	44	44	63.6	63.6	63.6
33.0771	33.2216	32.8178	33.1517	33.0165	33.1116	32.8715	33.0571	32.9641	33.072	33.1584	33.1976	33.1808	32.9326	33.1963	33.1121	33.1762	33.1764	33.2044	33.209	33.1228	33.1575	32.8652	33.0783	33.2101	32.8106	33.2	23.9474	32.9644	33.2252	32.9751	33.2696													77	77	77	63.5	63.5	63.5
27.8286	28.0649	27.6538	28.0003	27.9075	27.7898	27.6998	27.8069	27.905	27.7939	27.7872	27.8349	27.6934	27.7286	27.7658	27.6846	27.9235	27.8178	28.0219	28.0875	27.7266	27.7655	27.9131	28.0465	28.0551	27.9023	28.0232	NaN	27.8623	27.7563	27.8713	27.9686													7	6	6	9	8.3	8.3
32.3718	32.3023	32.4131	32.3906	32.2625	32.0756	31.9858	32.1473	32.557	32.367	32.3082	32.4819	32.2161	32.3334	32.2059	32.239	32.4121	32.4205	32.456	32.5258	32.3114	32.3931	32.268	32.3276	32.33	32.2972	32.3211	32.7785	32.1557	32.3595	32.1772	32.1011													13	13	11	5.1	5.1	5
30.64	30.8415	30.5725	30.5218	30.8983	30.8964	31.0173	30.7124	30.5797	30.6456	30.7052	30.6028	30.7231	30.9403	30.8446	30.6262	30.5554	30.7487	30.6721	30.8232	30.7367	30.7009	30.667	30.6036	30.792	30.4971	30.7705	NaN	30.8447	30.6652	30.7675	31.0066													21	21	21	45.2	45.2	45.2
NaN	NaN	NaN	NaN	NaN	NaN	NaN	26.3156	NaN	NaN	NaN	NaN	26.2701	NaN	26.2532	26.3854	NaN	NaN	NaN	NaN	NaN	NaN	NaN	NaN	NaN	27.0022	26.7575	NaN	26.4689	NaN	26.3645	26.3301													2	2	2	11.4	11.4	11.4
31.3261	31.3635	31.4016	31.3492	31.1669	31.5356	31.5731	31.5344	31.3166	31.4452	31.515	31.4751	31.6889	31.1494	31.727	31.689	31.4735	31.3147	31.4681	31.402	31.5784	31.5684	31.5998	31.5095	31.5921	31.5513	31.5607	NaN	31.8784	31.641	31.7294	31.8425										+		FAM134C_TORIN__DOX	17	15	9	50.1	47.8	31.2
29.6742	29.6741	29.6947	29.6175	29.3561	29.3599	29.2693	29.1235	29.7872	29.7695	29.6833	29.7399	29.3115	29.5605	29.5354	29.2695	29.5908	29.6532	29.4922	29.6537	29.4073	29.2501	29.2566	29.4115	29.7996	29.6258	29.8723	NaN	28.9611	28.8325	29.0481	29.338					+			+	+	+		_TORIN__DOX;FAM134B_TORIN__DOX;FAM134C_TORIN__DOX;FAM134C_TORIN_FAM134C_DOX	26	26	26	30.8	30.8	30.8
29.1662	29.0887	29.2482	29.2833	29.458	29.0778	29.1407	29.2979	29.1483	29.0065	29.0609	29.2166	29.0696	29.5561	29.1746	28.9228	29.2251	29.1698	29.1257	29.2327	29.1515	29.3883	29.2849	29.3686	29.0727	29.1452	29.2524	NaN	29.3246	29.4158	29.2901	29.2429													5	5	5	54.3	54.3	54.3
28.0097	28.0712	28.171	28.1316	28.2271	28.327	28.2469	28.2331	28.3711	28.0465	27.9487	27.8883	28.3905	28.2249	28.3086	28.4774	27.7233	27.8361	27.7236	27.9717	28.1457	27.8779	28.1758	27.8676	28.1582	28.0714	28.1055	NaN	28.0905	28.3863	28.0444	28.2807													6	6	6	18.4	18.4	18.4
25.9281	26.4749	26.0607	26.0529	26.3861	25.6795	25.782	NaN	26.1218	26.1396	26.1053	26.099	25.9893	26.2276	25.5743	NaN	26.3447	26.0889	25.9442	26.2819	26.1981	26.1654	26.2332	26.1596	26.3344	26.4309	26.5876	NaN	25.9189	26.2536	25.9754	26.2547													3	3	3	4.3	4.3	4.3
26.5802	26.8719	27.2503	26.9601	27.1746	26.8713	27.2324	27.0629	27.2927	26.7629	27.0694	27.0766	27.1462	27.2768	27.2222	27.4498	26.8921	27.2325	27.135	26.9344	26.7443	26.9816	26.7893	26.803	26.9363	27.1114	27.1079	NaN	27.0259	27.1459	26.997	27.3912													6	6	6	15.7	15.7	15.7
27.1857	27.2042	27.2016	27.2101	26.9012	27.5799	27.323	26.8955	27.1878	27.5598	27.3244	27.2795	27.1754	27.5826	27.4888	27.4207	27.3116	27.5442	26.831	27.0426	27.1449	27.2374	27.0947	27.1297	27.194	27.9606	26.7951	NaN	27.5049	27.1504	27.2897	27.4449													8	8	8	17	17	17
30.2402	30.2947	30.3126	30.3497	30.5094	30.4088	30.4095	30.5003	30.3404	30.2243	30.0827	30.2057	30.3061	30.2936	30.1969	30.2008	30.3555	30.3733	30.2369	30.3332	30.5465	30.5935	30.2922	30.608	30.2753	30.1933	30.2524	26.9333	30.379	30.393	30.3722	30.3918													13	13	1	54.1	54.1	5.3
28.1004	28.1528	27.8783	28.2784	28.2727	28.1692	28.3264	28.3638	27.4816	28.0769	27.9006	27.822	28.3153	28.2001	28.2318	28.3826	27.664	28.061	28.035	27.9691	28.611	28.7486	28.5957	28.6466	28.328	28.451	28.5835	NaN	28.4143	27.9197	28.2408	28.5143						+	+		+			FAM134A_TORIN_FAM134A_DOX;FAM134B_TORIN__DOX;FAM134B_TORIN_FAM134B_DOX	12	12	12	30.9	30.9	30.9
NaN	NaN	NaN	NaN	24.1803	NaN	NaN	23.663	23.7742	NaN	NaN	23.626	NaN	24.0903	NaN	NaN	NaN	23.5062	NaN	23.8533	NaN	23.7453	NaN	22.771	NaN	NaN	NaN	NaN	NaN	NaN	NaN	NaN													2	2	2	3.6	3.6	3.6
29.6867	29.8878	29.7622	29.7101	30.1788	29.822	30.0657	29.7037	29.9528	29.9081	29.9581	29.894	29.7231	30.2781	29.7907	29.6792	29.7698	29.9435	29.7571	30.0611	29.8218	29.8149	29.8809	29.737	29.8963	29.8592	29.8967	NaN	30.0238	29.9675	29.965	30.1272													19	18	14	41.9	39.9	31.3
25.8307	26.012	26.2618	26.6542	26.4955	25.2183	26.0818	25.9337	26.4438	26.4814	26.2146	26.4753	26.1546	26.5397	NaN	25.7125	26.1199	26.1902	26.5516	26.3158	24.0299	26.1886	25.7986	NaN	26.0878	26.2431	26.334	NaN	25.6072	26.3248	NaN	25.5165													5	5	5	7.3	7.3	7.3
25.7082	25.7212	25.5814	25.6565	25.4497	25.7417	25.5035	25.9303	25.8379	25.4185	25.4255	25.7014	26.1113	25.1954	26.0894	25.8303	25.6074	25.436	25.1414	26.0494	25.971	25.997	25.901	25.2189	25.641	25.6524	26.0727	NaN	26.4688	26.4914	25.7139	25.7187													5	5	5	12.6	12.6	12.6
25.7794	26.4304	NaN	NaN	26.1393	26.3244	25.7795	25.9658	25.586	26.1538	26.1629	NaN	26.1493	25.8309	26.03	24.984	NaN	25.607	25.6205	26.1417	NaN	NaN	NaN	26.1792	26.3743	26.0228	NaN	NaN	NaN	NaN	26.2813	25.8297													3	3	3	4.8	4.8	4.8
27.5545	27.5258	27.6651	27.5649	28.457	27.9613	27.9231	27.895	28.112	27.4659	27.5495	27.4296	27.6507	28.2187	27.779	27.744	27.991	27.9767	27.8581	27.848	27.863	27.8583	27.8658	28.2453	27.2166	27.4629	27.4815	NaN	27.6526	27.8352	27.1999	27.4418					+				+			_TORIN__DOX;FAM134B_TORIN__DOX	11	10	10	4.6	4.3	4.3
30.9418	30.9796	30.8474	30.9184	31.0362	30.587	30.7449	30.7609	30.9557	31.049	30.9128	30.9241	30.7918	31.0207	30.696	30.8588	30.9812	30.9305	30.9114	31.1329	30.808	30.995	30.9213	30.6681	31.051	30.8497	31.0628	NaN	30.851	30.8336	30.8484	30.9791													30	30	21	50.1	50.1	37.2
31.9801	32.058	32.0338	32.0839	31.9973	32.1325	32.2179	32.0584	32.0564	32.002	32.128	32.0635	32.111	31.9584	32.1191	32.1244	32.0557	32.0655	32.0452	32.0003	32.0355	32.1334	31.9645	32.1194	32.1295	31.9974	32.1347	33.975	32.1432	32.1644	32.1681	32.1532													30	30	30	50.1	50.1	50.1
26.446	26.7086	26.1168	25.9979	26.2551	26.7299	26.1697	25.9373	25.9713	26.83	26.8654	26.2815	26.0292	26.1722	26.1431	26.186	26.5215	26.7262	26.1568	25.4322	25.951	26.8592	25.9896	26.4971	26.4904	NaN	25.985	NaN	25.8943	26.4253	26.3031	26.3553													2	2	2	21.8	21.8	21.8
NaN	NaN	25.3876	NaN	NaN	NaN	24.2142	NaN	NaN	25.3908	NaN	NaN	24.6321	NaN	NaN	NaN	NaN	24.1889	NaN	NaN	NaN	25.0212	25.8172	NaN	NaN	NaN	NaN	24.208	24.1536	NaN	24.1296	NaN													52	1	0	55.2	1.3	0
26.6355	26.6352	27.1935	26.9957	26.6588	NaN	27.404	26.9803	27.1892	26.7075	27.1752	26.5806	27.237	26.8812	27.2323	NaN	26.663	27.052	27.0241	26.869	26.6964	27.1278	26.3661	26.9522	26.9949	26.995	26.8238	NaN	NaN	27.3274	26.8022	26.91													4	4	4	20.5	20.5	20.5
NaN	NaN	NaN	NaN	NaN	NaN	NaN	NaN	27.1798	NaN	NaN	NaN	NaN	NaN	NaN	27.3917	NaN	NaN	NaN	NaN	NaN	27.2402	27.0699	27.0244	27.4926	NaN	27.75	NaN	NaN	27.3724	27.1691	NaN													2	2	2	11.1	11.1	11.1
26.3939	26.4465	26.6164	26.6531	26.2572	26.8264	26.8312	26.6162	26.6143	25.902	26.4978	26.6978	26.5805	25.9778	26.8624	26.6196	26.1886	26.2083	27.1425	26.7296	26.5644	26.6133	26.621	26.6516	27.0381	NaN	26.8969	NaN	26.5273	26.8433	26.7098	26.6349													1	1	1	9.7	9.7	9.7
28.3817	28.4675	28.4979	28.2903	28.6737	28.4193	28.5449	28.3476	28.4812	28.6897	28.6708	28.7472	28.7873	28.7636	28.6732	28.307	28.5939	28.6643	28.5714	28.9192	28.4143	28.6252	28.4634	28.5023	28.8562	28.6803	28.7844	NaN	28.6699	28.3699	28.6236	28.8643													7	7	7	14.8	14.8	14.8
28.5609	28.6842	28.1961	28.528	28.5731	28.7613	28.637	28.4771	28.5467	28.5182	28.1972	28.7299	29.0917	28.522	28.8712	28.8516	28.0894	28.3698	28.4985	28.4264	28.9839	28.8553	28.7339	28.7578	28.7701	28.4771	28.5884	NaN	28.8109	28.6475	28.7948	28.8279							+					FAM134B_TORIN_FAM134B_DOX	8	8	8	21.6	21.6	21.6
25.8574	25.8403	25.591	NaN	26.2821	26.1173	24.95	25.4655	NaN	26.3106	25.5925	25.9835	24.8803	25.5496	26.1513	25.3491	25.4093	25.5578	25.5561	25.2713	25.223	25.3714	25.7064	25.8046	25.204	25.5664	24.6888	NaN	25.5204	NaN	26.162	26.0182													3	3	3	12.3	12.3	12.3
27.4322	26.6706	26.4514	28.0278	28.2561	27.5364	28.2164	28.0004	27.6939	26.9597	26.4619	27.9688	27.3903	27.8267	26.5878	26.5296	27.9871	26.5266	27.3304	27.7894	27.5319	27.3301	27.3265	27.4527	27.9782	27.2328	27.678	NaN	27.5067	27.9522	26.6399	26.8383													4	4	4	14.1	14.1	14.1
29.8046	29.787	29.9919	29.8787	29.8764	29.6732	29.605	29.4876	30.225	29.6064	29.6885	29.79	29.5897	29.9317	29.5408	29.5066	29.9428	29.8099	29.8398	30.1116	29.6789	29.7491	29.6738	29.8372	29.7189	29.8591	29.9448	27.025	29.6225	29.8406	29.4708	29.7786													21	21	21	32.5	32.5	32.5
26.574	26.4806	25.9554	26.45	25.3988	26.4796	26.2132	26.5955	26.0585	26.0887	26.1955	25.7679	26.2321	26.5972	26.0634	26.0993	25.9089	26.1007	26.111	26.0888	25.9726	26.3334	26.0467	25.7157	26.3041	26.459	26.3551	NaN	26.1348	25.7722	26.0923	25.9422													4	4	4	6.7	6.7	6.7
29.4433	29.48	28.7514	29.2082	29.346	29.4661	29.3979	29.1564	29.2503	29.4679	29.3682	29.1867	29.2754	29.1962	29.5598	29.4044	29.0847	29.4738	29.4589	29.3977	29.3612	29.388	29.2304	29.4141	29.4278	29.352	29.5646	NaN	29.362	29.464	29.4472	29.6686													14	14	14	20.3	20.3	20.3
27.1	27.6249	27.6775	27.3953	27.6805	27.0781	27.5407	27.9214	27.4583	27.0711	26.8303	27.082	27.6776	27.0074	27.2171	27.3005	28.0142	27.9516	27.2858	27.4188	27.1777	27.7295	27.6634	27.8804	26.8316	27.6816	27.4844	NaN	27.5487	27.7577	27.4028	27.7403													8	8	8	12.5	12.5	12.5
26.5676	26.5466	26.9502	26.9014	26.9786	26.264	26.729	26.4348	27.2176	26.8823	26.4514	26.9514	26.3325	27.0559	26.3683	NaN	26.8109	26.8401	26.6309	26.7897	26.6494	26.538	26.3178	26.557	27.09	26.4224	26.6274	NaN	26.204	26.3751	26.7052	26.7962													5	5	5	39.7	39.7	39.7
26.1625	26.1197	26.0701	26.0877	26.0483	26.5505	26.467	26.1505	26.0744	25.9089	26.025	26.0733	26.5663	25.9933	26.2333	26.4083	26.0397	26.5619	26.1422	26.2028	25.8582	26.1641	26.0168	26.1737	25.7433	26.0885	26.131	NaN	26.1963	26.2071	26.5278	26.2723													2	2	2	4.6	4.6	4.6
24.0044	NaN	23.9558	23.2411	NaN	23.9835	NaN	NaN	23.7978	NaN	NaN	23.9938	23.7422	23.1255	24.6736	24.6362	23.6116	NaN	24.9255	23.9242	23.6699	23.5451	23.8519	24.1179	24.0074	NaN	NaN	NaN	24.4455	NaN	24.4664	24.8198										+		FAM134C_TORIN__DOX	1	1	1	8.5	8.5	8.5
30.5881	30.6676	30.482	30.6234	30.3898	30.6568	30.5319	30.5064	30.6372	30.6033	30.4533	30.5636	30.4807	30.3958	30.7515	30.7588	30.4379	30.7191	30.4733	30.3724	30.553	30.6096	30.5992	30.6086	30.5117	30.535	30.7356	NaN	30.654	30.4984	30.7916	30.9601													6	6	3	41.2	41.2	24.7
28.5695	28.5268	28.6906	28.7856	28.1954	28.366	28.4073	28.2001	28.9084	28.3906	28.3565	28.552	28.0401	28.5969	28.2168	28.1929	28.6487	28.7045	28.7994	28.8707	27.9974	28.3975	28.2172	28.0569	28.5073	28.6269	28.7689	NaN	28.5476	28.2826	28.3158	28.279							+		+			FAM134B_TORIN__DOX;FAM134B_TORIN_FAM134B_DOX	6	6	6	64.6	64.6	64.6
33.3568	33.4407	33.6636	33.3658	33.5938	33.3527	33.424	33.3247	33.6435	33.6166	33.3456	33.3441	33.6045	33.8703	33.3154	33.4698	33.3304	33.6097	33.6304	33.4361	33.2991	33.3726	33.3043	33.2331	33.4144	33.6346	33.4307	25.262	33.3576	33.4064	33.5766	33.4876													53	53	53	61.4	61.4	61.4
25.8997	25.769	25.9072	25.7932	26.0922	26.1142	26.3895	25.9585	25.3731	25.8828	25.6443	25.768	NaN	25.7747	NaN	NaN	25.6331	26.1117	26.0189	25.8887	25.6159	25.9267	26.1236	25.654	25.6423	25.8935	25.7885	NaN	25.25	25.7847	25.1841	25.7601													5	5	5	22.2	22.2	22.2
NaN	NaN	NaN	NaN	NaN	NaN	NaN	NaN	NaN	NaN	NaN	NaN	NaN	NaN	NaN	NaN	NaN	NaN	NaN	NaN	NaN	NaN	NaN	NaN	NaN	NaN	NaN	NaN	NaN	NaN	24.0894	NaN													22	1	1	18.8	0.9	0.9
27.2813	27.451	27.2132	27.4844	27.2059	27.7335	27.1612	27.4218	27.4122	26.9859	27.0617	27.4165	27.0036	26.989	27.2327	27.4211	27.2843	27.2665	27.2558	27.5042	27.2435	27.1127	27.2357	26.9849	27.0615	27.5582	27.2566	NaN	26.932	27.1674	26.8861	27.2107													4	4	4	25.6	25.6	25.6
30.4451	30.5798	30.1472	30.4681	30.3364	30.5818	30.4849	30.435	30.0235	30.3454	30.3959	30.4313	30.4096	29.9909	30.5277	30.7733	30.3925	30.6727	30.6562	30.3495	30.5356	30.5791	30.5858	30.391	30.4032	30.3754	30.5526	NaN	30.6908	30.5007	30.4378	30.5705													9	9	9	38.2	38.2	38.2
24.9647	25.9215	26.2212	26.057	25.6365	25.5356	25.9846	26.1503	25.4811	26.6769	26.6854	25.9327	26.3726	26.1209	24.9148	26.2437	26.2696	25.8119	25.437	25.9122	26.3282	25.5027	25.8188	25.9577	25.5017	25.1767	26.302	NaN	25.612	26.3107	25.9879	25.6703													6	6	4	14.4	14.4	9.9
26.9051	26.4541	26.6118	26.8203	NaN	NaN	NaN	NaN	27.0944	NaN	26.5806	26.9622	25.7058	24.6192	NaN	NaN	26.8412	26.8889	26.8347	26.7591	NaN	NaN	NaN	NaN	26.8388	26.1189	26.6323	NaN	NaN	NaN	NaN	NaN						+					+	FAM134A_TORIN__DOX;FAM134A_TORIN_FAM134A_DOX	3	3	3	25.4	25.4	25.4
28.8567	28.7266	29.1186	29.2621	29.1787	28.6937	28.5575	28.7526	28.6147	28.5479	28.4692	28.584	28.5773	29.495	28.6338	28.6534	28.6954	28.7844	28.8083	28.692	28.7917	29.0942	29.0899	29.1006	28.6853	28.7626	28.5247	NaN	28.7179	28.8601	28.4708	28.6633													6	6	6	70.1	70.1	70.1
27.4314	26.736	26.6006	26.9329	27.2479	26.5515	27.2648	26.5828	26.442	26.9763	26.7585	26.5928	26.8317	26.7613	26.8911	26.9963	27.1452	27.0778	27.0132	25.5789	27.021	26.9915	27.0454	27.3532	27.0573	27.0852	27.0662	NaN	27.0913	27.1051	27.0541	27.5413													5	5	5	20.7	20.7	20.7
28.9403	28.5067	28.4856	28.6098	28.4748	28.5032	28.126	28.596	28.7215	28.608	28.7222	28.9158	28.8789	28.406	28.3378	28.7782	29.3871	28.2018	28.5154	28.2074	28.6269	29.1753	28.8967	29.1387	28.2873	28.2734	28.2314	NaN	28.0819	29.077	28.3471	28.2608													10	10	10	28.5	28.5	28.5
24.0632	23.9886	24.0715	21.1543	24.7599	24.0542	23.7725	24.4009	20.697	24.7148	23.6522	23.6158	22.8805	23.538	24.048	23.9009	22.8855	23.1566	23.3302	23.6009	23.6424	23.9071	24.0041	23.4488	22.7445	23.8011	23.3604	NaN	24.5307	23.8795	23.9602	24.2443							+					FAM134B_TORIN_FAM134B_DOX	1	1	1	1.2	1.2	1.2
27.4396	27.6787	28.1423	27.9212	28.2823	27.7519	27.8714	28.0813	28.1954	27.5299	27.8982	28.0988	28.0434	28.4272	28.0392	27.6024	28.0661	27.8765	27.814	27.9051	27.8494	28.3799	27.841	28.2165	27.814	28.4339	27.647	NaN	28.4288	28.0585	27.9922	27.9374													6	6	6	29.6	29.6	29.6
25.3695	25.5461	25.4275	25.4921	26.0782	25.3101	25.2371	25.0948	25.2832	25.4699	25.4977	25.3621	25.0638	25.7871	24.9341	24.9259	25.5332	25.4504	25.6033	25.681	25.2659	25.395	25.2358	25.2223	24.9896	25.2285	25.3108	NaN	24.5748	NaN	24.5308	25.3542							+			+		FAM134B_TORIN_FAM134B_DOX;FAM134C_TORIN__DOX	3	3	3	25	25	25
NaN	25.4437	25.6594	25.3898	NaN	NaN	25.6359	NaN	25.6705	25.0723	25.0151	25.7206	NaN	25.5039	NaN	NaN	25.6283	25.7031	25.2852	25.5833	NaN	25.0808	24.353	25.1902	25.1113	25.4272	24.9723	NaN	NaN	25.6997	NaN	NaN							+					FAM134B_TORIN_FAM134B_DOX	3	3	3	26.2	26.2	26.2
27.1997	27.3465	27.236	27.282	26.4165	27.3053	26.9998	27.0839	26.3294	27.2542	26.9963	26.3089	27.353	26.0067	27.1717	27.6429	26.962	26.8407	26.972	27.1805	27.273	27.8406	27.7059	27.2553	27.35	27.5941	27.2646	NaN	27.2218	25.4215	26.9838	26.7866							+					FAM134B_TORIN_FAM134B_DOX	5	5	5	33.3	33.3	33.3
28.2525	28.2184	28.0249	28.095	27.5388	27.7077	27.7046	27.8852	28.2256	28.0717	28.1407	28.1478	27.7064	27.6424	27.6089	27.693	28.0413	27.9308	28.06	28.1984	27.6794	27.843	27.529	27.6529	28.2448	28.2129	28.1993	NaN	27.7098	28.0708	27.5838	27.8877					+	+	+		+		+	_TORIN__DOX;FAM134A_TORIN__DOX;FAM134A_TORIN_FAM134A_DOX;FAM134B_TORIN__DOX;FAM134B_TORIN_FAM134B_DOX	7	7	7	24.5	24.5	24.5
NaN	22.5968	22.1037	23.1189	NaN	NaN	NaN	22.3978	22.149	22.3381	NaN	NaN	NaN	NaN	22.2303	NaN	NaN	22.4532	22.551	NaN	NaN	22.5103	22.49	NaN	22.4533	22.493	NaN	NaN	NaN	NaN	NaN	NaN													1	1	1	12.3	12.3	12.3
27.0074	26.6994	26.8398	26.7366	27.1965	26.9953	26.7335	26.6109	27.2162	26.7285	26.6648	26.6717	26.6239	27.288	27.2042	27.238	26.7579	26.7588	26.7222	26.6501	26.5721	26.6859	26.894	26.7016	26.693	26.6716	26.7468	NaN	26.6277	26.9348	26.961	27.0352													4	4	1	24.6	24.6	10.7
25.3078	25.0688	25.2966	25.3182	25.0676	25.2579	NaN	25.182	25.3697	25.837	25.414	25.636	NaN	25.3401	25.3414	NaN	25.2164	25.0466	25.3661	NaN	25.3298	NaN	NaN	25.3111	25.4731	25.9076	25.4823	NaN	25.2976	25.5775	NaN	25.4659													6	6	6	4.6	4.6	4.6
28.174	28.0359	28.1886	28.1908	28.1281	28.3282	28.2587	28.0707	27.9552	28.0877	27.9562	28.0292	28.2178	28.3935	28.3929	28.1934	28.0861	28.1156	28.0146	28.1637	28.3958	28.2942	28.1509	28.3815	28.1681	28.008	28.3602	NaN	28.2256	28.2939	28.2885	28.3551													5	5	5	37.5	37.5	37.5
NaN	23.856	NaN	NaN	NaN	NaN	NaN	NaN	NaN	NaN	24.2552	NaN	NaN	NaN	NaN	NaN	NaN	NaN	NaN	NaN	NaN	NaN	NaN	NaN	NaN	NaN	NaN	NaN	NaN	NaN	NaN	NaN													1	1	1	2	2	2
29.454	29.3315	29.7154	29.4306	29.4933	29.3282	29.2947	29.2548	29.4917	29.4034	29.3884	29.4568	29.2701	29.6727	29.324	29.1695	29.3904	29.4294	29.5648	29.6129	29.3186	29.2516	29.3257	29.4169	29.2329	29.5299	29.6066	NaN	29.3506	29.4961	29.2418	29.5624													10	10	10	64	64	64
29.6319	29.6665	29.4478	29.4768	29.1027	29.5542	29.8517	29.4524	29.4709	29.6801	29.4399	29.48	29.7703	29.1514	29.6	29.9086	29.6	29.4468	29.6058	29.7466	29.561	29.4931	29.5005	29.4756	29.6123	29.6203	29.846	NaN	29.7869	29.6517	29.7061	29.7837													5	5	5	29.4	29.4	29.4
30.5323	30.5052	30.8163	30.7522	31.7906	31.4921	31.6129	31.3336	30.7189	30.537	30.3814	30.6658	31.4075	31.7444	31.4939	31.265	30.5222	30.5352	30.569	30.4501	31.3007	31.2975	31.3039	31.3649	30.6664	30.5576	30.6602	NaN	31.8112	31.6432	31.4308	31.1475					+	+	+	+	+	+	+	_TORIN__DOX;FAM134A_TORIN__DOX;FAM134A_TORIN_FAM134A_DOX;FAM134B_TORIN__DOX;FAM134B_TORIN_FAM134B_DOX;FAM134C_TORIN__DOX;FAM134C_TORIN_FAM134C_DOX	4	4	4	12.2	12.2	12.2
26.4812	25.6463	25.5802	25.7308	25.3654	25.5551	25.7726	25.803	25.872	25.9983	25.8533	26.1261	25.7745	25.6884	25.6206	NaN	NaN	25.5939	25.6704	25.9298	25.7131	25.9152	25.5532	25.5041	26.0203	25.6767	26.4362	NaN	26.3359	26.0103	26.281	26.5921			+	FAM134C_TORIN__TORIN									5	1	1	7.9	2.8	2.8
25.9589	25.8026	25.7395	26.0722	25.9063	26.1691	26.4338	25.6577	26.3943	25.77	NaN	26.027	26.1974	25.6012	25.6719	26.9136	26.526	25.5611	25.2923	25.9869	25.7958	25.9078	25.8542	25.9968	25.9654	NaN	26.2036	NaN	25.9765	26.0998	26.6457	26.2215													6	4	4	14.3	9.9	9.9
24.4508	NaN	23.9764	NaN	25.2587	24.6296	24.6409	24.7811	23.7433	24.8362	23.5721	24.7703	23.7439	24.6864	24.9855	24.0843	23.7353	24.4857	24.3593	24.4026	24.7742	25.5433	25.4099	25.3499	24.1154	24.3357	24.2223	NaN	25.325	25.8259	24.8138	25.2501							+	+	+	+		FAM134B_TORIN__DOX;FAM134B_TORIN_FAM134B_DOX;FAM134C_TORIN__DOX;FAM134C_TORIN_FAM134C_DOX	1	1	1	73.3	73.3	73.3
25.6872	26.1359	27.0941	26.531	26.5992	26.2256	25.8648	26.3207	26.5982	26.3407	26.2523	26.843	26.1856	26.5746	25.3116	26.3133	26.4507	26.4112	26.5647	26.4124	26.4278	26.7005	26.7479	26.5718	26.1952	26.5112	26.1685	NaN	26.5048	26.6089	26.1946	26.294													3	3	3	1.4	1.4	1.4
26.1718	26.4913	26.6398	26.4087	26.906	27.0742	26.412	26.6499	26.6296	26.8638	26.3531	26.4885	27.0877	27.2551	26.3661	26.9149	26.5905	26.5823	26.5324	26.6707	26.5357	26.5183	26.8815	26.5064	26.4198	27.0886	26.7686	NaN	25.7958	26.6979	26.5995	27.2002													5	5	5	8.7	8.7	8.7
NaN	NaN	NaN	NaN	NaN	NaN	NaN	NaN	24.6114	NaN	NaN	24.7826	NaN	NaN	NaN	NaN	NaN	24.3791	NaN	NaN	NaN	NaN	NaN	NaN	NaN	NaN	NaN	NaN	NaN	NaN	NaN	NaN													1	1	1	6.5	6.5	6.5
29.5605	29.6418	29.7958	29.7431	29.7711	29.4558	29.3737	29.5251	29.7253	29.3637	29.4697	29.5879	29.5594	29.7552	29.3625	29.3225	29.8087	29.623	29.7108	29.6301	29.424	29.3725	29.6594	29.6701	29.5637	29.6354	29.5294	NaN	29.4749	29.6326	29.3133	29.4258													20	20	13	10.1	10.1	6.9
26.4551	26.6745	26.7048	26.3582	26.3347	26.4306	26.5424	26.3536	26.4542	26.7117	26.827	26.3267	26.5056	25.9146	26.604	25.9188	26.6057	26.8126	26.5004	26.4973	26.7049	26.7438	26.5777	26.4266	26.4046	26.5367	26.4936	NaN	26.3627	26.345	26.5369	26.3266													3	3	3	42.2	42.2	42.2
25.9249	25.763	NaN	NaN	25.5632	NaN	25.791	25.8098	NaN	25.9007	25.8408	NaN	NaN	NaN	NaN	NaN	25.2329	25.8733	NaN	25.9065	25.9564	25.4565	25.6976	25.7256	25.6843	26.016	25.9512	24.5875	NaN	NaN	25.7685	NaN													3	3	3	46	46	46
26.3258	26.4536	26.4021	26.3716	26.379	26.3148	26.2416	26.4091	26.6067	26.3251	26.4605	26.3677	26.3712	26.3576	26.6764	26.4802	26.5602	26.57	NaN	26.668	26.5641	26.3316	26.4435	26.4613	26.1367	26.2212	26.6295	NaN	26.3332	26.7281	26.0411	26.7474													3	3	3	10.6	10.6	10.6
26.5232	26.8904	26.6095	26.6561	NaN	26.957	26.824	26.6283	27.0756	26.9567	26.6461	27.1221	26.5427	26.4567	27.1934	27.333	27.2895	27.2368	26.9069	27.0962	26.9134	26.8576	26.7618	26.5194	26.7651	26.8	26.9183	NaN	26.7046	27.165	26.715	27.0437													3	3	3	28.4	28.4	28.4
25.2509	25.3126	24.4532	25.1202	24.8862	25.4929	25.1531	24.9317	24.6205	25.3644	25.3668	24.3652	25.8402	NaN	25.5189	26.0988	NaN	24.9015	24.8426	25.7109	25.3071	25.6986	25.0405	24.3608	25.0792	25.0945	26.0173	NaN	25.7607	NaN	25.1479	25.7927											+	FAM134A_TORIN__DOX	2	2	2	13.4	13.4	13.4
27.2246	27.2823	27.1946	27.1672	27.2768	27.2109	27.089	27.3087	26.7054	27.3066	26.8198	27.1124	26.8754	26.7451	26.9637	26.5133	26.9675	27.1439	26.7459	27.1457	27.1268	27.0792	27.0219	27.0172	26.775	27.1088	27.4027	NaN	26.8115	26.7478	26.9316	27.0462										+	+	FAM134A_TORIN__DOX;FAM134C_TORIN__DOX	2	2	2	14.9	14.9	14.9
27.7889	27.5705	27.2265	26.6535	27.2316	28.0123	27.7745	27.4424	26.9525	27.5446	27.9414	27.3119	27.7184	27.4998	27.7871	27.4443	27.0049	27.7039	27.3753	27.5786	27.5876	27.1896	27.1744	27.8574	27.8658	27.9838	28.184	NaN	27.7442	27.6722	27.99	27.9654													8	5	5	17.5	14.2	14.2
27.0475	27.2661	26.9523	26.9146	27.5073	26.8827	27.1766	27.2255	26.8002	27.0074	26.9792	26.9738	27.222	27.6753	26.9393	26.7727	26.8664	26.897	26.9016	27.0422	27.2817	26.9729	27.0594	26.812	27.2075	27.1274	27.6752	NaN	27.4057	27.1895	26.9958	27.2889													3	3	3	20.7	20.7	20.7
NaN	NaN	NaN	NaN	NaN	25.1313	24.911	NaN	24.9584	NaN	NaN	NaN	25.152	NaN	25.123	25.1268	25.1061	NaN	NaN	NaN	25.2791	NaN	NaN	NaN	NaN	NaN	NaN	NaN	24.979	NaN	25.0842	25.0885													2	2	2	17.3	17.3	17.3
27.5019	27.3853	26.5143	26.6737	26.1785	26.1094	25.8049	26.0998	26.553	26.8765	27.0404	26.5904	25.93	26.3927	26.5043	26.5691	26.7728	27.664	26.8494	27.0278	26.3704	26.4271	26.7551	26.4949	26.8507	26.8339	27.7508	NaN	26.8782	26.1145	26.2884	26.5489					+		+					_TORIN__DOX;FAM134B_TORIN_FAM134B_DOX	7	7	7	11.5	11.5	11.5
27.2247	27.0399	27.1009	27.093	27.309	27.0312	27.133	26.7082	27.0609	26.8572	26.7792	27.3608	26.9961	27.3903	27.3908	26.9841	26.826	27.5391	27.1339	27.1554	26.8435	26.7361	27.1357	27.4265	27.1344	27.3562	27.2062	NaN	27.4026	27.4118	26.8428	27.5813													4	4	4	30.1	30.1	30.1
26.9569	26.862	26.8216	26.7634	26.9685	26.9588	27.1063	26.7735	26.8854	27.3518	27.0949	26.9672	26.9675	27.2016	27.177	26.7547	26.679	26.8959	27.1885	26.4341	27.0847	27.4392	26.5555	26.7789	27.3514	26.9821	27.0368	NaN	27.0603	27.464	26.9141	27.6478													3	3	3	42.4	42.4	42.4
25.6683	25.9308	25.9662	25.8198	26.5767	26.3641	26.3654	26.2916	25.6744	25.7955	26.0111	26.3523	26.4236	26.3406	26.3715	26.6531	26.0203	25.413	25.7887	25.5364	26.0962	26.654	26.1327	25.7301	26.0125	26.3705	25.8363	NaN	26.4904	26.0677	26.51	26.3909					+					+	+	_TORIN__DOX;FAM134A_TORIN__DOX;FAM134C_TORIN__DOX	2	2	2	10.4	10.4	10.4
24.8006	24.3197	24.7741	25.3059	24.8215	23.9165	NaN	24.898	25.1833	25.1369	NaN	24.3658	NaN	25.3433	NaN	NaN	24.6665	24.9653	NaN	25.0014	NaN	25.2594	NaN	25.1092	NaN	24.6989	NaN	NaN	25.1256	24.7874	NaN	24.4471													41	1	1	53.8	2.8	2.8
27.9786	27.752	27.8412	27.5756	28.9112	29.0344	29.0772	28.8726	27.8788	27.8817	27.8069	27.7828	28.6588	28.5291	28.7192	28.1315	27.311	27.7131	27.7741	28.0812	29.0978	28.1751	28.8648	29.1134	27.239	27.4055	27.714	NaN	27.6494	28.4999	28.3623	28.4838					+	+	+		+		+	_TORIN__DOX;FAM134A_TORIN__DOX;FAM134A_TORIN_FAM134A_DOX;FAM134B_TORIN__DOX;FAM134B_TORIN_FAM134B_DOX	6	5	2	74.3	74.3	31.4
31.0373	31.1441	31.1202	31.1537	30.8548	31.0519	31.0074	31.1582	30.9525	31.205	31.1906	30.97	31.1736	30.7682	31.1351	31.2881	31.0952	31.1471	31.1261	30.9867	31.1219	31.0299	31.0638	30.8548	31.0036	31.2037	31.1351	25.5631	31.2345	31.0034	31.1397	31.2336													17	17	0	56.5	56.5	0
26.2185	26.2979	26.0907	25.7353	26.364	26.2499	26.5062	26.1638	26.2907	26.1882	26.4102	26.4157	26.6031	25.7768	26.3956	26.3886	26.1862	25.9641	26.3848	25.915	26.1317	26.4212	25.881	25.7636	26.94	26.6939	26.4884	NaN	26.5297	26.3623	26.5647	26.5402										+		FAM134C_TORIN__DOX	6	6	6	18.1	18.1	18.1
27.9926	28.0041	28.2578	28.3201	28.1069	27.9008	28.4822	28.2681	28.0186	27.9591	27.8311	28.2237	28.4944	28.4509	27.9757	28.1403	28.0595	27.7614	28.2703	28.0802	28.4582	28.0924	28.1785	28.2577	27.5919	27.8887	28.0546	NaN	28.0559	27.9746	28.1268	27.9575													9	9	9	14	14	14
28.5628	28.7212	NaN	28.6272	NaN	27.8051	27.6153	27.6471	29.9686	28.6204	28.2311	29.4707	NaN	26.9696	27.8277	27.9218	28.4013	28.1644	28.6503	27.8694	28.1989	28.5302	25.9835	28.3054	28.7188	28.2808	NaN	NaN	28.3737	NaN	27.6552	27.816					+	+				+	+	_TORIN__DOX;FAM134A_TORIN__DOX;FAM134A_TORIN_FAM134A_DOX;FAM134C_TORIN__DOX	2	2	2	4.1	4.1	4.1
25.3687	24.9453	25.3004	25.1051	25.9129	NaN	NaN	NaN	25.4608	25.4745	25.6485	25.4376	25.2278	25.4085	24.5521	24.9298	25.3777	25.2968	25.0731	25.3046	24.5142	25.1615	25.072	25.1089	24.9317	25.3639	25.3935	NaN	24.806	25.626	24.7398	25.7274													2	2	2	20.5	20.5	20.5
24.9306	24.5516	24.7252	24.7231	24.5614	24.2785	25.0941	24.4963	NaN	24.7357	24.3861	24.787	24.1723	24.6082	24.7653	24.7711	24.5028	24.5057	24.3063	24.7327	25.0592	24.7943	24.6726	24.4954	24.8385	24.5063	24.7887	NaN	24.2562	NaN	24.0392	24.7568													2	2	2	2.5	2.5	2.5
25.8154	25.8397	NaN	26.0583	NaN	NaN	NaN	NaN	NaN	25.4438	NaN	25.4401	NaN	NaN	NaN	NaN	NaN	NaN	25.3375	25.4069	NaN	25.3458	NaN	25.1928	NaN	NaN	NaN	NaN	NaN	NaN	NaN	NaN									+			FAM134B_TORIN__DOX	1	1	1	6.4	6.4	6.4
29.2229	29.3351	29.2199	29.1151	29.7954	29.4605	29.5002	29.4098	29.4251	29.2395	29.3845	29.231	29.6849	29.5271	29.2076	29.5863	29.4011	29.067	29.3977	29.568	29.5795	29.3993	29.5603	29.3864	29.2506	29.265	29.4874	NaN	29.4306	29.5073	29.3977	29.4484													14	14	14	43.6	43.6	43.6
31.4042	31.5087	31.3783	31.337	31.5653	31.4542	31.4362	31.5089	31.2898	31.2687	31.39	31.327	31.4096	31.6032	31.4725	31.2278	31.2913	31.4128	31.454	31.4131	31.428	31.3612	31.4165	31.5068	31.3524	31.2164	31.2534	34.0854	31.3259	31.1562	31.3814	31.4357													28	28	24	53.1	53.1	48
NaN	NaN	NaN	25.6062	25.1772	NaN	NaN	NaN	NaN	NaN	NaN	NaN	NaN	NaN	NaN	NaN	NaN	NaN	NaN	25.9369	NaN	NaN	NaN	NaN	NaN	NaN	26.6161	NaN	NaN	NaN	NaN	NaN													1	1	1	7	7	7
28.7572	28.9105	28.9724	28.9545	28.6324	28.9013	28.9325	28.9345	28.9642	28.7916	28.8097	28.9733	29.0758	28.8844	29.2213	29.1113	29.0569	28.652	29.0007	29.1181	28.9903	28.8875	29.0079	28.9246	28.8163	28.9452	29.0687	NaN	28.8476	29.1119	29.0413	29.1434													15	15	15	46.3	46.3	46.3
23.5049	24.1372	22.9967	24.3922	NaN	22.9732	22.5559	NaN	NaN	23.7492	25.1476	NaN	23.9929	24.7137	NaN	24.6187	NaN	NaN	NaN	NaN	NaN	23.0149	24.2008	24.8283	24.0419	NaN	24.5324	NaN	23.4183	23.2061	NaN	23.9462													1	1	1	12.5	12.5	12.5
27.0898	27.4601	26.7033	26.7593	26.759	27.4765	NaN	26.4164	26.6232	26.4374	27.188	26.2693	27.0233	26.3237	27.1242	NaN	27.0065	27.0541	26.8733	26.3274	26.5501	26.5545	26.6341	25.8271	27.0128	25.979	26.6992	26.5127	26.4403	26.2717	NaN	NaN													8	8	8	7.2	7.2	7.2
34.844	34.7533	35.0131	35.0049	34.8293	34.8135	34.6131	34.8494	34.7731	34.8038	34.8363	34.8695	34.7067	34.8444	34.6736	34.8602	34.8009	34.7381	34.789	34.7808	34.7559	34.8899	34.9299	34.9849	34.7096	34.8461	34.6089	36.2516	34.7815	34.9318	34.7912	34.7838													30	30	5	75.2	75.2	18.5
31.2148	31.34	31.3542	31.2935	31.2408	31.474	31.31	31.5917	31.2884	31.3336	31.4756	31.3373	31.5413	31.5821	31.5451	31.5736	31.2964	31.3561	31.196	31.5194	31.6411	31.5396	31.3718	31.5771	31.5428	31.2022	31.6365	32.3251	31.3514	31.5197	31.4998	31.5818											+	FAM134A_TORIN__DOX	22	22	22	61.1	61.1	61.1
NaN	NaN	26.7537	NaN	26.9251	NaN	NaN	NaN	26.983	NaN	26.4187	NaN	26.7898	27.0423	26.8872	26.6651	26.6288	26.841	26.7169	NaN	26.8601	27.1353	27.3976	27.4155	26.9534	26.3986	NaN	NaN	27.0196	27.5065	26.892	27.1778							+					FAM134B_TORIN_FAM134B_DOX	4	4	4	9.6	9.6	9.6
26.7749	26.7393	26.1896	26.4398	26.9668	26.8162	26.6251	26.5392	26.036	27.0693	26.695	26.8471	27.1097	27.0292	27.3997	27.0118	26.6795	26.3511	25.8095	26.5787	26.7756	26.2263	26.968	27.1413	26.2924	26.4062	26.3632	NaN	27.4991	28.0139	26.9854	26.6373										+	+	FAM134A_TORIN__DOX;FAM134C_TORIN__DOX	8	8	8	25.3	25.3	25.3
26.6559	27.5321	27.0619	26.8016	26.556	27.2096	27.226	27.1109	27.1678	27.4641	27.2493	27.1342	26.5225	26.9029	26.4044	26.5703	26.7094	27.4503	27.4328	27.3926	27.1616	26.9009	26.3325	26.9714	27.1793	26.644	27.2176	NaN	26.2472	26.3252	27.0336	26.9142						+						FAM134A_TORIN_FAM134A_DOX	2	2	2	2.1	2.1	2.1
24.6289	25.2439	24.9193	24.9979	24.8077	25.052	25.1043	24.9326	24.7368	24.5644	24.8914	25.1051	24.5168	24.9343	NaN	NaN	24.6209	24.9264	NaN	25.104	24.6092	NaN	24.6439	24.7246	24.5222	NaN	NaN	NaN	NaN	NaN	NaN	NaN													24	1	1	51.8	3.1	3.1
27.1624	27.1189	26.4395	26.6931	27.1826	26.8284	27.0549	26.5565	26.774	26.9203	27.2077	27.1072	26.6721	26.9476	26.4907	26.8411	26.8014	27.3395	27.1228	27.4176	26.7618	26.7085	26.9872	26.8321	26.4793	27.7266	26.7252	NaN	25.6059	26.0272	26.1449	26.6728										+		FAM134C_TORIN__DOX	5	5	5	87	87	87
28.3031	28.4485	27.9217	27.8223	27.8624	28.4302	28.4234	28.3489	28.0121	27.9732	28.1181	28.1652	28.4518	28.2501	28.6219	28.2405	27.9709	27.9699	28.0099	28.1284	28.1853	28.3357	28.2063	28.2454	28.3177	28.1597	28.7666	NaN	28.7957	28.1679	28.6767	28.7392													4	4	4	54	54	54
27.2851	27.304	27.095	27.3598	27.5422	27.8895	27.4674	27.6013	27.2583	27.0584	27.3853	27.315	27.6784	27.3444	27.8571	27.7854	28.019	27.3327	27.518	27.0715	27.4483	27.4575	27.4233	27.5004	27.5119	27.3431	26.8237	NaN	27.5603	27.4007	27.8956	27.89										+		FAM134C_TORIN__DOX	7	7	7	16.2	16.2	16.2
25.3313	25.7901	NaN	26.0201	25.8469	25.7673	26.3205	26.1777	25.7648	25.5094	25.6058	25.2079	26.1645	25.7177	26.2958	26.2681	25.5393	25.5091	25.7785	25.5649	26.0214	26.1006	26.2267	26.1808	25.7512	25.8978	25.5295	NaN	26.0447	26.1125	26.0894	25.9837						+	+					FAM134A_TORIN_FAM134A_DOX;FAM134B_TORIN_FAM134B_DOX	2	2	2	11.9	11.9	11.9
27.0943	27.0512	27.1181	27.0281	27.9335	27.4602	27.3113	27.6644	27.0173	27.0597	26.9144	26.9779	27.2849	28.1043	27.3644	27.2947	27.116	26.9599	26.8985	27.307	27.4281	27.3449	27.4156	27.6276	27.125	27.0011	27.2831	NaN	27.39	27.5169	27.2858	27.1313					+		+		+			_TORIN__DOX;FAM134B_TORIN__DOX;FAM134B_TORIN_FAM134B_DOX	7	7	7	10.1	10.1	10.1
27.848	28.094	27.8968	28.0319	28.1937	27.4781	27.6988	27.5964	28.3356	28.0855	28.0179	28.1361	27.4912	28.2352	27.7402	27.8344	28.2061	27.9231	27.9004	28.1532	27.6521	27.7913	27.8681	27.6159	27.8679	27.3371	27.9078	NaN	28.4323	27.9398	27.2643	27.3788													8	8	8	20.2	20.2	20.2
29.2047	29.1625	28.7554	28.9846	29.1206	29.0499	29.2095	29.3158	29.1265	29.378	28.9691	29.389	28.9552	29.0721	29.1253	29.2408	28.9512	28.3971	28.7036	29.2343	29.2261	29.0491	28.9384	28.8013	29.1888	29.2854	28.7834	NaN	29.0422	29.4173	28.7428	29.1182													10	10	10	39.8	39.8	39.8
26.0953	26.7503	26.415	26.8597	26.4836	26.9877	25.8345	26.7037	27.1057	27.212	26.6133	25.3461	26.5836	25.8738	26.8424	26.8353	26.4806	26.6874	27.0394	NaN	26.644	26.6382	26.9562	27.7948	26.3514	26.8565	26.5901	NaN	27.024	27.0015	26.4116	26.7439													34	2	0	64.7	9.2	0
30.2564	30.1878	30.3652	30.317	30.6867	30.3185	30.4482	30.4633	30.3142	30.2054	30.2508	30.328	30.4371	30.6149	30.4548	30.3655	30.2111	30.1947	30.1867	30.2555	30.1487	30.3501	30.3091	30.248	30.2674	30.1506	30.3229	NaN	30.3688	30.4525	30.4183	30.4274													12	12	12	27.8	27.8	27.8
24.9616	24.6118	24.8849	24.5432	NaN	24.8624	25.1396	25.0007	24.957	25.1217	24.8302	25.0517	24.8128	24.6994	24.9952	24.9693	25.1502	24.6475	NaN	25.2918	24.638	25.0753	24.9127	25.1687	24.855	24.8817	24.9312	NaN	NaN	25.1033	24.8412	24.8749													3	3	3	6.6	6.6	6.6
26.3916	25.5045	25.9486	26.137	25.7334	23.19	25.8123	25.5967	26.8317	26.0004	26.2752	26.3913	26.0815	26.2508	26.0544	26.1027	26.5289	23.4844	26.9616	26.135	26.4641	26.4828	25.7379	26.5799	25.8394	26.1463	25.6139	NaN	26.1943	26.9126	25.712	26.1868													5	5	5	10.5	10.5	10.5
NaN	NaN	24.5413	NaN	25.5021	24.3964	24.146	24.2614	24.3174	24.3779	NaN	24.3949	24.4179	25.1106	25.0595	24.8715	NaN	24.9482	24.224	24.6172	NaN	NaN	NaN	24.9449	24.1577	24.1402	24.623	NaN	24.0057	24.4449	24.4142	NaN													4	4	4	6.1	6.1	6.1
26.5272	26.8435	26.4533	26.8165	26.5896	26.3792	26.1958	26.5021	26.5746	NaN	26.9173	26.7233	26.6172	26.7768	26.5678	26.9841	26.5222	26.5979	25.5885	26.573	26.4703	26.6387	26.4674	26.3626	27.4655	NaN	26.5059	NaN	26.367	26.7802	26.6095	26.7543													3	3	3	16.4	16.4	16.4
27.7704	27.2869	27.8936	27.6029	27.8254	27.2647	27.4255	26.9056	28.0565	26.9256	27.0949	27.82	27.0324	28.3959	27.7152	26.6562	27.7602	27.7142	27.822	27.7897	27.458	27.2295	27.3742	27.7922	27.2607	27.825	27.2807	NaN	27.9345	28.2153	27.385	25.0456													5	5	5	61	61	61
25.003	25.0461	25.3932	25.3983	25.4777	25.1437	25.2673	25.0888	25.4475	25.2926	25.1265	25.3556	NaN	25.2589	NaN	NaN	25.1574	25.6981	25.5855	25.1748	NaN	25.6372	25.1555	25.5553	NaN	25.4322	25.1886	NaN	NaN	NaN	25.4301	24.7326													1	1	1	13.8	13.8	13.8
NaN	NaN	NaN	NaN	NaN	24.7211	24.5714	24.2849	24.826	24.1839	24.0967	24.6526	24.7336	NaN	24.2695	24.4913	25.4007	25.3958	24.8772	24.6645	24.6182	24.8105	24.6425	24.5873	24.5858	23.9638	24.3354	NaN	NaN	NaN	24.5192	25.3029													1	1	1	9	9	9
34.3719	34.4165	34.3936	34.3724	34.4814	34.3825	34.4556	34.3969	34.4802	34.3843	34.4464	34.4279	34.4658	34.509	34.4552	34.4207	34.3306	34.3356	34.3296	34.4156	34.3179	34.3123	34.2873	34.3178	34.5118	34.3783	34.5387	34.6678	34.5149	34.4225	34.4993	34.5588													112	112	110	62.3	62.3	62
25.4949	25.1655	25.0696	25.1725	NaN	NaN	24.6563	25.0157	NaN	NaN	26.2486	26.0775	NaN	25.4087	24.998	24.6859	25.888	25.0991	25.8187	25.5183	24.4874	24.7544	NaN	24.9397	25.2312	24.9474	25.4709	NaN	NaN	NaN	24.7881	24.7909						+	+		+	+		FAM134A_TORIN_FAM134A_DOX;FAM134B_TORIN__DOX;FAM134B_TORIN_FAM134B_DOX;FAM134C_TORIN__DOX	1	1	1	20.2	20.2	20.2
27.124	27.3078	27.9853	27.2232	27.3944	27.5598	27.0708	27.3186	27.3612	27.2987	26.8896	27.5021	27.7045	27.8809	27.9417	28.0053	27.6935	27.5965	27.3695	27.2601	27.745	27.5795	27.5561	27.7316	26.9725	27.1953	27.8751	NaN	27.8416	27.6782	27.4002	27.4348						+						FAM134A_TORIN_FAM134A_DOX	6	6	6	9.2	9.2	9.2
24.497	NaN	24.8836	24.9894	24.7014	24.4305	NaN	NaN	24.4558	24.6874	24.763	25.014	24.1025	NaN	NaN	NaN	25.1184	24.7821	25.6186	24.6706	24.2031	NaN	23.7544	24.5873	25.4159	24.3044	NaN	NaN	NaN	NaN	24.1045	NaN							+					FAM134B_TORIN_FAM134B_DOX	3	3	3	3.8	3.8	3.8
NaN	22.8159	23.6156	23.6525	24.5027	24.4786	24.7972	24.3803	NaN	NaN	NaN	24.3263	24.5943	24.2239	24.5987	24.8301	NaN	NaN	24.5174	24.6905	24.4374	24.5082	24.2061	24.8959	NaN	23.6844	24.4346	NaN	24.5924	24.8724	NaN	24.8474					+				+	+	+	_TORIN__DOX;FAM134A_TORIN__DOX;FAM134B_TORIN__DOX;FAM134C_TORIN__DOX	1	1	1	5.1	5.1	5.1
NaN	24.9849	NaN	24.5606	NaN	NaN	NaN	NaN	NaN	NaN	25.801	24.9543	NaN	NaN	24.7933	24.5299	25.1702	24.8973	NaN	NaN	NaN	24.2063	24.9193	NaN	NaN	NaN	NaN	NaN	NaN	NaN	NaN	NaN													2	2	2	1.5	1.5	1.5
30.0141	29.7974	30.0752	29.8975	29.8369	29.8962	29.8906	29.6268	29.9245	30.0707	29.7297	30.0129	29.5792	29.8564	29.8013	29.8209	29.8426	29.9954	29.9586	30.0072	29.6829	29.8518	29.9215	29.6791	29.8625	29.87	29.7336	NaN	29.9276	29.788	30.2772	29.7797													9	9	9	32.6	32.6	32.6
26.287	26.3604	26.5665	26.3117	26.6112	26.5733	26.2014	26.1399	26.6235	26.2451	26.511	26.8535	26.4988	26.6874	26.72	26.7075	26.5873	26.676	26.4146	26.3592	26.5988	26.9301	26.6935	26.9464	26.4872	26.8917	26.7714	NaN	26.8363	27.2291	26.6067	26.666									+	+		FAM134B_TORIN__DOX;FAM134C_TORIN__DOX	2	2	2	25	25	25
30.7525	30.6664	30.8788	30.7453	30.8638	30.7908	30.7428	30.9011	31.1293	30.9965	30.8642	30.8246	30.8766	31.1645	30.7749	30.8714	30.8436	30.7672	30.7928	30.8863	30.9318	30.8395	30.7661	30.9592	30.8128	30.7708	30.754	31.4898	30.8249	31.2445	30.8477	30.9381													34	34	24	28.8	28.8	23.4
27.6579	27.4806	27.971	27.6593	27.1731	27.7332	27.9533	27.4831	27.1981	27.4809	27.3948	27.6181	27.8608	27.3654	27.7674	27.7446	27.6683	27.4328	27.5313	27.5461	27.6771	27.7321	27.7996	27.3588	27.6598	27.6965	27.8543	NaN	27.8352	27.5082	27.5905	27.7522													20	3	3	64.1	9.9	9.9
27.6554	27.9108	27.524	27.576	27.9381	27.5252	26.571	27.4288	27.2139	27.657	27.4699	27.4938	27.9393	28.1347	27.76	NaN	27.6356	27.6199	27.6653	27.5577	27.8755	27.7618	27.8151	27.4255	27.7965	27.6464	27.8784	NaN	28.0879	27.823	27.9509	28.2353													24	1	0	88.5	7.5	0
30.913	30.7248	30.8426	30.8346	30.7611	30.9254	30.6878	30.9526	30.6895	30.8091	30.7799	30.787	30.4886	30.492	30.599	30.7686	30.754	30.6304	30.7592	30.488	30.6144	30.5415	30.7797	30.6961	30.5292	30.5614	30.3714	31.4011	30.5466	30.6437	30.5937	30.3352										+		FAM134C_TORIN__DOX	14	12	0	52.9	47.9	0
32.8692	32.8939	32.9498	32.9043	32.8391	32.9386	32.9558	32.9508	32.7305	32.864	32.7533	32.8596	32.8513	32.7415	32.906	32.8102	32.8122	32.8918	32.7567	32.7905	32.8983	32.9792	32.9577	32.8348	32.7837	32.7277	32.8815	NaN	32.9279	32.7764	32.7629	32.8274													22	22	22	84.5	84.5	84.5
33.95	33.7735	34.0284	33.938	33.8884	34.1422	33.9863	34.0365	33.9878	33.916	33.904	33.8078	34.1416	33.9173	34.0503	34.1437	33.7264	33.6988	33.7755	33.7636	34.0435	34.1031	34.0796	33.9344	34.0429	33.9769	34.1119	NaN	34.2734	34.2011	34.2572	34.1785							+			+		FAM134B_TORIN_FAM134B_DOX;FAM134C_TORIN__DOX	17	17	14	73.1	73.1	73.1
26.84	26.8421	27.0885	27.2106	27.1364	27.108	26.8096	27.1163	26.8783	26.7964	26.743	26.9286	26.8508	26.8669	26.94	26.3205	26.9959	27.0089	26.9952	26.8964	27.0352	26.9358	27.0157	27.0466	26.8498	23.5596	26.9046	NaN	27.3763	NaN	26.8479	26.8689													24	1	1	67.7	2.4	2.4
32.4433	32.4728	32.347	32.4832	32.301	32.5061	32.5677	32.4381	32.5691	32.558	32.6244	32.6046	32.6444	32.3783	32.7842	32.9282	32.5536	32.4627	32.6684	32.4392	32.723	32.5081	32.5457	32.5372	32.5122	32.7288	32.7279	NaN	32.8412	32.667	32.8322	32.7518										+		FAM134C_TORIN__DOX	26	26	25	65.5	65.5	63.8
25.1268	NaN	28.3464	NaN	24.2291	NaN	NaN	NaN	23.6495	25.1946	NaN	28.2152	NaN	NaN	NaN	NaN	NaN	27.1206	27.5535	28.1956	NaN	26.9429	27.0121	NaN	27.4116	NaN	26.6623	NaN	NaN	NaN	NaN	NaN													1	1	1	6.8	6.8	6.8
28.0726	28.242	28.4172	28.1194	28.5421	28.2338	28.4499	28.2789	28.1096	28.1439	28.2364	28.4281	28.5003	28.6086	28.2782	28.2931	28.3477	28.1477	28.348	28.4658	28.3104	28.2031	28.0207	28.2045	27.861	28.1204	27.9563	NaN	28.1489	27.9732	28.0357	28.4416													5	5	5	25	25	25
23.7773	31.5731	31.2765	30.4424	21.434	31.8359	32.0773	31.4898	NaN	31.5614	32.0755	30.6306	30.4935	NaN	31.9691	31.6867	32.0253	32.3041	NaN	NaN	31.3047	30.3295	31.395	30.0492	NaN	32.4632	32.6321	NaN	NaN	24.2867	NaN	31.6699							+					FAM134B_TORIN_FAM134B_DOX	1	1	1	1.1	1.1	1.1
29.1676	29.2258	29.283	29.099	28.7257	28.9504	29.1138	28.8835	29.2061	29.1282	28.7701	29.1313	29.0337	28.8313	29.1425	29.1864	29.1071	29.1155	29.0582	29.0898	29.367	29.2811	29.1227	29.2793	29.0536	29.0908	29.0502	NaN	28.8654	28.8925	29.3801	29.1754													10	10	10	62.5	62.5	62.5
28.0964	28.1242	28.2012	28.284	27.7001	28.1346	27.7613	28.2593	27.5875	27.9779	28.1697	28.2557	28.0544	27.7391	27.99	27.5565	28.1832	28.0161	28.1984	28.2428	28.2511	28.1057	28.2366	28.0016	28.034	28.2992	28.3946	NaN	28.3083	28.3053	28.2217	28.3495													9	5	5	31.4	19.5	19.5
25.8759	25.3889	NaN	NaN	NaN	NaN	NaN	25.988	NaN	NaN	NaN	NaN	26.6382	NaN	NaN	NaN	NaN	NaN	NaN	NaN	NaN	NaN	26.8585	26.7762	26.1873	NaN	NaN	NaN	26.4501	NaN	27.0028	NaN									+	+		FAM134B_TORIN__DOX;FAM134C_TORIN__DOX	1	1	1	38.5	38.5	38.5
27.5752	27.665	26.8767	27.237	26.5587	27.0713	26.7106	26.8895	27.4335	27.5987	27.4316	27.486	27.0303	26.7681	27.3191	26.9899	27.2455	27.653	27.842	27.3694	27.0522	27.1117	26.8428	26.7679	27.5342	27.9098	28.0598	NaN	27.3206	27.5519	27.0985	27.5505						+	+					FAM134A_TORIN_FAM134A_DOX;FAM134B_TORIN_FAM134B_DOX	4	4	4	14.8	14.8	14.8
29.5024	29.5499	29.4023	29.6024	29.8058	29.6878	29.8293	29.7444	29.603	29.6402	29.6852	29.5592	29.9073	30.0088	30.0842	30.0316	29.5908	29.3638	29.6243	29.7342	30.0487	29.8829	29.9303	29.9379	29.5573	29.6928	29.4117	NaN	29.9776	29.6322	29.7252	29.9647						+	+		+		+	FAM134A_TORIN__DOX;FAM134A_TORIN_FAM134A_DOX;FAM134B_TORIN__DOX;FAM134B_TORIN_FAM134B_DOX	18	18	17	37.9	37.9	35.7
27.3939	27.1877	27.1027	27.1161	27.2685	26.984	26.9091	27.3413	27.2195	27.3521	27.3164	26.8875	27.409	27.5581	26.7128	26.8661	27.112	27.0799	27.2227	27.1827	27.2211	27.3778	27.0325	27.1345	27.0296	27.0833	27.1045	NaN	26.6486	26.9336	27.1179	27.0733													8	3	2	3.2	0.8	0.8
30.2662	30.483	29.6552	30.1009	29.9874	30.1381	30.0576	29.6861	30.3657	30.529	30.0531	30.2869	30.5958	30.3236	30.2776	30.5464	30.2193	30.1492	29.9975	30.0636	30.2135	29.8663	30.3152	30.3973	30.6628	30.233	30.5812	23.9783	30.2771	29.8911	30.6215	30.6771													28	24	24	4.6	3.9	3.9
29.141	28.9413	28.9068	28.8561	28.8837	29.3575	29.1044	29.1421	29.1309	29.1131	29.0575	29.0343	29.2215	28.885	29.2188	29.4698	28.8234	29.0101	28.9533	29.1112	29.0361	28.9027	28.9273	28.733	29.2462	29.2105	29.3259	NaN	29.502	29.0237	29.2762	29.4195													15	15	15	12.5	12.5	12.5
27.9967	28.0408	28.3068	28.1561	28.0674	28.0835	28.1377	27.9518	28.4367	28.2498	28.0622	28.141	27.9321	28.2838	28.0637	28.084	28.2919	28.1583	28.2714	27.9339	28.064	28.0629	28.1564	28.2765	28.148	28.0786	28.1876	NaN	28.1535	28.2322	28.1092	28.2396													10	10	10	15.9	15.9	15.9
30.0419	30.1087	30.0314	29.9227	30.21	30.0307	30.0065	29.8999	30.1941	30.0249	30.0103	30.2017	30.0096	30.225	29.8575	30.0769	30.0238	30.0913	30.1193	30.11	30.0514	30.075	30.0139	29.9369	30.0865	29.9784	30.2277	28.3803	30.1897	29.9989	30.0139	30.1337													32	32	29	27.9	27.9	25.4
31.3754	31.4364	31.5049	31.5735	31.5256	31.6657	31.8301	31.6936	31.4444	31.3524	31.3609	31.4879	31.69	31.6427	31.63	31.5413	31.4378	31.4082	31.4703	31.4463	31.6598	31.7585	31.7902	31.7245	31.4327	31.4627	31.4596	NaN	31.8746	31.7717	31.7851	31.837							+	+		+		FAM134B_TORIN_FAM134B_DOX;FAM134C_TORIN__DOX;FAM134C_TORIN_FAM134C_DOX	33	33	33	65.2	65.2	65.2
26.4802	26.4739	26.1607	26.7124	26.0963	26.8383	26.526	26.3841	27.1015	26.3647	26.4556	26.9223	26.4506	26.349	26.6911	25.9225	26.7558	27.3459	26.5341	27.1266	26.7423	26.6861	27.0013	25.0548	26.3516	27.1564	26.6791	NaN	26.7226	26.7864	26.8899	26.4587													6	6	6	8.6	8.6	8.6
27.3619	27.5582	27.1808	27.1817	27.6005	27.2079	27.2027	27.1958	27.3669	27.3908	27.4504	27.4751	26.9257	27.3859	27.0527	26.7854	27.2809	27.5868	27.181	27.5908	27.1488	27.1275	26.9809	27.12	27.4517	27.1008	27.2491	NaN	26.9798	27.0535	27.0333	27.4111													6	6	5	7.1	7.1	6.2
27.7756	28.045	27.8929	28.4563	28.3513	28.141	28.4379	28.259	28.5935	28.6672	28.3661	28.2061	28.0899	28.6312	28.1202	28.3649	28.3421	27.9044	28.163	28.2998	28.6387	28.2474	28.043	28.216	28.1719	27.817	28.4073	NaN	27.4561	27.4004	28.1936	28.4668													8	8	8	34.1	34.1	34.1
31.2984	31.3141	31.281	31.3069	31.4839	31.2003	31.4506	31.1517	31.4181	31.295	31.1573	31.2325	31.2763	31.7315	31.1805	31.2091	31.2679	31.1928	31.2211	31.2315	31.2696	31.3512	31.1371	31.3034	31.2371	31.3546	31.3003	31.9048	31.3923	31.2948	31.4214	31.3645													12	12	4	60.8	60.8	23.8
26.2967	26.2534	27.106	27.1783	27.4153	26.4045	26.332	26.4292	26.5426	26.0635	26.5906	26.7329	26.5732	26.8989	25.8235	26.7436	26.7162	27.4815	26.7038	26.6553	26.1686	26.3462	26.8901	26.7988	25.8644	26.8342	26.8544	NaN	26.2131	27.6812	NaN	NaN													2	2	2	37.3	37.3	37.3
27.397	26.9653	26.9774	26.956	27.3055	27.7331	27.6379	27.1286	27.6299	27.5073	27.5657	27.6038	27.6865	27.5538	27.5789	27.7868	26.8391	27.479	27.0946	27.2773	27.2228	27.4242	27.3748	27.4109	27.2004	27.6432	27.6518	NaN	27.1723	27.0351	27.4265	27.1927											+	FAM134A_TORIN__DOX	12	12	10	7.9	7.9	6.9
28.2295	27.8253	28.3982	27.2373	NaN	27.3948	27.8029	27.9463	26.8949	27.2842	28.2521	28.3354	27.8019	NaN	27.2148	28.7801	28.2079	28.2171	28.1283	28.5108	27.8651	27.1569	27.7748	NaN	27.6447	28.2024	27.5285	NaN	27.847	26.8429	27.8723	27.5568							+					FAM134B_TORIN_FAM134B_DOX	4	4	4	18.2	18.2	18.2
27.413	27.093	26.9095	26.7393	26.1836	26.7681	26.6406	26.4899	26.2577	26.7501	26.9909	26.6494	26.1579	25.3621	26.1586	26.2886	26.8738	26.8102	27.6338	26.4214	26.7568	26.5167	26.5263	26.6276	26.6345	26.9508	25.8286	NaN	26.0478	26.2216	26.1459	26.0412										+	+	FAM134A_TORIN__DOX;FAM134C_TORIN__DOX	3	3	3	40	40	40
25.5359	25.9566	25.4031	25.8584	25.5383	25.5159	25.2485	25.5561	26.0619	25.6945	NaN	24.9678	25.1774	25.4032	24.9816	24.7153	NaN	24.1873	25.5253	25.7016	25.0296	24.6686	25.1389	25.1946	25.2201	25.5328	25.3986	NaN	NaN	25.2935	NaN	25.1583									+		+	FAM134A_TORIN__DOX;FAM134B_TORIN__DOX	3	3	3	4.9	4.9	4.9
25.5804	26.204	26.0661	26.1768	26.6339	26.1368	26.0359	26.0678	26.2713	25.8343	25.7856	25.9847	26.1409	26.6775	25.9044	25.8702	25.8	25.8275	26.3028	26.1396	26.1829	26.4694	26.714	26.576	26.0741	26.012	26.119	NaN	26.4424	26.5348	26.4861	26.2611							+					FAM134B_TORIN_FAM134B_DOX	6	6	6	19.2	19.2	19.2
28.5965	28.6355	28.5251	28.5395	28.5151	28.2654	28.4019	28.4325	28.5651	28.7697	28.513	28.4372	28.362	28.8529	28.3171	28.5547	28.2518	28.3466	28.5815	28.6205	28.569	28.6248	28.5553	28.3071	28.5866	28.5405	28.7403	NaN	28.5323	28.5268	28.3803	28.7733													11	11	11	35.2	35.2	35.2
27.5287	27.4562	27.5435	27.4294	28.165	27.9305	27.9379	27.9067	27.3214	27.382	27.252	27.3267	28.0186	28.2343	28.0271	27.9786	27.3912	27.4008	27.4408	27.3095	27.8059	28.0019	27.8374	28.0196	27.2397	27.7294	27.5472	NaN	27.7997	27.9952	27.9674	27.841					+	+	+		+	+	+	_TORIN__DOX;FAM134A_TORIN__DOX;FAM134A_TORIN_FAM134A_DOX;FAM134B_TORIN__DOX;FAM134B_TORIN_FAM134B_DOX;FAM134C_TORIN__DOX	6	6	6	13.6	13.6	13.6
31.5756	31.54	31.5371	31.5473	31.7009	31.6908	31.682	31.6604	31.529	31.5829	31.6208	31.6844	31.7261	31.714	31.6286	31.6576	31.6895	31.5411	31.527	31.6134	31.5259	31.5768	31.4924	31.6257	31.6618	31.5937	31.6625	NaN	31.7058	31.6639	31.659	31.6446													28	28	28	50.7	50.7	50.7
30.2929	30.3993	30.2474	30.3127	30.2983	30.4435	30.3729	30.6042	29.85	30.5136	30.2409	30.0734	30.3207	30.3007	30.4342	30.2839	30.0904	30.167	30.0858	30.2313	30.2619	30.145	30.1658	30.1923	30.2675	30.062	30.1529	NaN	30.1258	30.1677	29.952	30.358													12	12	12	32.1	32.1	32.1
26.925	26.9369	27.1208	27.0155	27.4264	26.7728	26.7094	26.9874	26.9454	27.0205	26.9733	27.0188	26.5894	27.0459	NaN	26.1491	26.6432	26.7322	26.9134	26.969	27.1263	26.9809	27.2566	26.9595	26.6013	26.5896	26.5391	NaN	26.5657	26.9866	26.1137	26.2872										+		FAM134C_TORIN__DOX	2	2	2	37.8	37.8	37.8
26.3196	26.4085	26.578	26.1033	25.6988	25.8038	26.454	25.7331	25.9966	26.1237	26.0838	26.1404	25.5356	NaN	NaN	25.5249	26.0963	25.9645	25.9803	26.5001	24.6557	25.5814	25.0308	25.7979	25.4118	25.7573	26.2551	NaN	26.8272	NaN	26.5889	25.525						+	+		+		+	FAM134A_TORIN__DOX;FAM134A_TORIN_FAM134A_DOX;FAM134B_TORIN__DOX;FAM134B_TORIN_FAM134B_DOX	2	2	2	13.3	13.3	13.3
NaN	NaN	24.0392	24.3196	24.3951	24.1402	24.1724	24.1911	24.2217	24.1557	24.6073	24.198	24.1273	23.9884	24.2807	NaN	NaN	NaN	24.1629	24.2356	24.0606	24.1262	NaN	NaN	NaN	NaN	24.8012	NaN	24.0852	24.6794	24.1668	24.307													2	2	2	48.9	48.9	48.9
28.233	28.4122	28.2789	28.449	28.7997	28.2496	28.2699	28.4157	27.91	28.0638	28.0876	27.8145	28.0813	28.646	27.9848	28.0329	27.8188	27.5387	27.917	28.0735	28.0304	27.9621	28.1798	27.9776	28.0416	28.1117	28.0988	NaN	27.9956	27.8969	28.0988	27.7645									+	+		FAM134B_TORIN__DOX;FAM134C_TORIN__DOX	6	6	6	51.9	51.9	51.9
30.1852	30.3211	30.2523	30.1539	30.6838	30.1119	30.0732	29.9197	30.3433	30.2515	30.2801	30.2309	30.1707	30.6545	30.0487	30.0614	30.1279	30.2914	30.2552	30.5571	30.1726	30.3947	30.1637	30.0569	30.1432	30.2973	30.1211	NaN	29.8589	29.903	30.2206	30.2975													6	6	3	8.4	8.4	3.9
26.9649	27.0593	27.1922	27.3663	27.3594	26.869	27.0427	27.1499	27.4302	26.9911	27.2011	26.9904	27.1213	26.9943	27.1931	27.0817	27.1615	27.0104	27.194	27.3512	26.9606	27.1327	27.0639	26.9978	27.1111	26.9751	27.4492	NaN	26.8281	27.0227	26.92	27.0913													8	5	4	15	7.3	6.1
25.1139	25.5455	25.5605	25.3085	NaN	25.167	NaN	25.2602	NaN	25.0087	25.3378	NaN	25.3656	NaN	NaN	NaN	NaN	25.163	24.6964	NaN	NaN	NaN	25.3207	NaN	25.1623	25.4135	NaN	NaN	NaN	NaN	NaN	25.3586													1	1	1	4.4	4.4	4.4
26.9869	27.1438	26.6143	26.949	27.101	26.7833	26.4845	26.7488	26.5223	26.7178	26.9828	26.5835	27.0563	26.5185	26.8627	26.7025	26.6303	26.2356	26.8286	26.0904	26.6976	NaN	26.4902	25.2565	26.8867	26.8318	26.8323	NaN	26.5433	27.1034	26.99	27.3643													6	6	6	16.8	16.8	16.8
28.4292	28.6509	28.4418	28.6578	28.7945	28.313	28.6376	28.6631	28.4176	28.1628	28.5282	28.3767	28.6289	28.3723	28.4374	28.2585	28.554	28.5337	28.6087	28.5967	28.5147	28.4952	28.4842	28.4347	28.5388	28.1411	28.4038	NaN	28.4026	28.3241	28.3734	28.5061													6	6	6	41.5	41.5	41.5
27.4192	27.0681	27.5048	27.2933	27.8533	27.6734	27.1596	27.405	27.1347	27.107	27.2249	27.2144	27.6362	28.3422	27.6622	28.171	26.9263	27.5467	27.4327	27.2762	28.0736	27.8077	27.8689	27.4668	27.5186	27.5286	27.5587	NaN	27.4058	27.6321	27.5282	27.4774						+	+		+		+	FAM134A_TORIN__DOX;FAM134A_TORIN_FAM134A_DOX;FAM134B_TORIN__DOX;FAM134B_TORIN_FAM134B_DOX	6	6	6	9.8	9.8	9.8
25.3182	25.0524	25.3394	25.3372	25.0163	24.5973	24.6262	24.9168	25.171	25.52	25.1804	25.2475	25.2948	25.347	25.0587	24.8694	25.6547	24.9648	24.7667	25.2575	25.2328	24.7406	24.9596	24.8598	25.1441	25.133	25.6816	NaN	24.3329	24.9645	24.7713	24.6226					+					+		_TORIN__DOX;FAM134C_TORIN__DOX	3	3	3	20.1	20.1	20.1
24.7687	24.6096	24.8071	24.8145	NaN	NaN	NaN	NaN	NaN	24.9783	24.7295	NaN	NaN	NaN	NaN	NaN	NaN	24.5337	NaN	24.659	NaN	NaN	NaN	24.7888	24.615	NaN	NaN	NaN	NaN	NaN	NaN	NaN													2	2	2	15	15	15
NaN	25.6241	24.1881	24.8252	24.5704	25.2415	25.4043	NaN	NaN	NaN	25.4998	NaN	NaN	NaN	24.6875	25.0147	NaN	NaN	24.8843	25.0708	24.9501	25.2162	25.1673	NaN	NaN	24.8985	NaN	NaN	25.4502	NaN	NaN	NaN													4	4	3	4	4	3
NaN	NaN	NaN	NaN	25.0645	25.0022	25.0299	NaN	25.1075	NaN	25.3998	25.1732	24.6201	NaN	NaN	25.9321	NaN	NaN	NaN	25.3926	25.4766	NaN	NaN	25.1352	24.9805	25.1617	NaN	NaN	24.9911	NaN	NaN	NaN													2	2	2	9.3	9.3	9.3
27.9287	27.9176	27.3906	27.1594	26.5825	27.6058	27.6858	26.9702	26.322	27.106	27.5064	26.0684	27.3585	26.7551	27.8364	27.5024	27.4201	27.8451	26.6031	26.7995	27.3524	27.6454	27.907	26.9458	28.1503	27.9924	27.3696	NaN	28.0132	27.6411	28.564	28.0444													5	5	5	44.4	44.4	44.4
25.8084	25.9188	25.9471	26.1588	25.8853	26.1056	26.2496	25.6875	25.9827	25.7973	25.7631	25.7167	25.5048	25.7651	25.6236	25.7443	25.9865	25.5112	25.6532	25.8968	25.9124	25.1465	25.3785	25.8586	25.6783	25.5561	25.2919	NaN	24.4232	NaN	25.2813	25.5429										+		FAM134C_TORIN__DOX	3	3	3	4.6	4.6	4.6
30.8526	31.0105	30.8807	30.89	30.875	30.697	30.9473	30.6612	30.8319	30.9114	30.9867	30.7684	30.849	31.007	30.8071	30.7418	30.712	30.9102	30.8553	31.1658	30.7937	30.8248	30.7618	30.6832	31.0845	30.9217	30.9508	NaN	30.8115	30.5259	30.8341	31.0155													21	19	19	65.9	60.4	60.4
24.7182	26.5265	25.1573	25.6884	26.9658	24.4795	25.73	26.1721	25.498	26.1788	25.9695	24.9924	24.4185	25.5425	24.8001	25.3958	25.2078	25.2214	25.2655	25.704	24.9096	24.8877	25.3934	25.196	25.4388	25.0409	25.9485	NaN	24.7537	25.1135	24.8594	25.778													6	6	6	2.7	2.7	2.7
28.9331	28.9492	28.7799	28.9144	28.9683	28.8029	28.681	28.5868	28.7635	28.7779	28.8297	28.936	28.7814	29.0734	28.8125	28.8491	28.9114	28.8356	28.9136	29.0236	28.8113	28.7403	28.8101	28.6759	28.8779	28.7545	28.8206	NaN	28.7286	28.8972	28.8465	29.1165													14	14	7	23.8	23.8	13.6
27.8655	27.9236	27.5725	27.9822	28.1119	28.5746	28.2693	28.4901	28.0357	27.9392	27.43	27.793	28.3248	28.8839	28.5412	28.2115	27.864	27.8697	27.829	28.1179	28.2449	28.3112	27.9246	28.348	28.0057	28.3096	27.8184	32.9367	27.7596	28.3871	27.8051	28.1401					+	+					+	_TORIN__DOX;FAM134A_TORIN__DOX;FAM134A_TORIN_FAM134A_DOX	11	11	8	38.5	38.5	31
28.3883	28.446	28.4219	28.5785	28.6139	28.7352	28.7719	28.5813	28.674	28.7325	28.8094	28.5468	28.8805	28.599	28.7559	28.7123	28.5365	28.6647	28.6212	28.5957	28.614	28.5804	28.536	28.5295	28.8913	28.8716	28.9029	NaN	29.1275	28.7113	28.9437	28.9628										+		FAM134C_TORIN__DOX	12	12	12	33.3	33.3	33.3
28.4808	28.5223	27.9949	28.2136	27.9164	28.4189	28.3399	28.1174	28.127	28.5414	28.3979	28.0846	28.6256	28.5925	28.4709	28.6578	28.1495	27.9823	28.096	28.4522	28.321	27.9074	28.5638	28.2042	28.3832	28.1731	28.3235	NaN	28.0132	27.9934	28.4493	27.9709													10	10	8	19.2	19.2	16.4
25.2497	25.4362	NaN	24.8205	NaN	24.6966	24.6816	24.7386	25.3242	25.5293	25.3225	24.9968	24.8584	25.3048	25.1212	25.0503	25.4295	24.9463	24.9238	NaN	24.7946	NaN	NaN	25.1069	26.15	NaN	25.1728	NaN	NaN	25.2618	24.9975	25.3626													4	4	1	3.2	3.2	0.7
24.4641	25.7836	25.9436	25.8925	26.5149	25.6089	25.741	25.7034	25.7431	25.494	25.6777	25.8054	25.3807	26.0242	25.6407	25.9741	25.7837	25.6356	25.8697	25.8618	26.0004	25.5618	25.9485	26.0993	25.601	25.8745	25.2965	NaN	25.7937	26.3192	25.5753	26.0328													2	2	2	18.1	18.1	18.1
26.158	25.9537	25.7322	25.8983	26.2345	25.9969	26.1747	25.8323	25.5188	25.8129	26.0864	25.9912	25.9982	25.6475	25.8774	26.1203	25.8523	25.8626	25.7791	26.1491	26.2806	25.9937	26.0865	26.2112	26.0112	25.7728	25.9897	NaN	26.184	26.1073	26.0308	25.9745													2	2	2	18.4	18.4	18.4
28.3983	28.803	28.2976	28.54	28.8935	28.7563	28.75	28.9736	28.1185	28.6313	28.8744	28.3303	28.6903	28.6659	28.7732	29.1351	28.5234	28.6481	28.3197	28.8324	29.0754	28.3972	28.8294	29.0479	28.6782	28.5131	28.7931	NaN	28.6022	29.1106	28.7441	28.9256													10	10	10	36.8	36.8	36.8
25.9279	25.7279	26.0139	26.4221	26.125	25.0735	25.0118	25.5896	NaN	26.0587	26.2448	26.2198	25.7752	25.831	25.1613	24.3439	25.914	26.459	26.1442	26.5032	25.4257	26.3179	26.1143	25.7456	26.0682	26.2578	25.8516	NaN	25.5522	NaN	25.6645	26.1445													2	2	2	3.7	3.7	3.7
30.5822	30.7218	30.5779	30.5945	30.5987	30.5892	30.6367	30.5767	30.8186	30.6883	30.7119	30.5954	30.6145	30.6066	30.4761	30.5297	30.6632	30.6539	30.6514	30.6811	30.5664	30.4803	30.5104	30.5216	30.9921	30.8992	30.9779	NaN	30.7742	30.8327	30.817	30.9011													27	26	25	44.3	43.4	43.4
27.7195	27.5883	27.1926	27.1767	27.4024	27.4343	27.3453	27.7253	27.8361	27.0224	27.6164	27.5554	27.3086	27.4067	27.3511	27.3229	27.4576	27.529	28.056	27.6907	27.235	28.335	27.6484	27.3309	27.4934	28.4066	27.4632	NaN	26.5298	27.4547	27.6382	27.2637													5	5	5	22.6	22.6	22.6
NaN	NaN	NaN	NaN	NaN	24.3788	25.4958	NaN	24.1608	NaN	NaN	NaN	24.6209	24.1752	23.783	NaN	NaN	NaN	24.1159	NaN	NaN	NaN	23.8804	NaN	NaN	NaN	NaN	NaN	NaN	24.4404	NaN	NaN													2	2	2	2.7	2.7	2.7
27.5349	27.9764	27.7545	27.5756	27.1257	27.9129	26.7528	27.6889	27.9118	27.8254	27.8167	28.0082	27.4376	27.0872	27.3719	27.1204	27.8373	27.7539	27.923	28.0887	27.7066	27.4225	27.3791	27.417	27.8461	27.6845	27.4441	NaN	27.5533	27.1377	27.3741	27.635						+	+				+	FAM134A_TORIN__DOX;FAM134A_TORIN_FAM134A_DOX;FAM134B_TORIN_FAM134B_DOX	7	7	6	18.1	18.1	16.4
30.0751	30.0041	30.0544	30.0313	29.931	30.0185	29.8772	29.9394	30.0756	29.8728	29.9979	29.8633	29.8934	30.1835	30.0099	29.9994	29.9498	29.9574	30.0053	30.0687	29.9456	29.9643	29.8946	29.8069	30.2233	30.1425	30.1905	NaN	30.1659	29.856	30.1288	30.2326													15	15	14	34.1	34.1	32
26.2058	26.545	26.3444	26.137	25.6729	26.2463	26.3259	26.07	25.9995	26.1789	26.2844	26.4539	26.5582	26.4016	NaN	26.4399	26.2189	26.2985	26.6195	26.3343	26.6199	26.5908	26.7801	26.1368	26.4733	26.4214	25.0911	NaN	26.997	26.9858	NaN	27.5494			+	FAM134C_TORIN__TORIN						+		FAM134C_TORIN__DOX	2	2	2	33.6	33.6	33.6
31.1231	31.0722	31.209	31.2842	31.1802	31.2538	31.1124	31.4296	31.2745	31.1199	30.9797	31.0508	31.2195	30.9521	31.0053	31.1652	31.1119	30.9982	31.1274	31.2865	31.2721	31.2915	31.3813	31.3727	31.1132	30.9216	31.1014	NaN	30.7852	31.2751	31.1115	31.0115													10	10	5	60.6	60.6	15.4
23.9509	NaN	24.5636	24.3457	23.7024	24.2873	23.9157	24.7333	24.3905	NaN	NaN	24.2596	24.3949	24.0587	24.2248	24.2894	24.0431	24.2328	24.2376	NaN	24.8772	24.3056	24.1417	24.1816	24.2453	24.2241	NaN	NaN	NaN	NaN	NaN	23.8989													1	1	1	6.2	6.2	6.2
30.5853	30.6745	30.6936	30.6197	30.5934	30.5177	30.4714	30.4221	30.7041	30.5366	30.4021	30.5251	30.646	30.6898	30.6028	30.7069	30.5618	30.5867	30.7567	30.6125	30.7562	30.7241	30.5956	30.605	30.5647	30.6606	30.6332	NaN	30.837	30.738	30.6088	30.8092													18	18	18	64.6	64.6	64.6
27.4703	27.828	27.8119	27.5845	27.9226	27.5045	27.4156	27.6555	27.9525	27.6605	27.8998	27.6151	27.2583	27.6536	26.7864	27.1888	27.6181	27.5901	27.5048	27.7285	27.4632	27.4953	27.0757	27.7402	27.4223	27.6771	27.7243	NaN	26.7972	27.4155	26.9488	27.3865										+		FAM134C_TORIN__DOX	2	2	2	10.6	10.6	10.6
31.5631	31.6171	31.6039	31.6534	31.4605	31.3546	31.5568	31.4666	31.5935	31.5888	31.5099	31.4182	31.5928	31.5032	31.5814	31.64	31.3452	31.4593	31.4858	31.4956	31.6327	31.6089	31.6449	31.5238	31.6924	31.5104	31.6178	NaN	31.646	31.4713	31.6194	31.5489													17	17	17	36.4	36.4	36.4
27.2191	27.2703	27.346	27.2507	25.7925	27.1134	27.1994	26.8048	27.0622	26.5399	26.9927	27.4503	26.9904	27.7011	26.967	27.4445	27.7301	27.7114	27.4731	27.4795	27.4898	27.1788	26.8764	27.2799	27.2387	27.6773	27.2831	NaN	27.5278	27.2532	27.1302	27.4239													8	8	1	17	17	1.2
29.2141	29.2226	28.941	29.0235	29.2484	29.5862	29.4697	29.412	28.8285	29.136	29.0389	29.1998	29.4557	29.281	29.6059	29.7084	29.3088	29.1119	29.085	28.9983	29.4305	29.26	29.3995	29.3478	29.1803	29.2213	29.1985	26.0296	29.4685	29.2778	29.614	29.6662						+				+	+	FAM134A_TORIN__DOX;FAM134A_TORIN_FAM134A_DOX;FAM134C_TORIN__DOX	16	16	16	47.9	47.9	47.9
31.1574	31.1518	31.0232	31.0648	31.0426	31.1195	31.195	31.0955	31.1865	31.1768	31.1591	31.0746	31.1065	31.0095	31.1004	31.0637	31.1081	31.259	31.1964	31.1998	31.2601	31.1279	31.2728	31.2609	31.1694	31.0709	31.2089	NaN	31.1407	31.1407	31.2143	31.2475													47	47	47	47	47	47
NaN	NaN	NaN	NaN	NaN	NaN	NaN	NaN	NaN	NaN	NaN	NaN	NaN	25.9587	NaN	NaN	NaN	NaN	NaN	NaN	NaN	NaN	NaN	NaN	NaN	NaN	NaN	NaN	NaN	NaN	NaN	NaN													2	2	2	28	28	28
29.3969	29.4867	29.3877	29.2316	29.6697	29.2245	29.5371	29.4333	29.3392	29.469	29.5223	29.2417	29.4363	29.8243	29.3955	29.3531	29.3454	29.2881	29.2285	29.5538	29.3534	29.2585	29.2056	28.9925	29.6971	29.3217	29.4486	NaN	29.0453	29.1005	29.3606	29.6506													14	14	14	31.7	31.7	31.7
28.521	28.3808	28.4635	28.7066	28.2784	28.4694	28.3098	28.4362	28.6058	28.5165	28.2942	28.5079	28.1678	28.2364	28.3911	28.4732	28.6698	28.4813	28.9392	28.6316	28.441	28.2774	28.5697	28.3349	28.5956	29.5594	28.89	NaN	28.4985	28.5868	28.4547	28.4563													14	14	14	11.9	11.9	11.9
28.0979	28.0823	27.8302	27.8945	27.64	27.9679	27.8532	27.4637	27.6622	27.8647	27.8363	28.0494	28.1033	28.0216	28.092	27.6583	27.9781	28.2051	28.0541	27.9654	28.3158	28.0951	28.1238	28.4896	28.2389	28.3294	28.0468	NaN	28.4621	28.2007	28.4805	28.3159			+	FAM134C_TORIN__TORIN						+		FAM134C_TORIN__DOX	10	10	10	17.7	17.7	17.7
31.8156	31.9168	31.8607	31.7939	31.9435	31.7133	31.8017	31.7571	31.6656	31.7241	31.7069	31.7319	31.7056	31.8723	31.6653	31.7184	31.7773	31.8064	31.8011	31.8649	31.7057	31.787	31.8196	31.6883	31.8672	31.869	31.9085	NaN	31.9209	31.8636	31.8071	31.9726													37	37	37	44.9	44.9	44.9
25.3116	25.3011	25.3168	25.8963	24.923	25.1634	25.3082	25.1925	24.5017	NaN	NaN	NaN	25.2286	NaN	25.2727	NaN	NaN	NaN	NaN	25.3559	NaN	NaN	NaN	NaN	NaN	NaN	NaN	NaN	NaN	NaN	24.9932	24.3835										+		FAM134C_TORIN__DOX	1	1	1	11.7	11.7	11.7
28.0377	27.9038	27.7184	27.8555	28.1294	27.7033	27.3564	28.0081	28.1186	28.182	28.0539	28.1084	27.814	28.1863	27.8539	27.7756	27.9569	27.7067	27.7345	28.3098	27.5416	27.7464	27.6607	27.7597	28.144	27.7851	28.26	NaN	27.0853	27.7735	27.3405	27.8463													7	7	7	27.7	27.7	27.7
24.9914	25.1731	25.1227	NaN	24.587	25.0023	24.6813	NaN	25.1754	25.3198	25.602	24.8373	NaN	NaN	NaN	NaN	NaN	NaN	NaN	24.9557	NaN	NaN	25.0606	24.8683	NaN	24.8236	NaN	NaN	NaN	25.4729	NaN	NaN													1	1	1	3.2	3.2	3.2
25.9364	26.6528	25.6481	26.0277	25.2682	26.9643	26.4924	26.1805	25.8686	26.028	26.7424	25.8267	26.1635	NaN	26.9168	26.3085	25.9389	26.532	26.0115	26.1125	26.324	26.1079	26.2187	26.2948	26.941	25.974	26.5902	NaN	27.0556	26.3312	26.6879	26.8713										+		FAM134C_TORIN__DOX	2	2	2	6.2	6.2	6.2
32.9128	33.121	33.0414	33.0526	33.0262	33.4773	33.1397	33.3914	32.9518	33.0303	33.0301	32.8373	33.3233	33.0123	33.3279	33.3741	32.7265	32.8501	32.9691	32.8648	33.5122	33.455	33.4242	33.4268	33.1705	33.0535	33.2806	NaN	33.3829	33.4961	33.404	33.4428							+		+	+		FAM134B_TORIN__DOX;FAM134B_TORIN_FAM134B_DOX;FAM134C_TORIN__DOX	18	18	18	68.4	68.4	68.4
27.1446	27.2336	27.2642	27.1637	27.3856	27.4901	27.1722	27.4294	26.6686	27.3713	27.0747	26.7391	27.3764	27.6281	26.9591	27.2576	26.9283	27.2187	27.2506	27.4042	27.3393	27.7303	27.3672	27.3953	27.1857	27.2485	27.9268	NaN	27.4628	NaN	27.5416	27.8146										+		FAM134C_TORIN__DOX	5	5	5	20.6	20.6	20.6
26.2368	26.3108	26.4481	26.1424	26.4784	25.8759	26.491	25.579	26.6823	26.0131	26.2982	25.9048	25.7073	26.1447	25.8334	26.5335	26.4794	26.0951	26.0978	26.1667	25.7544	25.5849	25.5602	25.8038	26.5021	26.2005	26.0124	NaN	25.7996	25.7885	25.7835	25.8961							+		+	+		FAM134B_TORIN__DOX;FAM134B_TORIN_FAM134B_DOX;FAM134C_TORIN__DOX	2	2	2	9.9	9.9	9.9
25.9282	25.8119	25.6188	25.1959	25.8022	25.8687	24.8311	25.7303	25.1524	NaN	25.6912	25.7159	25.554	26.3344	26.0136	25.8454	25.5175	25.975	25.7634	25.7814	25.6818	25.7279	25.9698	25.8942	NaN	NaN	NaN	NaN	25.7593	25.6409	25.9564	25.512													3	3	3	20	20	20
27.3495	27.4125	27.3332	27.1864	27.368	27.7455	27.6243	27.6965	27.4387	27.2915	27.248	27.2239	27.7484	27.5833	27.6405	27.7308	27.1987	27.3112	27.3402	27.3344	27.6873	27.6709	27.5675	27.5797	27.5517	27.5472	27.5788	NaN	27.5981	27.6679	27.6915	27.8574						+	+		+	+	+	FAM134A_TORIN__DOX;FAM134A_TORIN_FAM134A_DOX;FAM134B_TORIN__DOX;FAM134B_TORIN_FAM134B_DOX;FAM134C_TORIN__DOX	5	5	5	23.1	23.1	23.1
26.9157	26.3378	26.1775	26.4763	26.0162	26.9528	26.2445	NaN	26.4889	25.9031	26.4386	26.1112	25.8931	NaN	26.0047	25.0272	26.7665	26.7117	26.4727	25.8827	26.081	25.7698	NaN	NaN	26.142	26.3331	26.4731	NaN	26.2215	NaN	26.5259	26.4689											+	FAM134A_TORIN__DOX	8	8	8	11.3	11.3	11.3
23.8135	NaN	23.0798	23.3737	23.1653	23.7123	23.5998	23.3437	23.4382	NaN	23.8742	23.1982	23.3944	23.096	23.8591	NaN	23.3773	24.2643	NaN	NaN	23.2653	23.216	23.3701	23.8339	23.7169	NaN	NaN	NaN	23.418	23.0537	23.6784	23.6558													1	1	1	2.7	2.7	2.7
25.9645	26.504	26.6652	NaN	27.9257	27.0918	26.8859	26.9588	27.0239	26.3075	25.844	26.673	27.1208	28.0924	27.416	27.3314	26.1771	25.6813	25.8622	25.4106	26.9047	26.5958	26.7155	27.0026	26.2672	25.77	26.7586	NaN	26.5174	27.303	27.0462	27.4068						+	+			+	+	FAM134A_TORIN__DOX;FAM134A_TORIN_FAM134A_DOX;FAM134B_TORIN_FAM134B_DOX;FAM134C_TORIN__DOX	6	6	6	6.2	6.2	6.2
30.4785	30.6324	30.6618	30.5714	30.7119	30.6859	30.6764	30.6845	30.5098	30.4692	30.4632	30.63	30.4446	30.6196	30.4538	30.5621	30.7365	30.7588	30.647	30.7503	30.503	30.644	30.4413	30.6265	30.5965	30.5582	30.6271	NaN	30.6836	30.6331	30.5102	30.4646													20	20	20	50.3	50.3	50.3
28.4404	28.3329	28.5629	28.5538	28.1802	28.622	28.4637	28.3833	27.9908	28.4859	28.3663	28.4356	28.472	28.356	28.5116	28.3386	28.4476	28.3888	28.5154	28.4769	28.3736	28.3771	28.3497	28.5383	28.4695	28.427	28.6664	NaN	28.4395	28.5809	28.4008	28.7627													5	5	5	50.8	50.8	50.8
29.2889	29.0629	29.1601	28.8493	29.6922	29.3101	29.1453	29.3242	29.0068	29.177	29.0746	29.1378	29.3405	29.4346	29.0996	29.2682	29.2449	28.9958	28.9621	28.8514	29.146	29.3483	29.3411	29.2479	28.9531	28.7407	29.1585	NaN	28.7908	28.9091	28.9748	28.9328													8	8	8	39.8	39.8	39.8
25.3157	24.8059	24.8951	25.1243	24.7016	24.9964	24.3044	NaN	NaN	24.5692	NaN	NaN	NaN	NaN	NaN	NaN	24.6614	25.0636	24.8846	25.0105	NaN	NaN	NaN	24.6439	24.8674	25.0583	NaN	NaN	NaN	24.967	NaN	NaN													1	1	1	44.1	44.1	44.1
28.9484	29.0082	28.7922	28.675	28.8941	28.8563	28.8463	28.9296	28.807	28.8411	28.8448	28.5559	28.9367	28.8341	28.7293	28.7348	28.6951	28.5305	28.6734	28.8641	28.8374	28.932	28.9532	28.6784	29.0369	28.4541	28.7718	NaN	28.902	28.9097	28.7289	28.7467													13	13	13	23.5	23.5	23.5
26.1077	26.2374	26.2957	26.136	26.1978	26.1718	25.9019	26.3182	26.0439	26.4366	26.5051	26.5084	25.9227	26.4624	25.6515	26.3428	26.3761	26.5953	26.0691	25.9859	26.0738	26.3271	26.4235	25.8806	26.2977	26.1634	26.4723	NaN	25.9476	26.1746	26.1014	26.1535													4	4	4	19.7	19.7	19.7
NaN	24.8341	25.3297	24.2286	NaN	NaN	NaN	NaN	NaN	NaN	24.7441	24.8202	24.0349	24.8645	24.655	24.3024	23.7897	24.1143	23.7673	24.6506	24.674	24.9996	25.1437	NaN	NaN	25.697	NaN	NaN	25.0184	24.8997	25.0426	NaN							+					FAM134B_TORIN_FAM134B_DOX	2	2	2	17.9	17.9	17.9
27.054	26.8229	27.1691	26.9638	27.2192	26.6663	26.9664	26.9175	27.1395	27.1805	27.1806	26.6838	26.9009	27.855	27.1134	27.1022	26.9344	26.8776	26.9924	27.2799	26.7878	26.9477	26.6882	27.1628	27.1086	26.9567	27.0411	NaN	27.3509	26.8071	27.1388	27.2805													9	4	4	22.4	11	11
NaN	NaN	25.8259	25.2616	25.1001	NaN	NaN	24.2231	25.372	NaN	NaN	25.0842	NaN	25.2373	NaN	NaN	25.7253	25.3322	25.3039	25.4585	NaN	NaN	NaN	25.5283	NaN	24.471	NaN	NaN	NaN	24.6769	NaN	NaN													2	2	2	20.8	20.8	20.8
26.1736	26.1407	25.8319	25.504	NaN	26.4927	26.4976	26.0839	NaN	26.0352	25.9195	26.0612	26.5414	NaN	26.0604	27.0041	26.0915	25.4463	25.8474	26.006	24.3037	25.6803	25.6511	25.9194	26.1927	26.114	26.0697	NaN	25.8207	NaN	26.3114	NaN													1	1	1	48.8	48.8	48.8
26.3611	26.3563	26.4336	26.3759	26.075	26.0161	25.9365	26.3566	26.3578	26.2967	26.253	26.6182	26.3187	25.8279	26.2214	26.1227	26.2198	26.3868	26.0432	26.2513	26.2231	25.8	26.4327	26.1471	26.3325	26.292	26.3921	25.3302	25.2307	26.0691	26.0512	26.0577										+		FAM134C_TORIN__DOX	2	2	2	19.4	19.4	19.4
26.4252	25.9324	25.9101	25.9289	25.5656	25.6278	25.9976	25.5757	25.689	25.6622	26.0136	25.8015	23.4534	25.4365	25.5541	23.5109	25.7338	25.48	25.9026	25.4306	25.1049	25.3615	NaN	25.267	25.3701	25.5191	25.6252	NaN	25.0302	NaN	25.4876	25.1259									+	+	+	FAM134A_TORIN__DOX;FAM134B_TORIN__DOX;FAM134C_TORIN__DOX	2	2	2	21.5	21.5	21.5
NaN	NaN	NaN	NaN	NaN	NaN	NaN	NaN	NaN	NaN	NaN	NaN	NaN	NaN	NaN	NaN	NaN	NaN	NaN	NaN	NaN	NaN	NaN	NaN	NaN	NaN	NaN	NaN	NaN	NaN	NaN	NaN													1	1	1	30.6	30.6	30.6
29.2551	29.3388	29.2335	29.4216	29.1994	29.1178	29.1958	29.1254	29.2319	29.2743	29.1932	29.3064	29.3025	29.1443	29.1404	29.0265	29.2548	29.4463	29.4889	29.3702	29.2681	29.2485	29.2077	29.2649	29.291	29.4969	29.5272	NaN	29.1549	29.2649	29.0342	29.2991													27	27	13	13.3	13.3	6.6
25.2654	25.2805	25.9595	25.6149	NaN	NaN	NaN	NaN	25.1764	25.1956	25.1736	25.4934	25.0758	25.5981	25.0429	25.0069	25.2645	25.2749	25.2939	25.7893	NaN	26.0036	25.8175	25.4782	25.4389	NaN	NaN	NaN	25.3325	25.476	25.2407	25.9817													1	1	1	7.5	7.5	7.5
27.1143	27.0129	27.3116	27.2957	27.4293	26.6	26.8067	26.6202	27.5005	27.161	27.0639	27.3421	26.5375	26.7985	27.228	27.2314	27.3036	27.3284	27.151	27.3742	26.6794	26.9246	27.2361	27.1123	27.4778	27.7293	27.235	NaN	27.1165	27.1284	26.924	26.8683													6	6	6	8	8	8
28.073	27.6098	28.0154	27.9709	27.7115	26.858	27.1715	27.5104	27.8965	28.2639	28.1769	27.868	27.1936	27.583	26.6295	26.2478	28.0733	27.8368	27.8409	28.4428	27.6651	27.6744	27.9311	27.4377	27.7262	27.9285	26.9189	NaN	27.0617	27.4339	27.0821	27.0869						+				+	+	FAM134A_TORIN__DOX;FAM134A_TORIN_FAM134A_DOX;FAM134C_TORIN__DOX	8	8	7	23.3	23.3	19.9
25.513	26.0345	25.5608	25.7604	26.1771	26.332	26.112	25.7857	25.5695	25.8277	25.7217	25.6236	26.1832	25.9599	26.2534	25.8558	25.3761	25.6461	25.6026	25.5982	25.7031	25.8325	25.4623	26.022	25.9545	25.6281	26.1135	NaN	25.9033	26.0175	26.0302	26.5036													2	2	2	15.2	15.2	15.2
27.0127	27.3765	27.2008	27.125	28.1424	28.131	28.3821	27.6093	NaN	27.3894	27.506	27.459	28.1205	28.5434	28.2271	28.0839	27.2685	27.3362	27.425	27.4606	27.6048	27.7121	27.4789	27.5407	27.4379	NaN	27.4104	NaN	28.2479	28.1422	28.0363	28.2061					+	+		+	+	+	+	_TORIN__DOX;FAM134A_TORIN__DOX;FAM134A_TORIN_FAM134A_DOX;FAM134B_TORIN__DOX;FAM134C_TORIN__DOX;FAM134C_TORIN_FAM134C_DOX	7	2	2	37	12	12
33.4967	33.5799	33.6341	33.6954	33.7481	33.8666	33.6755	33.7686	33.6286	33.6216	33.7315	33.7197	33.7832	33.6902	33.7339	33.7671	33.6878	33.7393	33.7074	33.6385	33.7142	33.7786	33.7858	33.7508	33.621	33.5861	33.5869	31.8627	33.6203	33.6999	33.7838	33.7898													23	23	20	81.9	81.9	78
23.9569	25.167	23.6305	NaN	NaN	NaN	NaN	23.8571	23.3047	25.1028	23.6545	24.2168	NaN	23.0552	24.0056	NaN	24.3795	24.225	NaN	24.1076	NaN	NaN	24.7659	NaN	NaN	23.8629	NaN	NaN	24.1434	NaN	NaN	NaN													1	1	1	12.1	12.1	12.1
26.2423	26.229	26.8159	26.6539	26.8418	26.3374	26.4518	25.9823	26.3923	26.3174	26.6939	26.92	26.5655	26.8542	26.3632	26.6378	NaN	26.3667	26.9641	26.689	26.384	NaN	26.428	26.6702	26.4427	27.0624	26.5813	NaN	26.606	26.6861	26.3874	26.3418													1	1	1	9.3	9.3	9.3
25.8315	25.6467	26.438	26.1786	26.284	26.1663	25.9799	25.8938	25.5822	25.6171	25.8889	26.2005	26.0916	26.7247	26.0758	25.682	26.1937	25.9002	26.0523	26.2131	25.761	26.2272	26.042	26.3546	25.721	26.3373	26.0966	NaN	25.477	25.4851	25.4532	25.9307													3	3	3	30.3	30.3	30.3
26.2809	26.5586	26.9925	26.8246	26.8526	26.0535	25.9914	25.2307	26.7879	25.929	26.5094	26.684	25.0834	26.0691	26.307	25.4113	26.4625	26.8534	27.0534	26.7465	25.7001	25.8206	26.0972	NaN	26.4567	26.2517	25.5674	NaN	25.5973	26.6585	25.9182	26.1012							+		+		+	FAM134A_TORIN__DOX;FAM134B_TORIN__DOX;FAM134B_TORIN_FAM134B_DOX	4	4	4	13.1	13.1	13.1
30.1408	30.1631	30.3137	30.3955	30.8179	30.3919	30.3009	30.4192	30.3585	30.2663	30.2239	30.409	30.3799	30.9682	30.4025	30.4295	30.3986	30.4456	30.3142	30.3727	30.0965	30.4761	30.2089	30.4216	30.1872	30.384	30.4006	NaN	30.4654	30.6453	30.3694	30.2885													13	13	13	46.2	46.2	46.2
29.7893	29.6294	29.6201	29.551	29.7884	30.0739	29.8515	30.1529	29.5284	29.6617	29.5385	29.6271	30.2136	30.0145	30.125	29.7707	29.5308	29.3233	29.5936	29.603	30.3533	30.0247	30.0835	29.8633	29.8958	29.6449	29.6224	24.4033	30.1239	30.0692	30.2525	30.2242						+	+		+	+		FAM134A_TORIN_FAM134A_DOX;FAM134B_TORIN__DOX;FAM134B_TORIN_FAM134B_DOX;FAM134C_TORIN__DOX	34	19	19	44	32.7	32.7
NaN	25.5174	25.6104	NaN	24.9768	25.7899	25.1497	25.3512	25.3333	25.6346	25.5982	25.4277	25.3453	25.8788	25.1139	NaN	NaN	25.3756	25.3011	25.3734	25.5272	25.1029	25.9882	25.2462	25.1094	25.7868	NaN	NaN	25.3004	25.6042	NaN	NaN													2	2	2	33.1	33.1	33.1
25.0165	24.9619	25.1786	25.8851	24.5707	25.4981	25.6208	25.4271	NaN	24.8529	25.0474	25.0047	25.255	NaN	25.5452	25.3846	25.1303	24.8573	24.884	25.0234	NaN	24.951	24.9024	25.2193	25.0463	24.8073	25.06	NaN	25.6484	NaN	25.2422	25.7872													3	1	1	21.4	10.7	10.7
NaN	NaN	NaN	NaN	NaN	25.5008	25.2345	NaN	NaN	NaN	NaN	NaN	24.5224	NaN	25.5811	25.1954	NaN	NaN	NaN	NaN	NaN	NaN	NaN	NaN	NaN	NaN	24.6067	NaN	25.3526	NaN	25.5072	26.6283													2	2	2	18	18	18
25.2905	25.671	25.5967	25.6397	25.7284	25.8056	25.3145	25.4402	NaN	25.5495	25.5381	25.7475	25.2661	24.5969	NaN	25.6043	25.7166	25.3659	25.7142	25.828	NaN	25.4864	25.3727	NaN	25.2611	25.6754	NaN	NaN	25.3427	25.5124	25.0161	24.8792													2	2	2	1.8	1.8	1.8
29.9666	29.8738	29.9832	29.8887	29.7899	29.92	29.8469	29.8686	29.7158	29.8034	29.9609	30.0022	29.9898	29.7299	30.0339	30.1109	29.9224	29.9491	30.0836	29.9521	30.175	30.0523	30.2216	29.8445	30.0113	29.8763	30.0911	27.3834	29.9299	29.8481	29.9775	29.9697													12	12	12	66.2	66.2	66.2
25.7548	NaN	NaN	NaN	NaN	NaN	26.1255	NaN	25.9433	NaN	25.6217	25.3209	NaN	NaN	NaN	NaN	NaN	NaN	NaN	NaN	NaN	NaN	NaN	NaN	NaN	NaN	25.9077	NaN	NaN	NaN	NaN	NaN													1	1	1	33.3	33.3	33.3
29.3107	29.4936	29.724	29.4713	29.5239	29.5067	29.5273	29.3042	29.2958	29.519	29.4305	29.577	28.7043	28.6236	28.5424	28.3229	29.1913	29.2087	29.0786	29.0512	28.5557	28.2608	28.3792	28.6052	29.3546	29.5419	29.5171	NaN	28.6862	28.6975	28.8224	28.7132		+	+	FAM134B_TORIN__TORIN;FAM134C_TORIN__TORIN		+	+	+	+	+	+	FAM134A_TORIN__DOX;FAM134A_TORIN_FAM134A_DOX;FAM134B_TORIN__DOX;FAM134B_TORIN_FAM134B_DOX;FAM134C_TORIN__DOX;FAM134C_TORIN_FAM134C_DOX	14	4	4	47.7	24.9	24.9
27.5695	27.4647	27.5568	27.3625	27.663	27.7993	27.4032	27.7718	27.4829	27.2488	27.3293	27.3283	27.3697	27.619	27.2172	27.155	27.5828	27.3665	27.5131	27.4463	27.4482	27.6366	27.2109	27.4501	27.5032	27.4768	27.574	NaN	27.6866	27.5306	27.345	27.7866													5	5	5	16.1	16.1	16.1
28.2653	28.1134	27.9225	27.9342	28.5075	28.0844	28.4105	28.1562	27.9933	28.1805	28.2233	28.2132	28.4202	28.5631	28.1237	28.4354	28.0244	27.891	27.998	28.1213	28.0156	28.2698	27.8597	27.8356	28.4021	27.7834	28.3935	NaN	27.9557	27.8564	28.0631	28.4663													10	10	10	25.4	25.4	25.4
30.6522	30.6477	30.6608	30.7253	30.6596	30.5844	30.6827	30.6809	30.785	30.692	30.7287	30.7196	30.6461	30.8007	30.6335	30.6649	30.6969	30.6854	30.694	30.7302	30.6272	30.578	30.5414	30.668	30.6382	30.6708	30.7839	NaN	30.5708	30.7129	30.5652	30.7745													88	87	62	14.9	14.8	10.9
30.4589	30.6063	30.7606	30.6858	30.9039	30.942	30.8268	30.8339	30.4911	30.3337	30.3776	30.5444	31.0219	31.1589	30.9114	31.0169	30.2618	30.4873	30.509	30.3433	30.9965	31.0408	30.9649	30.9205	30.6553	30.8203	30.7903	NaN	30.8016	30.844	31.0932	31.0238						+	+		+		+	FAM134A_TORIN__DOX;FAM134A_TORIN_FAM134A_DOX;FAM134B_TORIN__DOX;FAM134B_TORIN_FAM134B_DOX	12	12	10	18.8	18.8	18.8
27.0862	27.2268	26.6874	26.4349	27.4046	26.4516	26.7703	26.6551	28.0453	26.6585	26.6407	27.0829	26.6894	26.2512	26.7391	26.7688	26.6262	26.2281	26.8281	25.4002	26.9888	26.8912	25.7183	25.3963	26.9171	NaN	26.9029	NaN	26.7001	26.7493	26.7684	26.729													5	5	5	40.4	40.4	40.4
28.6048	28.465	28.5002	28.3885	28.462	28.5705	28.5787	28.7221	28.8718	28.643	28.7064	28.7081	28.7605	28.5166	28.509	28.4384	28.679	28.7395	28.5243	28.6512	28.5616	28.4703	28.5295	28.7004	28.7101	28.5914	28.5886	NaN	28.5115	28.8694	28.7346	28.8689													7	7	7	37.7	37.7	37.7
26.4017	26.5911	26.1109	26.4688	26.0541	26.3331	26.6637	26.255	26.3424	26.6573	26.5044	26.5308	26.6925	26.3041	26.3813	25.9871	26.2829	26.6417	26.7455	26.8309	26.5599	26.278	25.9563	26.0896	26.4459	26.2059	26.8304	NaN	26.1223	26.0279	26.3386	26.6877													5	5	5	19.4	19.4	19.4
27.3816	27.213	27.3777	27.616	27.4338	27.2463	27.1053	26.9188	27.2272	27.4425	27.1584	27.4679	27.1476	27.0977	27.2388	27.5147	27.7125	27.0518	27.7852	27.3576	26.976	27.5598	27.0995	27.2203	27.7852	27.4208	27.5586	NaN	27.7459	27.3366	27.52	27.5339													5	5	5	9.3	9.3	9.3
25.6129	25.4478	25.473	25.4643	25.5057	26.1004	26.014	25.9518	24.9596	25.7	26.14	25.4666	25.8717	25.1931	26.1229	26.204	25.9259	25.9518	26.2904	25.6881	26.3494	25.9894	26.1294	26.1466	25.8791	25.6957	26.0475	NaN	26.3532	25.9396	26.2465	25.8866									+	+		FAM134B_TORIN__DOX;FAM134C_TORIN__DOX	4	4	4	6.4	6.4	6.4
24.5743	24.6647	24.6736	24.7162	24.8884	24.6201	24.977	25.3281	24.4339	NaN	NaN	NaN	NaN	24.9499	NaN	NaN	NaN	NaN	NaN	NaN	24.89	NaN	NaN	25.134	NaN	NaN	24.8986	NaN	24.6789	24.8305	NaN	NaN													1	1	1	5.8	5.8	5.8
25.9502	25.9031	25.9121	25.8454	26.4016	26.0652	25.8969	25.9624	25.7874	25.5886	25.743	25.5828	25.9337	26.6577	25.6678	NaN	25.5302	25.6057	25.8588	25.7215	25.9005	25.8096	25.8615	25.6855	25.8815	25.8944	25.7725	NaN	25.8327	25.9358	25.8931	25.9282													1	1	1	19.1	19.1	19.1
25.6072	25.8114	26.0091	25.9124	25.9061	26.6206	NaN	26.3936	26.7188	25.9926	26.0755	26.0439	26.1429	26.1543	26.2136	26.827	26.0362	25.4312	26.736	26.6389	25.9522	26.4394	25.9993	26.0034	26.3394	26.3588	26.1903	NaN	26.4242	26.0844	26.4467	26.1895										+		FAM134C_TORIN__DOX	4	4	4	6.8	6.8	6.8
26.5204	26.2327	26.5839	26.5592	26.6925	26.9031	26.7372	26.5813	26.6007	26.6839	26.5036	26.7262	26.6738	26.9483	26.7732	26.6986	26.6088	26.7588	26.6468	26.7788	26.795	26.9135	26.8344	26.7778	26.5951	26.7607	26.9489	NaN	26.4532	26.9698	26.8834	27.3009									+			FAM134B_TORIN__DOX	5	5	5	56.4	56.4	56.4
27.6225	27.6599	27.5219	27.7124	27.3971	27.7253	27.7216	27.5526	27.7544	27.7212	27.8629	27.721	27.6714	27.5368	27.5561	27.646	27.5968	27.7005	27.8388	27.6125	27.6283	27.5617	27.7579	27.3971	27.6005	27.5878	27.6623	NaN	27.7272	27.9469	27.8261	27.672													4	4	4	21.9	21.9	21.9
28.1733	28.5926	28.5529	28.7233	28.4458	28.3187	27.9807	28.4636	28.3024	28.1834	28.272	28.4389	28.2122	28.2979	27.8588	28.2279	28.5917	28.3558	28.5897	28.4778	28.3507	28.5034	28.5648	28.2534	28.3243	28.5245	28.4545	NaN	28.2412	28.5434	28.3293	28.4701													9	8	8	24.1	22.5	22.5
26.1648	26.4564	25.7967	26.118	25.373	NaN	25.5205	25.7341	26.7918	26.6744	26.1679	26.0435	NaN	NaN	NaN	NaN	NaN	25.9409	25.5465	25.8918	25.1285	NaN	NaN	NaN	26.082	26.8454	26.6991	NaN	26.1716	NaN	25.6231	24.3162					+							_TORIN__DOX	1	1	1	4.9	4.9	4.9
28.0409	28.3135	28.337	28.3486	28.6218	28.7309	28.7027	28.4537	28.6009	28.032	28.1005	28.1521	28.5342	28.4865	28.5918	28.5745	28.2819	28.2764	28.2735	28.3518	28.2389	28.0724	28.2199	28.3145	28.3107	28.0242	28.5538	NaN	28.7609	28.3203	28.3822	28.6816													8	8	8	31.7	31.7	31.7
NaN	NaN	NaN	NaN	NaN	24.892	NaN	NaN	NaN	NaN	25.0265	25.0961	25.7371	25.4235	NaN	NaN	25.4008	25.291	24.8675	25.3298	NaN	NaN	25.0812	NaN	NaN	24.7461	NaN	NaN	NaN	25.2264	NaN	NaN													3	3	3	14.2	14.2	14.2
24.8458	24.762	NaN	NaN	NaN	NaN	NaN	25.575	24.7247	25.0035	NaN	NaN	NaN	24.9404	NaN	NaN	NaN	NaN	NaN	NaN	NaN	NaN	NaN	NaN	24.5414	NaN	24.3615	NaN	NaN	24.7146	NaN	NaN													1	1	1	37.8	37.8	37.8
25.8433	24.9122	25.6138	25.207	25.7167	25.3224	25.5339	26.2923	25.4535	NaN	25.3094	25.2169	25.665	25.6087	25.1494	25.3192	25.055	25.615	24.8911	25.1967	25.1763	25.5148	25.6954	25.4705	25.8854	25.6276	25.3889	NaN	25.7061	24.9582	NaN	25.2041													3	3	3	13.4	13.4	13.4
27.3076	27.3066	27.1407	26.8656	27.0712	26.8286	26.9726	27.3753	26.7984	26.922	27.2149	26.8359	26.2979	26.9483	26.6157	26.3893	26.752	27.246	27.1011	27.002	27.3514	26.9349	26.5087	26.9246	26.5709	26.4079	26.9586	NaN	26.5086	26.8094	26.5627	26.7629										+	+	FAM134A_TORIN__DOX;FAM134C_TORIN__DOX	5	5	5	11.8	11.8	11.8
25.7686	25.446	25.5071	25.8974	25.7402	25.2591	25.6331	25.4787	25.4262	25.6373	25.2498	NaN	25.5394	25.9613	25.4795	25.3955	25.8248	25.3212	25.5257	NaN	25.326	25.8533	25.3928	25.1978	25.0966	NaN	25.4147	NaN	25.3406	25.4949	25.3213	25.446													4	4	4	35.8	35.8	35.8
27.6176	27.7626	27.59	27.6324	27.5649	27.5277	26.9466	27.707	27.563	27.4985	27.6891	27.346	27.1075	27.7979	27.2883	27.492	27.4967	27.4806	27.5447	27.6193	27.5276	27.7121	27.3957	27.5641	27.6005	27.6214	27.364	NaN	26.7655	27.4499	27.0835	27.3235										+		FAM134C_TORIN__DOX	6	6	6	13.3	13.3	13.3
28.8657	28.9889	28.7208	28.7514	29.0355	28.8903	28.9292	28.8216	28.7452	28.987	28.9082	28.7037	28.9654	29.4372	29.0044	29.0996	28.7714	28.8332	28.7798	28.8728	28.8933	28.8966	28.895	28.9053	28.9308	28.8597	28.8231	NaN	28.8284	28.777	29.0751	28.9289													13	13	13	36.4	36.4	36.4
27.2814	27.4352	27.7962	27.8176	28.1174	27.5852	27.7495	27.638	27.5695	26.9342	27.6868	27.748	27.3613	27.9562	27.8691	28.0335	27.8535	27.5053	28.0128	27.7266	27.7316	27.8119	27.9709	27.864	27.5595	27.3103	27.4629	NaN	27.4101	27.8099	28.2094	28.0507													1	1	1	10.6	10.6	10.6
27.7652	28.1031	27.0318	27.976	28.5013	28.3514	27.5307	28.0126	28.1299	27.8937	28.5533	28.1279	27.7987	28.3262	28.3576	28.2963	28.4576	27.9092	28.1776	28.7508	28.6589	27.5754	28.5458	28.6387	28.3643	27.9379	28.3064	30.0192	27.9037	28.5747	28.0355	28.1839													4	4	4	25.7	25.7	25.7
28.3392	27.8989	28.1089	27.9611	28.2539	28.1454	28.2089	28.0132	27.9766	28.1002	28.0407	26.6148	28.047	28.4572	28.2502	28.1137	27.9732	27.6965	28.1487	27.8793	28.0958	28.1343	28.1076	28.1859	27.9638	27.9406	28.2944	NaN	28.5521	28.227	28.2481	28.3763													4	4	4	28.4	28.4	28.4
27.1302	27.009	27.0689	27.1252	26.9514	26.722	26.6679	26.006	26.2794	26.695	27.0077	27.3765	23.9437	26.0574	26.8096	26.5703	27.3249	27.1077	27.4852	27.7861	25.9297	26.3437	26.3021	25.7063	26.6846	26.3543	26.967	NaN	NaN	25.2017	NaN	25.0587			+	FAM134C_TORIN__TORIN			+	+	+	+		FAM134B_TORIN__DOX;FAM134B_TORIN_FAM134B_DOX;FAM134C_TORIN__DOX;FAM134C_TORIN_FAM134C_DOX	6	2	2	43.9	13.3	13.3
27.9147	28.0087	28.1932	28.2216	28.4088	28.2121	28.1309	28.3738	28.2322	28.2054	28.0506	28.0556	28.3022	28.6147	28.3625	28.0103	28.0235	28.0889	28.1065	28.2478	28.1619	28.0926	28.1345	27.9077	28.0399	28.1457	28.2026	NaN	28.106	28.0948	28.2052	28.3129													7	7	7	41.8	41.8	41.8
26.295	26.1909	NaN	26.323	26.2939	25.9007	26.3251	NaN	26.4358	26.0806	25.9973	26.5416	NaN	26.4242	26.4174	26.363	26.3702	26.1588	26.0018	NaN	26.3831	NaN	26.297	26.0391	26.3051	26.1838	26.5524	NaN	26.5672	26.3289	26.489	26.0249													2	2	2	2.2	2.2	2.2
29.1775	29.2451	29.3566	29.361	30.0945	29.7703	29.733	29.7964	29.3594	29.0077	29.3694	29.2303	29.6693	30.3012	29.7996	29.7352	29.1371	29.2377	29.3441	29.0276	29.7751	29.8611	29.8214	29.8687	29.1693	29.218	29.2369	NaN	29.9758	29.9117	29.7634	29.772					+	+	+	+	+	+	+	_TORIN__DOX;FAM134A_TORIN__DOX;FAM134A_TORIN_FAM134A_DOX;FAM134B_TORIN__DOX;FAM134B_TORIN_FAM134B_DOX;FAM134C_TORIN__DOX;FAM134C_TORIN_FAM134C_DOX	30	30	30	33.7	33.7	33.7
28.3754	28.0059	28.0432	28.0104	26.8867	27.1392	27.6851	28.1145	27.8508	28.1045	28.417	28.1193	27.5245	27.0762	27.6317	27.839	28.0521	28.2362	28.3127	28.5029	27.4105	27.4656	27.5886	27.2222	28.036	27.657	27.8238	NaN	27.4081	26.7484	27.5868	27.6571						+	+		+	+	+	FAM134A_TORIN__DOX;FAM134A_TORIN_FAM134A_DOX;FAM134B_TORIN__DOX;FAM134B_TORIN_FAM134B_DOX;FAM134C_TORIN__DOX	7	7	7	19.4	19.4	19.4
29.3931	29.2182	29.177	29.1784	28.9955	29.2215	28.9669	29.0647	29.0847	29.1967	29.1897	29.169	29.1937	29.3306	29.256	29.104	29.2856	29.239	29.1881	29.4066	29.2281	29.2289	29.3476	29.3223	29.4452	29.142	29.35	NaN	29.3383	29.3099	29.4053	29.3548													15	15	15	19.4	19.4	19.4
27.5643	27.4462	27.3484	27.3903	27.1159	28.0408	27.3824	27.9999	27.1939	27.5866	27.5295	27.5066	27.9171	26.9495	27.5447	27.4697	27.3706	27.4973	27.429	27.1247	27.9116	27.8514	27.8395	27.9167	27.4174	27.1206	26.9328	NaN	27.8712	27.7066	27.4261	27.8946							+		+			FAM134B_TORIN__DOX;FAM134B_TORIN_FAM134B_DOX	39	4	0	95.2	20.2	0
24.5863	24.3254	24.4144	24.6153	NaN	24.8234	NaN	24.89	NaN	24.2846	24.307	24.7979	24.7062	NaN	NaN	24.6301	NaN	24.8252	24.2595	NaN	24.3801	24.2837	24.5001	24.3691	24.0272	24.1906	NaN	NaN	24.6493	NaN	NaN	NaN													3	2	2	15.6	12.3	12.3
26.3564	26.6974	26.1152	25.7885	26.3462	NaN	25.9506	NaN	26.2349	26.6948	26.096	25.8017	NaN	26.2937	25.5981	25.8765	25.7648	26.1822	25.7697	26.334	24.8992	25.9367	25.9431	25.2637	26.1064	26.2093	25.9516	NaN	NaN	25.4922	25.837	25.5484										+		FAM134C_TORIN__DOX	3	3	3	18.8	18.8	18.8
29.6192	30.0105	30.2892	30.2758	29.8689	30.266	29.6454	30.314	29.9614	29.9307	30.0095	29.9174	29.6433	29.7915	29.9366	29.8785	29.8395	30.1082	29.7481	29.8121	30.0251	29.9994	30.1629	30.4368	29.7072	30.027	29.7945	NaN	29.5175	30.138	29.3515	29.6939													13	1	1	58.5	11.4	11.4
28.1779	28.2457	28.396	28.136	28.5517	27.9085	28.1363	27.8212	28.1185	28.3933	28.274	28.1723	28.1383	28.7419	28.0913	26.5293	28.2095	28.2405	28.3075	28.4088	28.0457	27.9194	28.0192	28.2073	28.1838	28.5083	28.2544	NaN	27.7437	28.2597	28.1152	28.331													4	4	4	29.9	29.9	29.9
27.4608	27.124	26.5688	26.8017	26.671	26.7383	27.0709	26.9031	26.623	27.0461	27.4615	26.9971	26.8247	26.4706	26.7354	26.6579	26.6691	27.2821	26.9699	27.0638	26.8147	26.9361	NaN	26.8904	26.672	27.344	26.7247	NaN	27.216	26.5037	26.8024	26.7056													2	2	2	6.2	6.2	6.2
26.6291	26.372	26.4618	26.8061	26.7932	26.7619	26.7977	26.8159	26.8078	26.7909	26.9658	27.0337	26.7601	26.5955	26.9891	27.0541	26.5076	26.722	26.6363	26.459	26.7158	27.154	26.9543	26.6851	26.958	26.8149	26.9733	NaN	27.3565	26.8916	26.6415	26.8957													4	4	4	23.9	23.9	23.9
27.7176	28.0596	27.829	27.6853	27.4364	27.7682	28.1676	27.8307	27.8721	27.704	27.8654	27.8364	28.0104	28.3146	28.026	27.8019	27.6505	27.9854	27.9031	28.0144	28.0144	27.9381	27.9855	27.7897	28.0472	27.9108	28.3456	NaN	27.6376	27.7514	28.0507	28.4034													5	5	4	21.5	21.5	17.3
24.1309	23.998	23.9232	24.296	24.2796	24.3833	24.6161	NaN	NaN	NaN	23.512	24.4757	24.765	NaN	24.4908	24.3333	24.258	24.2137	23.9034	24.4251	24.2337	24.5842	24.5502	24.284	24.7904	24.3536	NaN	NaN	24.5546	24.7899	23.9946	24.9757													1	1	1	4.7	4.7	4.7
27.0235	26.9351	26.4247	26.7159	26.8501	NaN	27.4362	26.3053	26.5702	26.4615	26.3987	27.3819	26.7839	26.7686	27.6233	25.9886	26.0207	26.5325	26.3526	27.1926	26.7385	26.528	27.1274	27.0551	26.7007	26.6036	25.9578	NaN	NaN	27.2964	27.0853	27.2225													4	4	4	4.6	4.6	4.6
26.0071	26.6761	26.5076	25.9487	26.402	25.6196	25.8686	25.2375	26.4128	25.7966	26.6144	26.4537	26.143	26.9239	26.4681	26.7432	26.5708	26.5585	26.0328	26.4427	25.9656	26.0617	26.3605	26.8729	25.8761	25.9391	26.0135	30.0002	26.3858	26.2684	26.4789	25.6111													2	2	2	20.2	20.2	20.2
26.0619	26.2158	25.0937	26.0296	NaN	25.423	26.1705	25.5539	NaN	25.4761	25.6891	NaN	25.7142	NaN	25.6017	NaN	25.8014	25.865	26.6514	26.3072	25.8937	27.6718	25.1809	NaN	25.8954	25.9149	25.8183	NaN	25.6861	23.1852	25.8672	26.1408													3	3	3	3.5	3.5	3.5
24.4553	NaN	NaN	NaN	NaN	NaN	NaN	NaN	NaN	NaN	NaN	NaN	NaN	NaN	24.4111	NaN	NaN	NaN	NaN	NaN	NaN	NaN	NaN	NaN	NaN	NaN	NaN	NaN	NaN	NaN	NaN	NaN													1	1	1	6.6	6.6	6.6
26.1581	26.2263	26.0397	26.3529	27.2201	26.7477	26.7914	26.8362	25.8196	26.8156	26.2582	25.8213	26.9174	27.7207	27.0277	26.8469	25.8974	26.5852	26.5759	26.2202	26.9896	27.0672	26.989	27.2293	26.3475	26.4866	26.5067	NaN	26.9801	27.1785	27.092	27.1934					+	+	+	+	+	+	+	_TORIN__DOX;FAM134A_TORIN__DOX;FAM134A_TORIN_FAM134A_DOX;FAM134B_TORIN__DOX;FAM134B_TORIN_FAM134B_DOX;FAM134C_TORIN__DOX;FAM134C_TORIN_FAM134C_DOX	5	5	5	15.5	15.5	15.5
NaN	NaN	NaN	NaN	25.166	NaN	NaN	NaN	25.476	25.6182	25.4457	24.5955	NaN	NaN	NaN	NaN	24.9294	NaN	26.2039	25.5814	NaN	NaN	NaN	25.3787	25.85	25.4478	NaN	NaN	NaN	24.3387	NaN	NaN													2	2	2	17.9	17.9	17.9
NaN	NaN	NaN	NaN	NaN	NaN	NaN	25.7056	28.1969	28.8447	28.8139	28.5853	28.2619	26.9585	28.2309	28.1733	NaN	26.5512	NaN	NaN	26.3155	NaN	NaN	NaN	NaN	NaN	NaN	NaN	NaN	NaN	NaN	NaN													1	1	1	12.3	12.3	12.3
23.9264	24.7973	24.3204	23.8332	NaN	23.6398	23.9769	24.0408	24.0164	NaN	23.8333	23.7282	24.0966	24.4179	NaN	24.3904	24.5869	24.6444	24.5926	24.9154	24.3753	24.2158	23.3324	24.2983	24.2754	23.8749	24.34	NaN	23.755	23.8862	24.0768	24.9758							+					FAM134B_TORIN_FAM134B_DOX	7	1	0	25.7	5.9	0
24.5724	24.9955	24.7748	24.8417	25.965	24.7194	25.0872	25.1891	24.8155	25.194	24.7897	25.0344	24.0341	25.5553	24.9703	25.6823	25.1513	24.6682	24.5281	24.9737	25.459	25.5356	24.9601	25.5539	NaN	25.3285	24.8361	NaN	25.454	25.2871	24.9684	23.4462							+		+			FAM134B_TORIN__DOX;FAM134B_TORIN_FAM134B_DOX	1	1	1	7.3	7.3	7.3
30.7004	30.6376	30.6052	30.6375	30.6708	30.5768	30.577	30.4734	30.6681	30.251	30.318	30.3208	30.2805	30.3796	30.285	30.4366	30.3635	30.4247	30.1306	30.0786	30.4018	30.3676	30.5617	30.3548	30.3108	30.2863	30.204	NaN	30.4543	30.2209	30.317	30.2423										+	+	FAM134A_TORIN__DOX;FAM134C_TORIN__DOX	11	11	11	65	65	65
26.4902	27.037	27.0523	26.8656	27.1885	26.8769	26.7307	26.8792	26.9905	26.702	26.4618	26.9367	26.5972	26.9482	26.4719	26.4319	26.5041	26.7366	26.5295	26.7669	26.3283	25.8839	25.9718	26.6917	26.7086	26.6795	26.7977	NaN	25.9309	26.6824	26.4171	26.7253									+			FAM134B_TORIN__DOX	8	8	8	6.6	6.6	6.6
24.3659	25.8139	25.6516	25.0989	25.1942	24.9072	25.4814	24.7919	25.2296	25.6445	25.6483	24.6922	25.3721	25.5078	24.9757	25.6458	25.5596	25.2239	25.3297	25.2952	25.5017	25.0436	24.9265	25.0473	24.9443	24.6914	25.0507	NaN	25.4789	25.6511	25.1918	24.6574													1	1	1	3.2	3.2	3.2
28.8057	28.9572	29.1071	29.0006	29.1676	29.2028	29.2783	29.2204	28.7411	28.8572	28.8398	28.8231	29.2798	29.279	29.1735	29.1807	29.0461	29.0848	29.0542	29.1703	29.2651	29.0913	29.1009	29.0938	29.0914	29.0336	29.2531	NaN	29.2697	29.2095	29.2284	29.4262						+				+		FAM134A_TORIN_FAM134A_DOX;FAM134C_TORIN__DOX	16	16	16	20.7	20.7	20.7
NaN	24.7409	NaN	NaN	24.3975	24.6562	24.575	24.873	25.1327	NaN	25.0829	25.2197	25.1336	NaN	24.8003	NaN	24.8464	24.7168	24.6658	NaN	24.8992	24.9697	24.7079	25.2882	25.2932	NaN	24.9388	NaN	25.1752	25.4429	25.2641	25.6667			+	FAM134C_TORIN__TORIN									1	1	1	2.4	2.4	2.4
32.6198	32.689	32.7148	32.6068	32.5924	32.6513	32.6699	32.6225	32.658	32.6408	32.6488	32.6028	32.695	32.7172	32.6295	32.7142	32.6145	32.6135	32.6545	32.6457	32.5977	32.6663	32.633	32.5411	32.7393	32.6444	32.8501	32.7419	32.785	32.641	32.6949	32.8447													49	49	49	61	61	61
NaN	NaN	NaN	NaN	25.0122	NaN	NaN	NaN	NaN	NaN	NaN	NaN	NaN	25.3632	NaN	NaN	NaN	NaN	NaN	NaN	NaN	NaN	NaN	25.0801	NaN	NaN	NaN	NaN	NaN	24.4298	NaN	NaN													1	1	1	6.2	6.2	6.2
26.27	26.5125	26.1512	26.495	26.7195	26.6975	26.8548	26.5011	26.402	26.8364	26.506	26.4342	26.6647	27.0034	26.4207	26.1549	26.5122	26.419	26.6224	26.8329	26.1993	26.3479	26.3025	25.81	26.3443	26.3429	26.3918	NaN	26.0568	NaN	26.4364	26.7863							+					FAM134B_TORIN_FAM134B_DOX	5	5	5	12.1	12.1	12.1
27.7133	27.9522	27.6202	27.6842	28.1902	27.5726	28.3042	27.7903	28.2368	28.0175	27.9547	28.1302	28.0361	28.9192	27.7588	28.5373	27.8287	28.1564	28.219	28.0357	27.8831	27.3935	27.7384	27.9364	27.6559	27.7025	27.4673	NaN	28.1087	28.0479	27.6551	27.9832													17	17	17	17	17	17
25.1112	NaN	24.8382	25.3778	25.2268	NaN	NaN	25.0245	25.2084	25.5175	NaN	25.133	25.1939	24.8496	NaN	NaN	25.1885	25.0535	25.3891	25.0297	24.2061	25.4857	25.1416	25.0173	23.7245	NaN	25.0066	NaN	25.2528	25.0258	23.9682	NaN													1	1	1	5	5	5
26.8278	26.6079	26.6051	26.4447	26.8032	26.7287	27.1867	27.1246	26.6706	26.8612	26.5322	27.0594	26.5028	26.6154	26.9232	27.1431	26.7922	26.7892	26.5906	26.8231	26.9649	26.5828	26.7753	26.7452	27.0501	26.9304	26.6308	NaN	27.5633	26.9574	27.2309	27.1906										+		FAM134C_TORIN__DOX	5	5	5	13.1	13.1	13.1
NaN	NaN	NaN	NaN	25.9771	25.8775	25.591	26.2871	NaN	NaN	NaN	NaN	NaN	25.4488	26.0534	24.7752	25.8765	NaN	NaN	26.3927	26.2781	NaN	NaN	NaN	NaN	NaN	25.4648	NaN	25.7164	25.8015	26.0415	25.8345													1	1	1	19	19	19
26.1707	26.2414	26.325	26.2593	26.7308	26.2755	26.3722	26.4399	26.1297	25.935	26.4767	26.426	26.3695	26.5336	26.0729	26.0541	26.3413	26.6309	26.5383	26.3197	26.3627	26.4201	26.3028	NaN	26.4047	26.3236	26.6306	NaN	26.5244	26.64	26.2475	26.6952													4	4	4	31.2	31.2	31.2
27.0124	27.0491	27.0712	27.0881	26.6055	26.926	26.7238	26.929	27.1053	26.9126	27.0824	27.1071	26.663	26.0986	26.6141	26.5547	27.4045	26.6757	27.2665	26.7538	26.8771	27.0667	27.1972	27.09	26.9565	27.3088	26.922	NaN	27.4516	27.0002	27.3039	26.5995						+					+	FAM134A_TORIN__DOX;FAM134A_TORIN_FAM134A_DOX	48	2	2	50.1	1.4	1.4
25.7785	26.0992	26.0679	26.133	26.0918	25.8894	25.9618	26.0747	26.0527	26.3303	26.4361	26.4751	26.7253	26.566	26.3591	26.2682	26.2261	26.3462	26.4957	26.2354	26.3886	26.2509	26.1554	26.2443	26.6241	26.9734	26.4569	NaN	26.8443	26.6481	27.0816	26.8716			+	FAM134C_TORIN__TORIN						+	+	FAM134A_TORIN__DOX;FAM134C_TORIN__DOX	6	6	6	7.2	7.2	7.2
26.3054	26.3893	25.3805	26.0931	26.1722	26.398	26.3932	25.9315	25.695	27.465	28.3487	26.1863	25.987	26.9632	26.3005	25.698	26.4941	27.6596	27.636	26.0153	26.5001	26.7052	26.4515	26.9669	26.7436	28.0216	26.6079	NaN	26.371	26.0591	26.4261	25.9621													3	3	2	8.5	8.5	6.8
25.4348	26.0554	26.0195	25.8016	25.9512	26.0976	25.76	26.3692	26.1504	25.8801	25.82	25.8147	25.7731	25.8394	25.7232	25.8136	25.9646	25.4571	25.9339	25.6837	26.1371	26.2938	25.9345	26.2597	25.4684	25.2793	25.7291	NaN	25.8053	NaN	26.4508	25.6286													1	1	1	15.3	15.3	15.3
26.6497	26.3868	26.7094	26.4748	27.1096	26.684	26.6632	26.4772	26.8443	26.8683	26.4797	27.2327	26.9067	27.0662	26.4234	26.8697	26.2401	26.4405	26.5881	26.6237	26.3976	26.759	26.7253	26.84	26.7005	26.7589	26.7693	NaN	26.3229	NaN	27.0437	26.8664													6	6	1	16.8	16.8	2.8
27.6352	27.6377	28.1568	27.9542	27.517	27.6642	27.6956	27.6144	27.9721	27.711	27.6716	27.7455	27.7017	27.2466	27.6305	28.031	27.9047	27.9074	27.6813	27.9263	27.7127	27.9649	27.7503	28.1976	27.852	27.877	27.8603	NaN	27.8996	28.0028	27.9268	28.1133													4	4	4	21.9	21.9	21.9
24.1009	24.3193	23.1547	NaN	23.23	22.4921	23.7663	22.8812	NaN	NaN	NaN	NaN	22.1711	NaN	NaN	21.8906	NaN	23.7627	22.8555	23.9859	22.7884	23.0108	23.1403	NaN	22.0591	23.2362	NaN	NaN	23.5467	23.5815	24.5262	23.5398											+	FAM134A_TORIN__DOX	1	1	1	17.6	17.6	17.6
28.8903	28.8686	28.8763	28.7107	29.0635	28.85	28.6734	28.532	28.757	28.8199	28.8886	28.7467	28.9829	29.2904	28.7741	28.9089	28.6909	28.8598	28.6006	28.5951	28.7802	29.0192	28.7845	28.8625	28.4151	28.4515	28.727	NaN	28.5803	28.3647	28.6042	28.7105													9	9	9	30	30	30
28.6959	28.7378	28.4777	28.4099	28.5953	28.6466	28.4974	28.4703	28.5555	28.63	28.986	28.5402	28.7058	27.9942	28.961	28.7429	28.464	28.5855	28.6384	28.7445	28.7714	28.6097	28.6411	28.4941	28.5879	28.7049	28.6273	NaN	28.8428	28.7632	28.7454	29.0236													10	10	9	33.3	33.3	33.3
24.3504	24.5545	24.1811	24.7137	24.912	24.2894	24.7421	24.4985	25.3307	24.829	24.9444	25.0071	24.6701	25.2478	NaN	25.145	24.9634	24.5623	25.2887	24.959	NaN	24.7634	24.3713	25.0218	25.7332	24.6929	25.2435	24.7516	24.8362	24.4269	24.4368	24.6977													3	3	3	2.3	2.3	2.3
31.9054	31.9179	31.7142	31.7415	32.0479	31.7644	31.9387	31.8014	31.7763	31.8552	31.8456	31.8111	31.8004	31.9896	31.7705	31.7337	31.8099	31.8809	31.7705	31.9802	31.8436	31.8695	31.7405	31.7991	32.0273	31.8307	32.0293	32.8771	31.9232	31.8609	31.8812	32.0615													71	71	71	49.8	49.8	49.8
31.5267	31.4384	31.2455	31.3896	31.3668	31.536	31.3947	31.4933	31.3049	31.357	31.3386	31.3636	31.3437	30.9856	31.3572	31.4263	31.356	31.5635	31.4415	31.3942	31.4411	31.4278	31.5493	31.4452	31.4338	31.5277	31.3554	NaN	31.5127	31.5382	31.6161	31.5142													16	16	16	54.5	54.5	54.5
27.3016	27.3375	27.1313	27.628	26.9684	26.8193	27.0466	26.9617	27.0351	27.0016	27.0824	27.23	27.2387	27.251	27.3307	27.2706	26.9797	27.5162	27.3131	27.4684	27.4718	27.1963	27.0444	26.4966	27.2486	27.2456	27.343	NaN	27.3245	26.0496	27.2822	27.2271													8	8	8	21.4	21.4	21.4
25.2456	25.0211	25.3947	25.0059	24.8932	25.5714	25.9491	NaN	25.1017	24.893	25.2782	25.1771	25.6988	25.5698	25.6858	NaN	25.0997	24.8707	NaN	NaN	25.3398	NaN	25.2383	25.0825	25.665	24.986	25.7463	NaN	NaN	NaN	25.7974	25.5917						+				+	+	FAM134A_TORIN__DOX;FAM134A_TORIN_FAM134A_DOX;FAM134C_TORIN__DOX	12	1	1	23.9	2.5	2.5
NaN	NaN	28.7379	28.8186	NaN	28.1103	NaN	NaN	NaN	28.1096	NaN	NaN	NaN	27.8559	28.0899	NaN	NaN	NaN	28.5467	28.3221	28.2175	NaN	NaN	NaN	28.4605	28.3231	NaN	NaN	28.2661	28.5814	NaN	28.1661											+	FAM134A_TORIN__DOX	53	1	0	85.6	4.9	0
26.5093	26.6611	NaN	NaN	NaN	26.5262	26.72	26.4606	27.0378	27.3005	26.3567	26.4992	26.5407	27.3114	26.4224	26.9644	26.8357	26.6779	NaN	26.9313	26.6274	25.1884	26.5442	26.7556	26.7348	26.5257	NaN	NaN	27.212	26.5689	26.7025	27.3338													4	4	4	9.2	9.2	9.2
26.0668	25.9821	26.2334	25.8919	26.5849	26.2321	25.1029	26.1021	26.2222	26.0858	25.8674	26.4925	NaN	26.529	26.2853	26.6063	26.2427	26.6927	26.6618	26.1067	26.449	26.3985	25.9078	26.603	25.9179	25.8578	26.2945	NaN	27.4257	27.3245	26.2018	26.766										+	+	FAM134A_TORIN__DOX;FAM134C_TORIN__DOX	2	2	2	66.1	66.1	66.1
28.1577	28.3566	28.3889	28.3495	28.4385	28.5142	28.3439	28.2438	28.2404	28.3534	28.2277	28.2236	28.4577	28.5938	28.3748	28.2559	28.2469	28.1973	28.4	28.4354	28.148	28.2708	28.2468	28.0594	28.3368	28.3932	28.3629	NaN	28.3081	28.33	28.2213	28.4234													4	4	4	17.3	17.3	17.3
29.9093	30.0693	29.6998	29.2733	29.7218	29.8194	29.4331	29.1199	29.6711	29.3251	29.4445	29.6498	29.6826	28.9611	29.7947	29.6153	29.5967	29.5824	29.3183	29.5927	29.5058	29.6689	29.6096	29.2284	29.1692	29.1824	28.7017	NaN	29.1571	29.3138	29.2496	29.7278													5	5	5	51.3	51.3	51.3
30.2752	29.7574	29.7888	29.7887	30.0746	30.1221	30.0349	30.044	29.9709	29.8815	29.9589	30.2325	30.0107	30.0441	30.2499	30.006	29.5242	29.8351	29.6314	29.952	29.9456	29.9041	29.9595	29.861	30.0675	30.0367	30.2976	25.1022	30.1617	30.2266	30.3147	30.3268													24	24	24	18.9	18.9	18.9
26.6652	25.8913	26.2514	27.0301	26.068	26.5839	26.4733	26.3407	26.2969	26.2681	26.7813	26.641	26.3772	26.4944	26.4268	NaN	26.4837	26.1345	26.517	26.454	26.0709	26.222	26.0528	25.4357	26.5906	26.5258	26.2348	NaN	26.8165	26.1743	NaN	26.3756													5	5	5	14.6	14.6	14.6
25.1013	25.4918	25.5401	25.5263	25.9877	25.3089	25.2931	25.5686	25.4755	25.7661	25.1319	25.5286	25.552	25.4653	25.2122	26.3075	25.4897	25.2196	25.646	25.4968	25.8136	25.7194	25.3886	25.5986	25.365	25.3858	25.2638	NaN	25.4719	25.5358	25.6103	25.4375													3	3	3	5.5	5.5	5.5
26.3047	26.2684	26.3076	26.0357	25.8633	26.2982	26.4903	25.859	26.2214	26.5015	26.2923	NaN	26.5268	25.986	26.7532	26.1508	26.2871	26.0966	26.6002	26.4119	26.6136	26.1673	26.1446	27.1639	26.5996	26.4755	25.8838	NaN	NaN	26.2361	26.1843	26.7717													3	3	3	6.9	6.9	6.9
30.9226	30.9777	31.048	31.0198	30.9836	31.3844	31.1402	31.3005	30.9691	30.8243	31.0033	30.8799	31.3247	31.0223	31.5007	31.3933	31.0246	30.983	31.049	30.7887	31.3833	31.2697	31.4482	31.4454	31.22	31.0377	31.088	NaN	31.6337	31.3347	31.57	31.5949							+		+	+		FAM134B_TORIN__DOX;FAM134B_TORIN_FAM134B_DOX;FAM134C_TORIN__DOX	11	11	11	55.4	55.4	55.4
28.7477	28.6277	28.4522	28.3073	28.5326	28.608	28.2566	28.4807	28.7159	28.5143	28.7412	28.6404	28.5324	29.2575	28.6703	28.5251	28.4066	28.5447	28.5586	28.3847	28.5669	28.5131	28.5284	28.8904	28.7421	28.785	28.5419	NaN	28.6908	28.8436	28.7818	28.7499													11	11	10	17.5	17.5	16.8
26.4527	26.535	26.2776	26.5652	26.1596	26.1192	26.447	26.441	26.4462	26.6157	26.7437	26.313	26.4776	26.2024	26.3943	26.4224	26.5217	26.691	26.6777	26.7234	26.4016	26.2498	26.4411	NaN	26.4277	26.6786	26.8804	NaN	26.133	26.2824	26.7402	26.0851													5	5	5	10.8	10.8	10.8
NaN	NaN	NaN	NaN	NaN	NaN	NaN	NaN	25.6061	NaN	NaN	25.932	NaN	25.4803	NaN	NaN	25.5167	25.78	NaN	NaN	25.5998	NaN	NaN	25.5629	25.1896	NaN	NaN	NaN	NaN	NaN	NaN	NaN													1	1	1	11.7	11.7	11.7
30.2482	30.2132	30.0813	30.282	30.4223	30.3803	30.3031	30.2475	30.3069	30.1495	30.2443	30.039	30.3816	30.5492	30.2803	30.4358	30.1568	30.1337	30.0153	30.2268	30.4609	30.4691	30.3585	30.556	30.2822	30.1624	30.4309	31.9097	30.4409	30.5215	30.4833	30.5631							+			+		FAM134B_TORIN_FAM134B_DOX;FAM134C_TORIN__DOX	15	15	15	32.3	32.3	32.3
26.6994	27.0811	26.9155	26.8957	26.9549	26.8938	26.8806	26.479	26.8295	27.2174	26.8559	27.1922	27.3611	27.2799	27.0698	26.726	26.377	27.0052	27.0441	27.2197	26.8794	27.0807	27.0508	27.19	27.1864	26.8025	27.2003	NaN	27.2433	27.1243	26.8496	27.3526													5	5	5	22.7	22.7	22.7
34.446	34.4542	34.49	34.4636	34.2105	34.1463	34.1512	34.2312	34.5535	34.5582	34.4823	34.4807	34.5068	34.4165	34.4018	34.3896	34.6453	34.6239	34.6226	34.6937	34.6727	34.665	34.653	34.5727	34.4573	34.3105	34.4483	33.39	34.4385	34.2424	34.5315	34.4929		+		FAM134B_TORIN__TORIN	+							_TORIN__DOX	32	32	32	88.6	88.6	88.6
24.9842	24.8944	24.8435	24.8657	25.0652	NaN	NaN	NaN	24.8592	NaN	25.3262	24.7311	NaN	25.0032	NaN	25.402	25.113	NaN	25.4268	24.5975	25.4566	25.0097	25.2269	NaN	25.042	NaN	NaN	NaN	NaN	NaN	25.3615	25.2462										+		FAM134C_TORIN__DOX	3	3	3	13.3	13.3	13.3
33.2302	33.2081	33.2366	33.1537	33.1523	33.2704	33.2256	33.2256	33.1486	33.0563	33.282	33.131	33.244	33.0462	33.1802	33.1719	33.1923	33.198	33.1642	33.28	33.1938	33.2525	33.2117	33.0965	33.2567	33.0881	33.2999	NaN	33.1506	33.0832	33.226	33.3415													32	32	32	72.1	72.1	72.1
28.0129	28.1537	27.9303	28.2094	28.2198	28.3123	28.4207	27.7701	27.9797	28.2936	28.3045	28.0324	27.692	27.7584	28.0948	28.4693	28.1626	27.7688	27.794	27.998	28.142	27.994	27.9413	28.1208	28.1923	27.694	28.1473	30.2316	27.8648	28.0161	27.9871	28.4543													4	4	4	21.2	21.2	21.2
31.2548	31.4299	31.0974	31.157	30.8998	31.38	31.2826	31.2892	30.8842	31.1336	31.167	30.8977	31.2671	30.9464	31.2008	31.1909	30.9631	30.982	30.9416	31.0198	31.2494	31.1336	31.0652	31.026	31.1719	30.7066	31.1397	NaN	31.16	30.8915	31.2025	31.2927													12	12	12	67.2	67.2	67.2
30.2415	30.2749	30.336	30.4029	30.0266	30.1404	30.0312	30.2361	29.8558	29.8222	29.9524	30.1431	29.8894	29.6144	29.851	29.7408	30.0556	30.0928	30.1221	30.1128	29.8625	29.9684	29.9544	29.865	30.0087	29.9137	30.0935	NaN	29.9464	29.82	30.0435	29.8535									+	+	+	FAM134A_TORIN__DOX;FAM134B_TORIN__DOX;FAM134C_TORIN__DOX	12	12	12	36.2	36.2	36.2
25.0597	25.6593	25.3725	25.4851	26.9468	26.9016	27.2703	26.771	24.8761	26.9628	26.0096	24.9369	26.8844	26.5666	27.0552	26.8859	25.8708	25.9853	26.0847	25.3052	26.7588	25.8495	26.4591	26.6618	25.9411	26.2292	26.5371	NaN	27.0578	26.6196	26.6557	26.7982					+				+	+	+	_TORIN__DOX;FAM134A_TORIN__DOX;FAM134B_TORIN__DOX;FAM134C_TORIN__DOX	10	2	2	39.4	7.7	7.7
27.346	27.2582	27.5164	27.3487	27.0263	27.4601	27.4514	27.5244	27.4811	27.3863	27.2284	27.3563	27.4568	27.5774	27.4067	27.1539	27.2815	27.1403	27.1686	27.294	27.2926	27.4734	27.4235	27.0089	27.1586	27.1806	27.0856	NaN	27.6283	27.4468	27.5148	27.651								+				FAM134C_TORIN_FAM134C_DOX	6	6	6	38	38	38
32.413	32.3743	32.2369	32.1811	32.416	32.393	32.5785	32.4027	32.2019	32.226	32.2465	32.2441	32.3182	32.354	32.5035	32.4123	32.1586	32.2105	32.1383	32.3176	32.2858	32.1933	32.2716	32.2476	32.3857	32.2225	32.4102	NaN	32.3207	32.4141	32.2918	32.5258													20	20	20	83.1	83.1	83.1
25.206	NaN	24.6149	NaN	25.347	24.7178	24.8049	NaN	24.6045	25.1487	25.0565	24.6596	25.3783	25.3329	25.0985	NaN	24.2814	24.7485	24.8609	24.8008	24.2299	NaN	NaN	NaN	24.3213	24.7271	NaN	NaN	24.7389	NaN	24.3032	24.8042													2	2	2	4.5	4.5	4.5
30.0219	30.2833	30.0484	30.0822	30.4291	30.2402	30.3513	30.1276	30.1906	30.2629	30.3316	30.1523	30.4372	30.5531	30.2289	30.2909	30.3502	30.1697	30.1892	30.4525	30.3861	30.3493	30.1268	30.021	30.5203	30.219	30.5247	31.9681	30.4171	30.1958	30.4184	30.5169													30	30	30	36	36	36
27.8815	27.9584	27.549	28.3883	27.3855	28.282	27.4402	28.2532	27.7895	27.514	27.9294	28.0344	23.785	27.9457	28.3447	28.2227	28.0366	28.1235	27.7745	27.7368	28.0456	27.7322	27.8627	28.191	27.9886	NaN	28.7486	NaN	28.8869	28.3889	27.6064	28.3348													9	9	9	2.8	2.8	2.8
NaN	NaN	NaN	NaN	NaN	NaN	NaN	NaN	NaN	24.9705	NaN	NaN	NaN	24.9904	NaN	NaN	25.698	NaN	25.0192	NaN	25.2743	NaN	NaN	NaN	NaN	NaN	NaN	NaN	25.544	25.5172	NaN	NaN													11	1	1	57.3	10.7	10.7
NaN	NaN	24.4991	NaN	NaN	NaN	NaN	NaN	NaN	24.7698	NaN	24.6117	24.454	NaN	NaN	NaN	24.1453	NaN	24.4312	NaN	NaN	NaN	NaN	NaN	NaN	NaN	NaN	NaN	NaN	NaN	NaN	NaN													2	2	2	3	3	3
26.8903	26.6823	26.7383	26.9954	26.7811	26.5248	26.4134	26.5172	26.5205	NaN	26.1632	26.694	26.8924	NaN	26.5331	26.7424	26.5076	26.7742	26.7061	27.1724	27.075	27.646	27.3048	27.5384	27.226	NaN	27.2815	NaN	27.1777	27.9218	27.7315	27.7694		+	+	FAM134B_TORIN__TORIN;FAM134C_TORIN__TORIN			+		+	+		FAM134B_TORIN__DOX;FAM134B_TORIN_FAM134B_DOX;FAM134C_TORIN__DOX	6	5	5	46	36.8	36.8
26.7393	26.4371	27.0465	27.585	26.9058	26.6767	27.3571	26.7389	27.356	26.9381	26.9599	27.5165	26.9854	27.279	27.408	27.1939	27.1581	27.1085	26.8131	27.2165	27.0376	27.3988	26.664	26.2231	27.0092	27.4201	27.1961	NaN	27.7068	27.4254	27.4994	26.092													5	5	5	26	26	26
25.8155	25.7849	26.0126	25.6333	25.7839	25.4398	25.6092	25.4512	25.1573	25.4194	25.4759	25.9013	25.6786	25.8723	25.0588	25.2708	25.7018	25.4453	25.7412	25.4986	24.8287	25.7178	25.3975	25.2038	25.0621	25.6382	24.9421	NaN	25.577	25.7224	25.3421	24.9725													4	1	1	36.2	18.1	18.1
NaN	25.053	NaN	NaN	NaN	25.294	NaN	25.0746	NaN	NaN	NaN	NaN	25.4576	NaN	25.3043	NaN	NaN	NaN	NaN	NaN	24.9514	25.6005	NaN	NaN	25.1936	NaN	25.2107	NaN	NaN	NaN	25.3484	25.1534													3	3	3	25.7	25.7	25.7
25.7147	26.1905	25.3763	25.5697	25.2784	25.9531	25.7393	25.6822	25.7732	NaN	25.9142	25.9261	25.6473	25.4887	26.011	25.9481	25.6583	25.5462	25.0244	26.1522	25.5644	25.34	25.5384	25.8392	26.0581	NaN	NaN	NaN	25.4433	25.8977	25.3058	25.1528													1	1	1	10.4	10.4	10.4
32.4045	32.3311	32.6084	32.4854	32.4353	32.5975	32.5491	32.5693	32.4794	32.3215	32.4213	32.3418	32.5542	32.9018	32.6097	32.6011	32.3184	32.315	32.2779	32.5428	32.5819	32.5977	32.6821	32.6679	32.4541	32.518	32.7543	NaN	32.7608	33.0176	32.8351	32.7099										+		FAM134C_TORIN__DOX	8	8	5	76	76	60.6
NaN	24.4171	24.3438	24.5265	25.1472	24.3479	24.5553	24.5736	24.5341	25.1644	24.5689	24.7839	24.6528	24.8076	24.5931	24.5298	24.9181	NaN	24.2691	24.4709	NaN	NaN	24.4241	24.451	NaN	24.4032	24.7026	NaN	24.6343	24.7389	24.2393	24.4065													1	1	1	12	12	12
33.3362	33.2416	32.982	32.9857	33.5501	33.9635	33.9054	33.8391	33.0672	33.0862	33.1008	33.0308	33.9125	33.7393	34.0384	34.0892	33.0483	33.0416	32.7838	33.0004	33.9378	33.8717	34.1143	33.6994	33.4262	33.2782	33.1817	NaN	34.151	33.674	34.2802	34.0658					+	+	+	+	+	+	+	_TORIN__DOX;FAM134A_TORIN__DOX;FAM134A_TORIN_FAM134A_DOX;FAM134B_TORIN__DOX;FAM134B_TORIN_FAM134B_DOX;FAM134C_TORIN__DOX;FAM134C_TORIN_FAM134C_DOX	20	20	20	52.3	52.3	52.3
30.1428	30.1676	30.4202	30.4909	30.3834	30.531	30.4178	30.607	30.5703	30.3536	30.3121	30.4722	30.8081	30.6949	30.8764	30.7751	30.414	30.3388	30.421	30.3702	30.8085	30.8456	30.9485	30.9639	30.4316	30.3887	30.4769	NaN	30.7339	30.8547	30.7242	30.7146						+	+		+	+	+	FAM134A_TORIN__DOX;FAM134A_TORIN_FAM134A_DOX;FAM134B_TORIN__DOX;FAM134B_TORIN_FAM134B_DOX;FAM134C_TORIN__DOX	20	20	19	62.1	62.1	60.1
NaN	26.2948	25.9904	26.3618	25.2483	25.647	25.9173	23.6555	26.1149	NaN	NaN	NaN	NaN	25.7868	26.026	25.5739	NaN	NaN	NaN	NaN	25.9443	25.9938	NaN	26.1952	26.2707	26.1898	26.6378	NaN	25.9032	25.94	25.8606	26.2165													3	3	3	34.3	34.3	34.3
28.3185	28.1342	28.5454	28.7525	28.1841	28.4197	28.7155	28.775	28.6703	28.1279	28.0472	28.5121	28.1657	28.4296	28.4868	28.6259	28.2781	28.4645	28.6215	28.5223	28.2597	28.4752	28.4545	28.4985	28.3847	28.7751	27.8511	NaN	28.5644	28.4333	28.4811	28.0724													3	3	3	19.6	19.6	19.6
27.5538	27.7143	27.4585	27.4549	27.5096	28.029	27.9224	27.8324	27.3189	27.6308	27.5547	27.7258	27.9818	26.7537	27.9317	27.5874	27.5091	27.1936	27.4809	27.858	27.8674	27.7462	27.7878	27.6216	27.9056	27.4552	27.7086	NaN	27.9616	27.9235	28.0378	28.0352										+		FAM134C_TORIN__DOX	5	5	5	21.5	21.5	21.5
30.3523	30.2754	30.3668	30.2545	30.1524	30.0341	30.1606	30.1972	30.2206	30.2541	30.2086	30.2272	30.1914	30.2656	30.225	30.225	30.1715	30.2835	30.3358	30.394	30.3228	30.3466	30.3258	30.3246	30.2069	30.2488	30.281	NaN	30.2667	30.3371	30.2311	30.4056													13	13	13	48.7	48.7	48.7
28.1961	28.2683	28.6188	28.511	28.1411	28.105	28.3661	28.0885	28.6596	28.4506	28.2958	28.3427	28.059	28.2387	28.4126	28.4404	28.4455	28.7058	28.3813	28.2396	28.3326	28.0947	28.4067	28.1753	28.312	28.5811	28.3921	NaN	28.227	28.2631	28.3207	28.4043													9	9	9	29.8	29.8	29.8
25.5986	25.2846	25.5534	25.4074	26.5504	25.6742	25.2442	25.9232	25.5398	26.0004	26.3939	25.2545	25.578	25.8152	25.7108	25.4875	25.9673	25.8923	26.1651	25.6346	25.4681	25.3819	25.7502	25.5453	25.6055	25.6104	25.6091	NaN	25.7209	25.8429	25.333	25.4558													4	4	4	3.3	3.3	3.3
26.7347	26.7073	26.4589	26.2768	26.6527	26.6577	26.6798	26.796	26.6241	26.6421	26.7863	26.3191	26.3756	26.9353	26.7619	26.8547	26.4852	26.6824	26.5357	26.7773	26.3955	26.8152	26.5631	26.3477	26.855	26.7705	26.9101	NaN	27.0869	27.1276	26.9507	27.2083			+	FAM134C_TORIN__TORIN						+		FAM134C_TORIN__DOX	4	3	3	41.3	34.9	34.9
24.3561	23.6936	23.674	23.891	23.8869	24.2338	NaN	25.4529	24.0324	24.0211	24.237	24.3866	NaN	23.7647	NaN	24.089	NaN	22.1273	23.3875	24.3759	23.1578	24.5475	NaN	24.735	24.3922	24.0142	24.2987	NaN	23.6571	24.816	NaN	24.8428													1	1	1	10.4	10.4	10.4
25.0778	24.7849	25.5142	24.9632	25.6537	24.4399	22.9865	24.1625	25.5009	24.9463	25.1596	25.5616	NaN	25.4568	24.8957	25.1331	25.0925	25.0491	25.7202	25.2927	24.6973	25.47	23.9842	25.2738	24.3638	25.3933	24.6415	NaN	24.5277	25.3282	24.6137	24.8385													2	2	2	2.8	2.8	2.8
29.3693	28.575	27.4111	28.3706	28.5898	30.9529	27.7871	28.7691	28.2749	28.8335	29.2018	28.0654	28.3915	26.8716	28.2491	27.5912	29.0104	27.7291	27.2613	28.2261	30.8433	28.2903	29.7344	26.6807	28.4205	28.3444	28.8649	NaN	26.3312	26.4803	27.398	30.4548													8	8	8	22.9	22.9	22.9
NaN	NaN	25.7181	NaN	25.962	25.8689	25.1407	NaN	25.3378	NaN	25.6694	25.7538	NaN	NaN	NaN	NaN	NaN	NaN	NaN	25.0993	25.448	25.5625	NaN	25.8839	25.4323	25.5452	NaN	NaN	NaN	25.9781	NaN	NaN													17	1	1	70.1	16.9	16.9
29.483	29.7564	29.8072	29.8772	29.424	29.8033	29.9241	29.7795	29.6252	29.3763	29.5464	29.646	29.8436	29.4404	30.0545	29.9438	29.522	29.646	29.8726	29.469	29.8298	29.706	29.8964	29.8365	29.5486	29.8776	29.6621	NaN	30.0675	30.006	29.9523	29.7251													7	7	7	15.2	15.2	15.2
28.294	28.3631	28.1752	27.9161	28.5851	28.392	28.3285	28.4684	28.3702	28.3007	28.1533	28.3283	28.7019	28.5362	28.5989	28.6643	27.9468	28.2269	28.0883	27.8579	28.0453	28.3939	28.4692	28.5598	28.4547	28.6578	28.105	27.251	28.5188	27.9325	28.225	28.1647						+					+	FAM134A_TORIN__DOX;FAM134A_TORIN_FAM134A_DOX	12	12	7	25.5	25.5	16.2
25.9445	25.6693	25.8327	25.8395	25.8696	25.5744	25.7017	NaN	NaN	26.03	25.9344	25.9192	25.754	26.0305	25.7462	25.6063	25.8219	25.6194	NaN	25.8463	NaN	25.7216	25.4616	26.109	26.1294	25.838	25.8623	NaN	NaN	NaN	NaN	NaN													1	1	1	38.2	38.2	38.2
26.0818	25.9426	26.1923	26.239	26.2847	25.4699	26.3135	NaN	26.2331	26.234	NaN	26.0428	25.037	26.1684	26.2686	NaN	25.9521	26.1204	NaN	26.3331	26.0745	25.3821	26.1793	25.803	NaN	26.0065	26.5896	NaN	25.6529	26.0732	26.4797	26.1913													4	4	4	4.9	4.9	4.9
32.3186	32.3775	32.3076	32.4053	31.8909	32.2794	32.2821	32.2784	32.3482	32.2605	32.2906	32.3107	32.3904	32.1891	32.0497	32.0942	32.403	32.3906	32.3375	32.45	32.3777	32.4528	32.4178	32.3041	32.312	32.293	32.343	24.2664	32.3838	32.363	32.1253	32.1952													24	24	24	86	86	86
28.1006	28.2288	28.5882	28.4009	28.9844	28.312	28.5509	28.2959	28.7392	28.2096	28.2266	28.1566	27.9761	28.6276	27.9399	28.0209	28.3626	28.4021	28.251	28.3422	28.0098	28.3341	28.2071	28.1735	27.7299	28.1399	28.2424	NaN	27.9213	28.0736	27.7967	28.0404										+		FAM134C_TORIN__DOX	5	5	5	26.6	26.6	26.6
26.5707	26.3913	26.4776	26.551	26.4607	26.7525	26.794	26.8152	27.5449	27.383	27.2728	26.8605	27.0916	27.0202	27.0116	26.8029	27.1071	26.6335	26.7121	27.0321	26.9062	26.7367	26.6043	26.855	26.8819	26.8843	26.9614	NaN	27.0314	26.931	26.8593	26.6716										+	+	FAM134A_TORIN__DOX;FAM134C_TORIN__DOX	7	7	7	20.5	20.5	20.5
28.9308	28.8109	28.769	28.9205	27.6621	28.2308	28.0218	28.0849	29.0713	29.0141	29.3515	29.2246	28.5095	28.0946	28.6334	28.7589	28.6293	28.8439	29.2863	28.9655	28.1126	28.1302	28.1524	27.8293	28.9136	29.113	28.8295	NaN	28.174	28.1752	28.0759	28.0019					+	+	+	+	+	+		_TORIN__DOX;FAM134A_TORIN_FAM134A_DOX;FAM134B_TORIN__DOX;FAM134B_TORIN_FAM134B_DOX;FAM134C_TORIN__DOX;FAM134C_TORIN_FAM134C_DOX	17	15	15	27.9	26.1	26.1
31.5738	31.6702	31.4728	31.4769	31.5895	31.4825	31.6562	31.4278	31.7014	31.7273	31.73	31.6963	31.6226	31.7862	31.6679	31.6434	31.6838	31.75	31.7988	31.8804	31.6571	31.6515	31.5697	31.5757	31.7302	31.3973	31.7	33.7561	31.6084	31.5735	31.5214	31.795													48	48	3	55.9	55.9	5.4
26.0427	26.3444	25.9821	25.7914	25.409	25.6409	26.0744	25.8859	25.6333	25.8667	26.1861	26.1479	25.6645	25.4141	25.9858	26.0223	26.3336	26.3911	26.4332	25.9133	26.1899	26.3536	26.4229	25.6925	26.2573	26.026	26.0693	NaN	26.4402	25.5754	25.7852	26.2049													50	2	0	51.5	1.4	0
NaN	29.6842	29.6204	NaN	29.5407	30.0173	30.0946	29.8405	NaN	29.5595	29.6631	NaN	29.8552	29.4763	29.9008	30.1239	NaN	29.3168	29.4178	NaN	29.5344	NaN	29.5911	29.5377	29.4662	29.1649	29.5348	NaN	29.3781	29.2868	29.3171	29.5202													1	1	1	9.4	9.4	9.4
28.0012	27.868	27.8157	27.457	27.1889	27.4619	27.3642	27.4063	27.7791	27.8855	27.8395	27.8425	27.7614	27.171	27.4492	27.9135	27.5057	27.3907	27.5429	27.7775	27.3664	27.4915	27.3189	27.637	28.0011	27.7742	27.7078	NaN	26.5505	26.9871	27.3863	27.539										+		FAM134C_TORIN__DOX	6	6	6	14.7	14.7	14.7
27.6124	27.7383	27.1617	26.9733	28.4996	27.7645	28.2632	27.6594	27.7736	28.4513	27.9867	27.6918	27.7668	28.6022	27.8142	27.3991	27.5062	27.7992	27.503	28.3743	27.5436	27.5478	27.5344	27.528	28.5821	27.9366	28.5683	NaN	27.4964	27.53	27.8654	27.6798								+				FAM134C_TORIN_FAM134C_DOX	13	13	13	15.2	15.2	15.2
26.736	26.6632	26.6517	26.9078	26.1338	26.7599	27.0461	26.4487	26.543	27.0109	27.2536	26.8771	26.7595	26.6574	27.0148	26.8539	26.7213	26.9781	26.8825	27.0205	26.8185	27.0794	26.9937	26.9244	27.2061	26.8586	26.6875	NaN	27.0877	27.1205	26.8669	26.9874													4	4	4	40.5	40.5	40.5
NaN	25.1784	25.2204	24.9235	25.5841	25.051	25.2013	24.577	NaN	24.8312	24.6862	24.8206	24.1898	NaN	25.2833	24.722	23.4889	25.106	24.9575	25.1548	25.6443	25.9775	25.8012	25.5718	25.5231	25.2048	24.8364	NaN	25.3142	25.6752	25.5748	25.5721							+		+	+		FAM134B_TORIN__DOX;FAM134B_TORIN_FAM134B_DOX;FAM134C_TORIN__DOX	2	2	2	9.3	9.3	9.3
29.3089	29.2269	28.8745	28.8677	29.0245	29.0187	29.2974	28.9969	28.8943	29.2814	29.2598	28.8666	29.3767	29.2169	29.4266	29.3565	28.952	29.1158	29.3368	29.4832	29.3467	29.2328	29.4289	29.1132	29.1998	29.056	29.3688	NaN	29.0627	29.0729	29.3918	29.5851													9	9	9	44.4	44.4	44.4
32.1694	32.3069	32.2746	32.4623	31.9171	32.0485	31.909	32.017	32.445	32.1548	32.1512	32.1575	32.1386	32.1002	32.1727	32.0375	32.225	32.0381	32.2067	32.0738	32.0963	32.1875	32.0119	31.9595	32.2034	32.0867	32.3	NaN	31.911	31.8368	31.9552	31.9663										+		FAM134C_TORIN__DOX	11	11	1	60.6	60.6	24.2
28.9517	29.1406	29.0006	29.0559	29.4577	29.4551	29.2461	29.2577	29.3701	29.0068	29.1812	29.2568	29.4712	29.4679	29.3873	29.5168	29.1081	29.3722	29.3062	29.3071	29.5234	29.5625	29.3341	29.3632	29.1132	29.2505	29.2166	NaN	29.5983	29.5964	29.3321	29.4977									+	+	+	FAM134A_TORIN__DOX;FAM134B_TORIN__DOX;FAM134C_TORIN__DOX	6	6	6	26.8	26.8	26.8
30.8134	30.9047	30.9918	30.9817	31.1348	30.9453	30.8914	31.0331	30.6696	30.7905	30.8475	30.8475	30.9894	31.1023	30.9833	31.0342	30.9516	30.8714	30.8916	30.8515	31.1586	31.1539	31.1473	31.0482	30.99	30.9266	30.9489	NaN	31.1861	31.1874	31.0219	31.0578							+					FAM134B_TORIN_FAM134B_DOX	35	35	35	54	54	54
25.4779	25.4577	26.0411	25.8207	25.3559	25.4915	25.4238	24.2864	25.7863	25.493	25.5876	25.7039	25.7645	26.0186	25.4052	25.5876	25.3415	25.4415	24.7751	NaN	25.4931	25.6347	25.577	NaN	25.1287	NaN	25.3121	NaN	25.6876	25.3639	NaN	25.3575													3	3	3	24.4	24.4	24.4
26.7191	26.8229	26.6221	26.5709	26.6722	26.013	NaN	26.7433	26.804	26.8038	26.9063	26.5843	26.1422	26.9891	NaN	NaN	26.6143	26.4392	26.5653	26.4509	26.6983	26.7005	26.6374	NaN	26.8202	NaN	26.7401	NaN	NaN	26.6987	26.1167	NaN													1	1	1	15.4	15.4	15.4
33.3002	33.2711	33.3229	33.3883	33.2831	33.425	33.4083	33.4499	32.9748	33.0732	33.1449	33.2466	33.1384	32.816	33.1308	33.0994	33.1166	33.1349	33.1724	33.0409	33.1113	33.0964	33.1881	33.1079	33.0874	33.1844	33.2113	NaN	33.1819	32.9254	33.059	33.0957													30	30	30	46.9	46.9	46.9
25.8839	26.0515	NaN	25.6798	25.7899	25.6807	25.6111	23.7122	25.5641	26.3335	26.6033	NaN	23.0238	25.7689	22.8539	24.152	25.632	26.9755	26.3304	25.6403	NaN	NaN	NaN	25.7554	NaN	27.0687	25.7806	NaN	25.9326	NaN	25.7979	NaN						+					+	FAM134A_TORIN__DOX;FAM134A_TORIN_FAM134A_DOX	1	1	1	25	25	25
26.4415	26.4223	26.2184	26.3543	26.573	25.6938	25.631	26.2715	26.7892	26.2507	26.271	25.9854	25.349	26.3752	25.6221	NaN	25.8304	26.1164	25.9666	25.7297	25.8945	26.1937	26.092	25.6521	26.071	26.1412	25.7265	NaN	25.6281	NaN	25.7075	25.531										+		FAM134C_TORIN__DOX	3	3	3	35.8	35.8	35.8
32.3438	32.364	32.3864	32.3708	32.0837	32.3147	32.2614	32.0655	32.5156	32.46	32.4028	32.4684	32.3243	32.1769	32.4191	32.4414	32.5177	32.5485	32.5861	32.6711	32.3302	32.263	32.2739	32.4687	32.3053	32.3547	32.5173	33.8292	32.3488	32.4961	32.2849	32.429													10	10	5	76	76	43
NaN	NaN	24.0597	NaN	NaN	24.0124	NaN	NaN	NaN	NaN	NaN	NaN	NaN	NaN	NaN	24.1587	NaN	NaN	NaN	NaN	24.7698	NaN	24.2453	NaN	NaN	NaN	NaN	NaN	NaN	NaN	NaN	NaN													2	2	2	3.1	3.1	3.1
NaN	NaN	26.4006	26.2971	26.2155	NaN	NaN	NaN	26.4302	NaN	NaN	26.6691	NaN	25.9603	NaN	NaN	26.2236	25.9622	26.1885	26.2602	NaN	NaN	NaN	26.216	NaN	NaN	NaN	NaN	26.3484	NaN	NaN	NaN													2	2	2	8.1	8.1	8.1
NaN	26.4078	26.7421	26.612	26.8428	NaN	NaN	NaN	NaN	26.7223	26.7416	26.6771	NaN	26.9304	NaN	26.4526	26.5886	26.9658	26.4207	26.7436	26.8709	27.0038	26.817	26.7127	26.7682	NaN	26.1891	NaN	NaN	26.6155	NaN	26.9255													2	2	2	90.2	90.2	90.2
25.4408	25.0573	NaN	NaN	25.7447	26.0137	NaN	24.7538	NaN	NaN	NaN	25.6846	NaN	25.4764	25.1962	25.7572	NaN	NaN	NaN	NaN	NaN	NaN	25.9493	26.005	NaN	NaN	25.5311	NaN	26.2103	26.3018	25.2987	NaN													1	1	1	7.6	7.6	7.6
26.7974	26.771	NaN	26.6168	NaN	NaN	27.0065	26.6919	26.7728	26.6232	26.5142	NaN	NaN	26.8001	26.7314	26.9394	NaN	NaN	26.4482	26.6077	26.5179	27.0646	26.7772	NaN	NaN	26.4405	27.08	NaN	NaN	26.6906	NaN	27.0115													1	1	1	7.3	7.3	7.3
27.0734	27.1737	27.5067	27.3306	24.1821	26.9772	27.1865	27.0837	27.7594	27.5563	27.3363	27.6622	27.0317	27.6407	27.1515	27.3487	27.6122	27.4926	27.2918	27.51	27.1367	27.3923	26.9268	26.7025	27.1882	27.3844	27.154	NaN	27.1327	26.8181	26.5358	26.9464													5	5	5	21.3	21.3	21.3
25.081	25.0201	25.3056	24.8945	26.1844	24.953	25.0949	24.7757	25.1745	24.8124	24.8509	25.1931	25.1575	25.7004	25.1082	26.0206	25.177	25.1288	25.0663	25.1818	25.0297	25.4208	25.228	25.7338	24.9461	24.9955	25.0835	NaN	25.3853	25.5801	25.5833	25.3176								+		+		FAM134C_TORIN__DOX;FAM134C_TORIN_FAM134C_DOX	2	2	2	6.3	6.3	6.3
27.6882	27.6431	27.9435	27.8376	27.3565	27.308	25.817	27.3831	26.4065	26.6791	27.1451	26.9086	27.0999	27.3606	27.3269	27.3088	27.3757	27.1638	27.3319	NaN	27.3967	27.2985	27.7613	27.3939	27.2394	27.0442	27.3431	NaN	27.373	27.1247	26.9226	27.1821										+	+	FAM134A_TORIN__DOX;FAM134C_TORIN__DOX	2	2	2	20.4	20.4	20.4
25.0908	25.1627	24.8675	26.2069	25.0719	25.1477	24.7345	25.373	NaN	23.697	24.7284	24.0992	NaN	24.5486	24.915	24.9723	NaN	NaN	24.8069	24.4043	24.1397	25.4811	25.2243	24.709	NaN	24.0705	24.1147	NaN	24.5992	24.7177	24.7779	24.7573								+				FAM134C_TORIN_FAM134C_DOX	2	2	2	100	100	100
NaN	NaN	NaN	NaN	24.0661	NaN	NaN	NaN	NaN	NaN	NaN	23.8385	NaN	24.3972	NaN	NaN	NaN	NaN	NaN	24.2255	NaN	NaN	NaN	NaN	NaN	NaN	NaN	NaN	NaN	NaN	NaN	NaN													1	1	1	34	34	34
26.6079	26.5795	26.8585	27.0183	27.4802	26.7864	26.7551	26.9364	27.2208	26.6771	26.8392	27.1683	26.6024	27.3913	26.645	NaN	27.0605	27.1567	27.0625	27.0201	26.6031	26.9246	26.577	26.5972	26.8919	27.5425	27.0598	NaN	26.8715	26.7295	26.4091	27.0502							+					FAM134B_TORIN_FAM134B_DOX	6	6	6	38	38	38
27.0029	27.1967	27.3893	27.3171	27.2474	26.9445	26.941	27.0082	26.7292	26.9642	26.7679	27.0132	26.5381	27.1686	26.7615	26.4256	27.1136	27.0882	26.9539	27.1249	26.7871	27.0929	27.2519	27.1277	26.9207	26.8634	25.3893	NaN	26.5559	26.5113	26.8365	26.7338										+		FAM134C_TORIN__DOX	2	2	2	14.8	14.8	14.8
26.4757	26.4788	26.3726	26.6326	26.6026	26.4721	26.4552	26.1017	26.1748	26.2109	26.3221	26.1168	26.5433	26.5925	26.6756	26.3058	26.0835	26.6216	26.6064	26.7299	26.5976	26.3814	26.4547	25.8895	26.3683	26.3346	26.7079	NaN	26.7137	26.8476	26.5815	26.8252													6	3	3	9.7	6.4	6.4
27.4852	27.6746	27.2868	26.7627	26.5149	26.2501	26.9403	26.5906	27.3081	26.9427	27.0051	26.7883	26.6826	26.477	26.6713	26.6703	27.0111	27.1868	27.104	27.4879	27.0363	26.4702	26.3	26.5387	27.4882	27.0584	27.5096	NaN	26.254	NaN	26.6755	27.0978					+		+		+		+	_TORIN__DOX;FAM134A_TORIN__DOX;FAM134B_TORIN__DOX;FAM134B_TORIN_FAM134B_DOX	3	3	3	35.9	35.9	35.9
25.7629	25.4671	24.902	25.5765	25.921	24.8613	25.6122	25.1524	25.6128	26.4624	25.9838	25.7983	25.3024	25.3032	25.3138	24.9613	25.6742	25.6348	25.7037	25.7413	25.3549	25.5992	25.127	25.4635	25.6441	25.6956	25.8294	NaN	25.4593	25.8304	25.2782	26.3155						+						FAM134A_TORIN_FAM134A_DOX	3	3	3	12	12	12
28.889	28.8666	28.9906	29.0407	28.9586	28.653	28.8325	28.9152	28.9901	29.0392	28.898	28.8902	28.8237	29.1193	28.6048	28.9053	28.8981	28.9634	29.011	29.1116	28.9776	28.8995	28.9534	28.9827	28.9761	29.0846	29.0202	NaN	28.8252	28.6531	28.813	29.0096													6	6	6	58.3	58.3	58.3
28.2327	28.3392	28.1992	28.2583	28.2551	28.3198	28.4626	28.3857	28.3092	28.0269	28.07	28.1747	28.1208	28.0853	28.1756	28.7037	28.2214	28.2747	28.1616	28.3207	28.3588	28.4126	28.2295	28.1887	28.3195	28.4971	28.177	NaN	28.4141	28.6196	28.1116	28.3833													10	10	10	26.8	26.8	26.8
29.2948	29.2242	29.2653	29.3152	29.4223	28.7704	29.0319	29.3455	29.5627	29.1502	29.1804	29.3156	29.2447	29.3883	28.9784	29.4865	29.3209	29.2942	29.3055	29.326	29.5122	29.3002	29.5354	29.291	29.2252	29.1592	29.0513	NaN	29.6337	29.4948	29.0996	29.377													7	7	7	41.5	41.5	41.5
27.4217	27.6969	27.4417	27.1125	26.8215	27.2185	26.9041	27.4157	28.0318	27.5264	27.553	27.3678	27.1803	27.2311	27.2659	27.0104	NaN	27.0992	27.4281	NaN	27.1029	27.2615	27.1088	27.1904	27.3547	27.3206	27.1919	NaN	26.6893	26.5224	27.2574	27.0404										+		FAM134C_TORIN__DOX	2	2	2	11.5	11.5	11.5
28.6789	28.6411	28.7694	28.8873	28.7408	28.7166	28.4238	28.5308	28.6235	28.7841	28.8692	28.6564	28.3045	28.0574	28.74	28.786	28.7475	28.9491	28.8695	28.8351	28.6584	28.7309	28.5499	28.662	28.6347	28.61	28.7106	25.1645	29.0738	29.2147	28.2838	28.5901													6	6	6	45.2	45.2	45.2
25.3944	25.4976	25.7636	25.6626	25.4831	25.8945	25.608	25.6256	25.3565	25.6056	25.2898	25.3433	25.3244	25.5432	25.6787	26.1369	25.0571	25.3524	25.8103	24.8848	25.9443	25.2926	25.4047	25.6563	25.3506	25.3372	25.4407	NaN	26.0736	25.7213	25.9262	25.8551								+				FAM134C_TORIN_FAM134C_DOX	2	2	2	14.2	14.2	14.2
26.2096	26.9061	27.3975	27.3863	25.9718	25.9599	25.304	26.4791	27.0512	26.0556	27.2179	27.211	25.5231	26.543	25.2534	26.2264	27.3018	27.2698	27.0584	27.7812	26.0043	26.3719	25.6046	NaN	26.3525	26.4997	27.5346	NaN	25.9017	NaN	25.7837	25.7218					+		+		+	+	+	_TORIN__DOX;FAM134A_TORIN__DOX;FAM134B_TORIN__DOX;FAM134B_TORIN_FAM134B_DOX;FAM134C_TORIN__DOX	7	7	6	28.1	28.1	23.2
28.5781	28.6319	28.5392	28.5541	28.7153	28.9844	28.9216	28.8963	28.7253	28.4824	28.5628	28.5643	28.9426	28.8564	29.0016	28.9824	28.4781	28.8774	28.908	28.7524	28.9388	28.8471	28.76	28.8917	28.5931	28.3437	28.8469	NaN	28.9236	28.7637	28.9188	28.7498						+			+	+	+	FAM134A_TORIN__DOX;FAM134A_TORIN_FAM134A_DOX;FAM134B_TORIN__DOX;FAM134C_TORIN__DOX	13	13	13	26	26	26
28.0653	28.5396	28.7172	28.7532	28.8005	28.4978	28.7559	28.7357	28.8789	28.8204	29.0121	28.6842	29.0249	29.1028	28.7172	29.1035	28.8031	28.6136	28.2995	28.6354	28.78	28.9257	28.4406	28.9586	28.9138	28.7265	28.6204	NaN	28.8939	29.0555	28.5941	28.9621													16	6	0	58.6	20.6	0
27.5833	27.5081	27.0811	27.6158	27.4604	27.1774	27.4839	27.4323	27.6091	27.9037	27.6757	27.5665	27.2869	27.1666	27.6031	NaN	27.1045	27.7427	27.2521	27.4928	27.0448	26.7191	27.1429	27.2051	27.553	27.582	27.668	NaN	26.5391	27.5424	25.5278	27.0337													3	3	3	18.1	18.1	18.1
28.4762	28.2548	27.8329	28.1872	28.2002	28.243	28.2284	28.2492	27.8857	28.131	28.3519	28.2021	27.7189	27.2145	28.1474	27.6585	27.6427	28.512	27.8867	27.7995	27.9918	28.2019	NaN	28.1986	28.0809	28.0698	28.0554	NaN	28.0453	27.9454	28.3527	27.9723													4	4	4	28.4	28.4	28.4
25.4244	25.5917	25.31	25.3886	25.4492	NaN	25.4277	25.4022	25.2646	25.5088	25.6543	NaN	25.6758	25.3956	25.5602	25.5369	25.0761	NaN	25.3386	25.4694	25.511	25.4616	25.5834	NaN	25.385	NaN	25.3319	NaN	25.3853	NaN	25.4824	25.6821													2	2	2	10.9	10.9	10.9
28.2605	28.3596	28.389	28.1636	28.2977	27.9392	28.0999	28.2658	28.1192	28.3402	28.0223	28.2021	28.2427	28.2562	27.5043	28.0246	28.018	28.0431	27.716	28.0788	28.0344	28.3908	27.995	28.2971	28.3178	28.0645	28.0247	NaN	28.1006	28.0174	27.398	28.142													8	8	4	12.6	12.6	6.8
33.4225	33.3444	33.3605	33.3906	33.9004	33.9167	33.8899	33.9714	33.7009	33.4432	33.5652	33.3846	33.9259	34.1211	33.8912	33.9206	33.3295	33.4268	33.4539	33.453	33.8787	34.0155	34.0605	34.0319	33.461	33.5654	33.5379	36.1011	33.9003	33.8846	33.9536	33.9123					+	+	+		+	+	+	_TORIN__DOX;FAM134A_TORIN__DOX;FAM134A_TORIN_FAM134A_DOX;FAM134B_TORIN__DOX;FAM134B_TORIN_FAM134B_DOX;FAM134C_TORIN__DOX	23	23	23	79.5	79.5	79.5
27.4512	27.9016	27.5787	27.5438	28.5006	27.5666	27.4794	27.5709	27.974	28.3714	28.2381	27.857	27.8485	28.5821	28.4304	27.8148	27.6883	27.8461	27.7214	28.2673	27.753	27.8245	27.9538	27.8298	27.7214	28.2181	28.033	NaN	28.121	28.1903	28.0619	28.1438										+		FAM134C_TORIN__DOX	17	17	16	9	9	8.6
28.3237	28.387	27.9221	27.8937	28.0127	28.0249	28.2925	27.7038	28.0631	28.2765	28.3277	28.0956	28.1824	27.8048	28.2986	28.2464	27.9888	28.1724	28.0518	28.3249	28.0646	28.116	28.0318	27.9324	28.3214	28.2147	28.4146	24.8802	28.1459	27.926	27.9869	28.4365													13	13	13	21.2	21.2	21.2
26.7762	26.8401	26.3034	26.2527	26.9174	27.1755	27.2069	26.7443	26.7416	26.5051	26.9883	26.5611	27.123	26.863	27.1785	27.2316	26.8057	26.9895	26.5602	26.7137	26.7257	26.9375	27.0129	26.7285	26.8655	26.7819	26.2115	NaN	26.7646	26.9448	27.4579	26.8614											+	FAM134A_TORIN__DOX	4	4	4	22.6	22.6	22.6
26.141	NaN	26.0616	26.2997	26.273	25.441	26.0306	25.8977	26.3803	25.8404	25.963	26.544	25.7203	25.6128	25.9131	25.3162	26.4955	26.6623	26.3964	26.181	26.0999	25.8691	26.0733	26.2314	26.0575	26.1368	25.3532	NaN	25.7702	26.1022	25.5904	25.5646											+	FAM134A_TORIN__DOX	2	2	2	13	13	13
26.6146	26.9849	26.6595	26.6724	26.307	25.9043	26.1743	26.7988	26.3304	26.9016	26.1415	26.5147	26.3275	26.0656	26.0757	25.8	25.6763	26.7127	NaN	26.8376	26.2917	26.1617	26.5818	26.3049	26.2772	26.3622	25.9261	NaN	26.1359	NaN	NaN	26.2128									+	+	+	FAM134A_TORIN__DOX;FAM134B_TORIN__DOX;FAM134C_TORIN__DOX	3	3	3	16.7	16.7	16.7
30.8173	30.7843	30.9227	30.8581	31.0256	30.7164	30.7884	30.8162	30.9489	30.9217	30.9138	30.9006	30.8191	31.1561	30.8139	30.8059	30.8757	30.8103	30.8306	31.0125	30.7809	30.7283	30.8694	30.8217	30.9547	30.8335	30.915	NaN	30.5103	30.6724	30.7828	31.0068													44	44	44	42.7	42.7	42.7
25.0018	24.8723	25.2365	25.3194	25.0692	NaN	25.2656	24.5216	NaN	NaN	25.1863	25.6082	24.9493	NaN	NaN	23.9969	25.528	25.137	25.2708	25.2338	NaN	24.8753	NaN	24.5389	25.0617	24.7796	25.2002	NaN	NaN	NaN	NaN	25.0793							+					FAM134B_TORIN_FAM134B_DOX	2	2	2	18.5	18.5	18.5
25.9977	26.1858	25.986	25.9422	26.3564	25.9435	26.118	26.4267	25.7805	25.9694	25.9498	26.0833	26.0417	26.2377	26.0221	26.2983	25.8987	25.826	25.7228	25.7269	25.9848	24.5128	25.9725	25.7496	25.9237	25.9714	26.198	NaN	26.3702	26.1001	25.7287	25.7348													3	3	3	8.2	8.2	8.2
31.9483	31.9133	31.9011	31.8873	31.8839	31.7196	31.8525	31.6974	31.9489	31.9336	31.9601	32.0483	31.7859	31.9975	31.8935	31.7863	31.9201	31.9957	32.0067	32.1123	31.8655	31.8873	31.8507	31.8344	32.1495	31.9733	32.0952	NaN	31.8707	31.9901	31.8599	32.0468													32	32	32	58.1	58.1	58.1
28.9281	28.9058	28.997	29.062	29.3071	29.1064	29.327	29.1086	29.007	29.0376	28.8941	29.096	29.3599	29.1239	29.2479	29.2499	29.0413	28.8932	29.0744	29.0666	29.2423	29.1785	29.2628	29.1948	29.0392	29.0227	29.137	NaN	29.1735	29.3547	29.2927	29.3583										+		FAM134C_TORIN__DOX	21	18	17	34.1	30	27.7
30.7178	30.8183	30.6049	30.5064	30.3479	30.3796	30.5038	30.6181	30.3295	30.622	30.7086	30.7054	30.469	30.257	30.5422	30.1911	30.589	30.6606	30.6642	30.8229	30.7257	30.5902	30.6834	30.6216	30.7697	30.622	30.688	30.7607	30.4041	30.491	30.6011	30.7049													31	13	7	69.3	38.4	29
29.6371	29.6566	29.8129	29.7432	29.835	29.6103	29.8004	29.7315	30.1179	29.9328	29.9366	30.0587	29.9198	29.9874	29.8951	30.0518	29.7432	29.7087	29.7138	29.846	29.8026	29.9539	29.9449	29.8916	29.8591	29.8488	29.9658	NaN	30.0276	29.9909	29.9431	29.9222										+		FAM134C_TORIN__DOX	11	11	11	36.2	36.2	36.2
31.5833	31.5499	31.7864	31.7302	31.7126	31.7507	31.7349	31.6798	31.7984	31.5789	31.5757	31.8329	31.6801	31.8121	31.698	31.8558	31.7668	31.5977	31.6676	31.7498	31.6061	31.6959	31.6672	31.7651	31.9248	31.9156	32.021	NaN	31.9627	31.9174	31.971	32.0092										+		FAM134C_TORIN__DOX	19	19	19	51.2	51.2	51.2
31.4861	31.4793	31.4589	31.4852	31.4207	31.4229	31.5177	31.4455	31.5288	31.4999	31.5977	31.5546	31.6857	31.8376	31.6527	31.6708	31.4471	31.4248	31.4108	31.5256	31.7077	31.7094	31.6124	31.6199	31.6993	31.6511	31.7909	NaN	31.2896	31.1763	31.2969	31.4169								+				FAM134C_TORIN_FAM134C_DOX	48	48	47	50.7	50.7	49.5
29.5013	29.4844	29.6061	29.4831	29.0723	29.3749	29.4179	29.3325	29.3012	29.5565	29.4274	29.4182	29.4353	29.243	29.5196	29.7865	29.3583	29.5348	29.5845	29.2799	29.3606	29.5299	29.5127	29.2343	29.7072	29.671	29.7766	NaN	29.4195	29.1781	29.5152	29.3252													13	13	13	72	72	72
25.8089	25.7572	25.7907	25.532	26.0859	25.6058	25.5785	25.423	25.8024	25.3935	25.7017	25.9605	25.3646	26.172	25.7642	24.2325	25.7634	25.9137	25.995	25.4653	25.5199	25.7894	25.5474	25.7879	25.6005	25.7545	25.7259	NaN	25.5938	25.5831	25.6372	25.7024													4	4	4	22.5	22.5	22.5
30.7873	30.7233	30.8744	30.7609	30.6147	30.8981	30.8956	30.8351	30.7867	30.6455	30.6791	30.6271	30.8249	30.7654	30.7541	30.6521	30.684	30.6545	30.7368	30.6559	30.7578	30.6926	30.8345	30.7932	30.6168	30.6256	30.7505	NaN	30.8247	30.7532	30.7726	30.8019													19	19	19	64.5	64.5	64.5
27.5989	27.5043	27.6269	27.5626	27.8454	27.472	27.5583	27.6726	27.4159	27.5831	27.5274	27.5473	27.6311	27.8637	27.4052	27.2305	27.5509	27.6157	27.6321	27.6937	27.8504	27.7369	27.816	27.5077	27.6398	27.6477	27.581	NaN	27.4744	27.6373	27.6549	27.7356													6	6	6	13.2	13.2	13.2
28.5989	28.0339	28.5609	28.5864	28.751	28.545	28.266	28.5961	28.6792	28.7678	28.4086	28.1775	28.592	28.8776	28.5442	28.4185	28.743	28.723	28.5238	28.6173	28.6519	28.7751	28.7247	28.5225	28.5885	28.5422	28.5067	NaN	28.4904	28.5565	28.4193	28.7226													13	13	13	25	25	25
30.0304	30.2387	30.0798	30.157	30.3301	29.9615	30.0721	29.9981	30.1444	29.9818	30.0212	30.0343	30.114	30.3131	29.9532	30.0421	30.1659	30.1336	30.1443	30.2068	30.0052	30.1159	30.0543	30.2299	30.0409	30.2207	30.1714	NaN	30.0916	30.1393	30.0621	30.0804													26	26	21	29.4	29.4	24.9
33.4354	33.6174	33.5775	33.5987	33.4945	33.4397	33.5333	33.4975	33.6536	33.58	33.5344	33.5159	33.4411	33.4805	33.4253	33.4998	33.4989	33.5518	33.5478	33.6339	33.5012	33.6134	33.4325	33.4426	33.5506	33.6879	33.6935	30.4746	33.5864	33.4696	33.6566	33.5335													38	38	38	79.4	79.4	79.4
33.1849	33.1531	33.1421	33.1442	33.2093	33.1934	33.1689	33.1031	33.3466	33.176	33.1288	33.2597	33.0976	33.2785	33.2165	33.3201	33.1444	33.1236	33.1149	33.1877	33.0868	33.0884	33.0462	33.2253	33.2792	33.0026	33.2932	32.5887	33.2154	33.2835	33.1691	33.2581													40	40	40	71.3	71.3	71.3
31.8181	31.9325	32.0363	32.0339	31.6626	31.8777	31.941	31.7726	31.9701	31.7232	31.8657	31.9216	31.7442	31.7313	31.8087	31.9576	31.8083	31.8671	31.841	31.928	31.8427	31.8724	31.7475	31.7026	31.7717	31.7521	31.7499	NaN	31.7753	31.826	31.8743	31.8379													12	12	12	94.1	94.1	94.1
32.9666	33.0212	33.0532	32.9746	32.9293	32.9639	32.8623	33.0087	32.7986	32.8722	32.8306	32.806	32.5877	32.556	32.3884	32.6413	32.864	32.7461	32.8214	32.9723	32.8685	32.8331	32.8598	32.6915	32.5844	32.414	32.361	NaN	32.2099	32.175	32.0543	31.8508			+	FAM134C_TORIN__TORIN						+	+	FAM134A_TORIN__DOX;FAM134C_TORIN__DOX	19	19	17	60	60	55.4
30.1771	30.2413	30.2255	30.1908	30.1293	30.0719	30.1425	30.0624	30.3403	30.0431	30.0962	30.2177	30.2054	30.2972	30.0937	30.2136	30.1683	30.1296	30.1338	30.248	30.1369	30.1906	30.1368	30.2711	30.1955	30.3623	30.0991	NaN	30.3655	30.3141	30.1739	30.3228													25	25	25	31.7	31.7	31.7
30.5578	30.6348	30.7392	30.7453	30.7073	30.7704	30.8479	30.7365	30.5764	30.6396	30.611	30.5372	30.6449	30.4714	30.8289	30.7937	30.6349	30.7099	30.6417	30.4996	30.6256	30.691	30.746	30.6294	30.9252	30.8542	30.8493	NaN	31.162	30.9185	31.2239	31.1051										+		FAM134C_TORIN__DOX	21	21	21	68.3	68.3	68.3
35.0257	34.9159	35.2901	35.1715	35.1148	35.0286	34.8417	35.0989	35.1209	35.0351	34.9711	35.1403	35.1219	35.1398	35.1043	35.0411	35.0899	34.9729	34.9725	34.9996	35.0401	35.1021	35.1067	35.1357	34.9792	35.1296	34.9839	37.6723	35.1609	35.2494	35.1221	35.1053													28	28	28	90.9	90.9	90.9
32.7406	32.7656	32.8686	32.8396	32.7323	32.465	32.5829	32.6006	32.9144	32.9151	32.8476	32.8963	32.6809	32.9026	32.6298	32.6915	32.8849	32.8512	32.8181	32.9941	32.7062	32.7003	32.6649	32.7862	32.7656	32.8031	32.8486	35.498	32.7354	32.7759	32.5771	32.7763													22	22	22	62.2	62.2	62.2
27.136	26.0818	NaN	26.0076	26.269	26.2	25.8701	26.0254	25.6955	NaN	26.7009	26.3925	25.8013	25.8519	26.1179	26.315	NaN	27.0398	NaN	25.8893	26.1063	26.3568	26.4483	26.4878	26.1523	NaN	NaN	NaN	26.6792	25.8911	26.036	NaN													4	4	4	5.3	5.3	5.3
24.5546	24.5463	24.7242	24.4989	NaN	24.3944	24.0893	24.1168	NaN	24.5645	24.0347	24.0385	24.1651	NaN	23.9849	24.2379	24.2817	24.2973	24.6596	24.6349	24.3476	24.1707	24.0258	NaN	24.4243	24.4641	24.4852	NaN	24.1665	NaN	NaN	24.2664									+	+	+	FAM134A_TORIN__DOX;FAM134B_TORIN__DOX;FAM134C_TORIN__DOX	1	1	1	2.3	2.3	2.3
29.3292	29.4105	29.13	29.2448	29.5802	29.2624	29.3792	29.2546	29.3948	29.4857	29.229	29.1152	29.4112	29.499	29.3735	29.4597	29.2559	29.2967	29.2254	29.4487	29.5503	29.564	29.4991	29.3412	29.3371	29.4783	29.33	NaN	29.5066	29.2918	29.5815	29.6913													13	13	13	30.2	30.2	30.2
28.6589	28.3684	28.2787	28.4161	28.3241	28.5213	28.4015	28.2064	28.6241	28.6149	28.4051	28.586	28.4004	28.1931	28.351	28.4453	28.4697	28.6625	28.4912	28.4159	28.5408	28.6704	28.466	28.3251	28.4854	28.5827	28.6583	NaN	28.3025	28.6883	28.5171	28.0656													4	4	4	20	20	20
25.3212	26.2866	25.5002	26.2921	26.7652	26.5229	26.8905	26.7676	26.2641	26.4858	25.9109	24.7802	26.5114	24.6385	27.2856	26.574	26.5876	26.1366	26.1391	26.1217	27.2312	26.225	26.4933	26.289	26.2734	26.2924	26.2669	NaN	26.8717	25.7031	27.2342	26.8934					+							_TORIN__DOX	5	5	5	12.1	12.1	12.1
33.78	33.9119	33.7405	33.6931	33.9049	33.579	33.8037	33.6087	33.6626	33.6494	33.717	33.6701	33.473	33.8174	33.4434	33.3342	33.8111	33.8259	33.8529	34.0747	33.7203	33.7218	33.725	33.6447	33.964	33.798	33.974	33.2979	33.6474	33.7033	33.6456	33.9295													67	67	8	73	73	6.1
26.7405	26.8797	26.8249	26.4898	26.8392	26.0095	26.5855	26.4627	26.7406	26.5721	26.4201	26.7071	26.3776	26.9983	26.1956	26.5201	26.3183	26.7626	26.5587	27.3667	27.3319	27.0103	27.3788	27.1396	26.7752	26.8062	26.8292	NaN	26.6252	26.6901	26.6206	26.8584									+			FAM134B_TORIN__DOX	6	6	6	6	6	6
27.1562	26.8294	26.1627	27.0124	NaN	26.3771	27.2253	NaN	NaN	NaN	26.876	NaN	27.2181	NaN	27.3378	26.5254	25.7467	27.3282	27.0173	NaN	NaN	NaN	NaN	NaN	NaN	NaN	NaN	NaN	27.5853	NaN	NaN	NaN													3	3	3	19.8	19.8	19.8
25.7966	25.4443	25.9907	25.513	26.9751	26.1091	25.981	26.4976	26.5482	26.3119	25.6421	26.0249	26.8423	26.6756	26.6939	26.4328	26.0744	25.7414	26.1267	25.9068	26.2793	26.3933	25.9366	26.4446	25.961	25.9273	26.0341	NaN	25.7961	25.9196	25.9351	26.6895					+				+		+	_TORIN__DOX;FAM134A_TORIN__DOX;FAM134B_TORIN__DOX	2	1	1	4.7	2.4	2.4
33.7963	33.8547	33.8434	33.8399	33.7849	33.7677	33.8013	33.7504	33.9115	33.8747	33.8705	33.8722	33.792	33.8489	33.7376	33.7725	33.8554	33.8216	33.8628	33.8594	33.7565	33.8132	33.7542	33.7957	33.9007	33.7929	33.9373	33.6496	33.6482	33.7194	33.7506	33.8223													67	67	3	90.5	90.5	7.9
27.867	27.9446	28.1119	27.6976	27.3512	27.7138	28.008	27.7725	27.8086	27.9205	27.7366	27.8244	27.6258	27.2842	28.0414	27.5886	27.5575	27.7787	27.7606	27.9348	27.5007	28.0598	27.7924	27.7775	27.7703	27.9917	27.8701	NaN	28.1188	28.045	27.6033	27.8041													66	2	0	90.9	3.4	0
24.6358	24.9133	25.4864	NaN	NaN	25.3707	NaN	25.3583	26.0396	24.6745	25.1054	NaN	25.0519	24.9189	24.992	25.6211	25.5467	25.5255	24.9931	26.0556	25.2484	25.5215	25.1771	25.848	NaN	25.5399	24.6203	NaN	26.0679	NaN	NaN	24.9415													66	1	1	90.6	3.3	3.3
28.4237	28.3459	28.3099	28.3871	28.6243	28.3708	28.4738	28.3323	28.2771	28.4222	28.349	28.2369	28.4214	28.9982	28.5965	28.7723	28.2037	28.2383	28.236	28.2502	28.4764	28.2269	28.1761	28.1736	28.279	28.2515	28.4978	NaN	28.2247	28.4754	28.6346	28.5071													10	10	10	29.5	29.5	29.5
29.5131	29.5271	29.4161	29.4988	29.5257	29.3198	29.5861	29.2551	29.3301	29.304	29.4471	29.3225	29.3235	29.6608	29.3846	29.4282	29.4215	29.4347	29.4504	29.7307	29.3901	29.4268	29.5245	29.3637	29.5261	29.5938	29.6361	NaN	29.3192	29.5882	29.3203	29.645													22	22	22	38.4	38.4	38.4
29.6287	29.5239	29.3419	29.3163	29.1626	28.9598	29.0901	28.9358	29.3995	29.433	29.4252	29.378	29.3767	29.5671	29.1088	28.9151	29.4493	29.6346	29.5655	29.5224	29.2015	29.1424	28.9611	29.2722	29.4872	29.5941	29.2402	NaN	28.8783	29.1427	29.1303	29.3596					+		+					_TORIN__DOX;FAM134B_TORIN_FAM134B_DOX	5	5	5	46.9	46.9	46.9
32.3129	32.3241	32.2926	32.2489	32.274	32.1638	32.347	32.2779	32.4302	32.3738	32.3972	32.2752	32.2321	32.3617	32.2666	32.2521	32.2919	32.3343	32.3555	32.3847	32.3464	32.3718	32.3451	32.353	32.376	32.3923	32.3711	33.2033	32.3468	32.3468	32.2939	32.3314													20	20	20	83.9	83.9	83.9
28.9068	28.8706	28.8423	28.8979	28.8264	29.1378	29.0461	28.9532	28.7569	29.2173	28.8713	28.9053	29.1145	28.8093	28.8711	29.06	28.8732	28.9427	29.0339	28.8932	29.1573	28.7942	28.6725	28.942	29.312	29.2366	29.2339	NaN	29.1985	28.959	29.1543	29.1585													11	11	9	42.5	42.5	40.3
29.6744	29.7074	29.6556	29.7067	29.4736	29.3694	29.7218	29.414	29.8936	29.4883	29.7058	29.8661	29.542	29.3635	29.5683	29.7253	29.6788	29.6616	29.6327	29.7686	29.6884	29.6839	29.6449	29.1302	29.6975	29.18	29.2716	NaN	29.7068	29.5518	29.6846	29.631													11	9	9	29.4	23.8	23.8
27.4226	27.5073	27.6716	27.6118	27.9583	27.4092	27.6098	27.4382	27.1823	27.5371	27.2439	27.7617	27.9022	27.8687	27.5258	27.4956	27.3912	27.8509	27.6862	27.6223	27.6944	27.6919	27.8347	27.4601	27.384	27.6453	27.7189	NaN	27.9557	27.9649	27.8231	27.9509										+		FAM134C_TORIN__DOX	10	10	10	18.9	18.9	18.9
30.0588	30.133	30.0056	30.0624	30.2439	29.8384	29.9158	30.0642	30.057	30.02	30.1651	30.1712	30.1641	30.5617	30.164	30.01	29.8773	30.0761	30.2363	30.2712	30.2961	30.4266	30.136	30.0563	30.3067	30.2768	30.2521	NaN	30.1981	30.4498	30.3104	30.4831										+		FAM134C_TORIN__DOX	9	9	9	14.6	14.6	14.6
26.6899	26.7622	26.8679	27.3708	26.7826	26.5474	26.5287	26.187	26.7807	26.7452	26.8057	26.9895	26.8226	26.6584	26.5448	NaN	26.4789	26.8927	26.7588	27.06	26.5607	26.8392	25.6277	26.765	26.6847	26.7327	27.0447	NaN	26.8488	27.1122	27.0984	26.8933													4	4	4	13.1	13.1	13.1
27.8617	27.4551	27.0837	27.7803	27.9621	27.6479	27.6035	27.364	27.631	27.8148	27.5838	27.3709	27.3523	27.942	27.2984	27.5715	27.0255	27.3951	27.7432	27.7213	27.7152	27.5019	27.6013	27.7595	27.3488	26.9002	27.0231	NaN	26.4308	26.9285	27.4217	27.3207													6	6	6	24.8	24.8	24.8
30.2235	30.3669	30.414	30.2384	30.0691	30.3323	30.5404	30.2066	30.0509	30.375	30.364	30.245	30.5124	30.2177	30.2128	30.5493	29.9897	30.3761	30.1666	30.462	30.3124	30.2101	30.2827	30.1893	30.296	30.2864	30.4877	33.831	30.3873	30.2601	30.273	30.5137													11	11	9	26.5	26.5	20.9
30.5305	30.6096	30.4774	30.4899	30.6963	30.4012	30.5086	30.4983	30.4721	30.3158	30.5465	30.6172	30.588	30.4383	30.5899	30.4927	30.5453	30.535	30.5551	30.6984	30.5442	30.3952	30.5276	30.6069	30.7341	30.4352	30.6172	NaN	30.3196	30.4949	30.6026	30.7501													14	14	14	55.7	55.7	55.7
28.504	28.4219	28.3869	28.2376	28.5014	28.2533	28.4126	28.3446	28.3362	28.3684	28.5465	28.4972	28.7299	28.4456	28.7069	28.6454	28.5596	28.1471	28.321	28.049	28.3306	28.2105	28.4429	28.3029	28.3896	28.1351	28.5686	NaN	28.1654	28.0774	28.2556	28.5523													11	11	11	14.8	14.8	14.8
31.7094	31.4838	31.5002	31.6457	30.9649	31.2129	31.1887	30.8775	31.3721	31.351	31.4383	31.4398	30.938	30.8992	31.1155	30.908	31.6019	31.6753	31.6557	31.5115	31.026	31.0866	31.2359	31.0417	31.5619	31.5281	31.3709	25.6347	31.0242	31.1046	31.1036	31.2649					+	+	+		+	+	+	_TORIN__DOX;FAM134A_TORIN__DOX;FAM134A_TORIN_FAM134A_DOX;FAM134B_TORIN__DOX;FAM134B_TORIN_FAM134B_DOX;FAM134C_TORIN__DOX	15	15	15	82.1	82.1	82.1
33.1614	33.2184	33.2409	33.1943	33.3169	33.3067	33.3427	33.2894	33.2329	33.1559	33.1506	33.1416	33.2512	33.2087	33.1991	33.0396	33.059	33.0032	33.0702	33.0679	33.1475	33.1439	33.2749	33.3024	33.3105	33.324	33.241	33.1248	33.3898	33.4223	33.484	33.4961										+		FAM134C_TORIN__DOX	32	32	32	92.9	92.9	92.9
28.0977	27.8325	28.3543	27.93	28.0598	27.7713	28.1016	27.9954	28.1419	28.722	28.2572	28.0719	28.1692	27.8935	27.9838	28.8152	28.0266	28.2543	28.1078	28.5519	28.2906	28.2454	28.3652	28.343	28.0855	28.3154	28.1845	NaN	28.5482	28.1733	28.1886	28.625													14	14	14	8.9	8.9	8.9
27.9166	27.9132	27.6064	27.4499	27.6132	27.6617	27.8448	27.4054	27.7987	27.8541	27.5435	27.5479	27.4016	27.7549	27.5219	27.4539	27.388	27.6869	27.3098	27.87	27.6462	27.5241	27.3189	27.6427	27.9459	27.5646	27.5968	NaN	27.2195	27.4559	27.595	27.7332													4	4	4	36.7	36.7	36.7
29.9081	29.8102	30.2022	30.007	29.6575	29.6049	29.668	29.4931	29.897	29.7764	29.8694	29.9585	29.7066	30.0197	29.5555	29.6114	30.0411	29.8973	29.882	29.9448	29.3484	29.3516	29.165	29.5054	29.9217	29.8786	30.1354	NaN	29.769	29.396	29.664	29.6129							+		+	+		FAM134B_TORIN__DOX;FAM134B_TORIN_FAM134B_DOX;FAM134C_TORIN__DOX	13	13	13	54.9	54.9	54.9
28.2455	28.3476	28.4477	28.3723	28.1665	28.3927	28.4313	28.2645	28.1646	28.2921	28.319	28.3674	28.2918	28.2874	28.3346	28.1868	28.3057	28.5059	27.8061	28.4741	28.1445	28.0415	28.3257	28.2863	28.3164	28.5635	28.3454	NaN	28.1407	28.2604	28.2607	28.4155													12	11	11	27.1	25.9	25.9
27.7184	27.9932	27.2843	27.4738	27.0233	27.5195	27.216	27.4541	27.1681	27.518	27.7598	27.6924	27.3528	26.7862	27.4663	27.3944	27.3646	27.6504	27.7438	27.7486	27.4063	27.1359	27.4467	27.4982	27.7528	27.8607	27.893	NaN	27.4672	27.4521	27.2973	27.2744								+				FAM134C_TORIN_FAM134C_DOX	7	7	7	16.5	16.5	16.5
29.6548	29.8585	29.3223	29.3732	29.7492	29.5876	29.7379	29.5845	29.5565	29.5123	29.4218	29.3275	29.5092	29.6344	29.4332	29.1516	28.9773	29.3977	29.2961	29.6212	29.8367	29.6935	29.6105	29.1582	29.6452	29.4095	29.2078	26.6587	29.5064	29.4067	29.4822	29.6635													5	5	5	23.7	23.7	23.7
NaN	NaN	NaN	NaN	NaN	NaN	NaN	NaN	NaN	NaN	NaN	NaN	NaN	NaN	NaN	NaN	NaN	NaN	NaN	26.8371	26.2385	26.1845	26.6214	26.2096	NaN	26.889	26.6604	NaN	NaN	26.3936	26.5089	NaN													2	1	1	7.3	5.6	5.6
30.1394	30.112	29.8935	30.0217	30.1675	29.9898	30.0213	29.9211	30.01	30.0233	30.2132	30.2098	29.93	30.0567	30.0806	29.9897	30.098	30.3072	30.3825	30.1701	30.039	30.0579	30.0864	30.2118	30.1838	30.1911	30.2898	NaN	30.2177	30.1298	30.1821	30.2291													47	47	1	25.9	25.9	0.5
30.9704	31.0709	30.9762	31.0491	31.0123	31.0934	31.036	31.1442	31.0248	31.1228	31.1524	30.8445	31.1001	31.0131	31.037	31.169	30.9924	30.9366	30.8887	31.1636	31.1731	30.9503	31.0201	30.9991	31.1347	30.9148	31.2563	NaN	30.8011	30.8829	31.0996	31.2573													18	18	18	76.9	76.9	76.9
29.6883	29.7539	29.6186	29.6682	29.8149	29.9167	29.9783	29.7787	29.7312	29.6591	29.6637	29.7457	29.7875	29.8885	29.8093	29.8859	29.7153	29.644	29.6572	29.8554	29.7835	29.6635	29.7172	29.6278	29.9207	29.5837	29.9496	28.9967	29.7731	29.5548	29.8852	30.0544													22	22	22	26.1	26.1	26.1
27.8754	27.904	28.4122	28.0156	28.0661	27.598	27.9041	27.7992	28.1288	28.2065	28.037	28.0853	27.8336	28.108	27.7877	27.4373	28.023	28.0255	27.9469	27.8832	27.8883	27.9885	28.2993	28.0551	28.0546	27.9508	28.3001	NaN	28.0575	27.9033	27.8222	27.8827													7	7	7	42.1	42.1	42.1
26.444	26.8514	25.9782	26.8029	26.1652	27.1508	26.8954	27.08	NaN	26.4621	26.3814	27.0243	NaN	26.7081	26.4216	26.9237	26.7945	25.9654	26.6687	26.209	26.8171	26.8085	26.5749	27.7908	26.2454	26.427	26.5497	NaN	27.155	27.8306	26.1293	26.3736													7	7	7	23.8	23.8	23.8
27.2971	27.2635	27.7269	27.3711	27.6282	27.0706	27.3633	27.3078	27.103	27.3588	27.4092	27.2803	27.287	27.6017	27.2213	26.9769	27.2653	27.207	26.9826	27.2971	27.0469	27.0743	27.0742	27.1956	27.2868	27.5062	27.5656	NaN	26.8558	26.8689	26.706	27.1093								+		+		FAM134C_TORIN__DOX;FAM134C_TORIN_FAM134C_DOX	6	6	6	24.1	24.1	24.1
27.6569	27.8213	27.9854	28.3184	27.8245	27.5278	27.6491	27.3303	28.2438	28.061	27.226	27.74	27.7214	27.2631	27.0043	27.4272	28.0772	27.9585	28.0555	28.0099	27.6019	27.9508	27.5158	27.5418	27.1038	27.925	27.9961	NaN	28.1026	27.6119	28.1315	27.4384							+				+	FAM134A_TORIN__DOX;FAM134B_TORIN_FAM134B_DOX	8	8	8	15.5	15.5	15.5
25.1957	25.3451	24.8734	25.3157	23.4174	25.0613	24.9417	24.7877	NaN	25.0165	25.9469	24.7948	25.0661	NaN	23.6733	NaN	24.4536	24.4188	24.9602	NaN	25.1082	24.8463	24.3495	24.0976	25.5173	25.0242	24.0816	NaN	24.9334	NaN	24.8061	25.0825													4	4	4	10.5	10.5	10.5
31.2199	31.385	31.3832	31.2582	31.3404	31.1665	31.1592	31.2162	31.4194	31.3627	31.325	31.2102	31.159	31.2521	31.3547	31.4565	31.3038	31.4308	31.3059	31.4033	31.2929	31.2612	31.2492	31.2679	31.2448	31.3474	31.3848	NaN	31.2825	31.2566	31.3202	31.2515													12	12	12	76.8	76.8	76.8
32.3811	32.3708	32.4158	32.3005	32.3976	32.3554	32.3925	32.3445	32.4172	32.2762	32.2902	32.234	32.3664	32.6083	32.3316	32.3882	32.3505	32.3636	32.3666	32.4023	32.3543	32.3763	32.3069	32.3012	32.2818	32.3267	32.4156	NaN	32.2716	32.3482	32.2695	32.4121													36	36	36	61.4	61.4	61.4
31.1346	31.1377	31.0598	31.0919	31.2073	31.1433	31.2471	31.2391	31.0574	31.1203	31.1313	31.1656	31.2121	31.204	31.2051	31.1684	31.1328	31.0374	31.1859	31.1489	31.1097	31.1619	31.2089	31.1544	31.202	31.2238	31.2997	NaN	31.3397	31.4514	31.267	31.2346													17	17	17	50.6	50.6	50.6
27.8271	28.0356	28.182	27.8765	27.9381	27.6881	27.4079	27.5254	27.7567	27.8952	27.8848	27.809	27.3398	27.9679	27.495	27.533	27.9375	27.696	28.2935	28.2488	27.6079	27.7007	27.4898	27.6234	27.9767	28.202	27.3837	NaN	27.1736	27.8223	27.2796	27.9139							+		+			FAM134B_TORIN__DOX;FAM134B_TORIN_FAM134B_DOX	10	10	10	23.1	23.1	23.1
31.3881	31.3563	31.3565	31.5224	31.4749	31.4318	31.5067	31.3689	31.4891	31.3588	31.34	31.4266	31.407	31.2854	31.5028	31.5259	31.4108	31.4583	31.5083	31.4459	31.369	31.5336	31.4018	31.37	31.4064	31.3657	31.3545	NaN	31.5627	31.5244	31.4204	31.4864													36	36	36	33.2	33.2	33.2
31.3048	31.2456	31.0107	31.0753	30.9354	31.1837	31.1482	30.9833	31.0941	31.2433	31.3161	31.1266	31.2291	31.0788	31.255	31.3326	31.1564	31.2696	31.2436	31.2394	31.0508	31.0566	31.0326	31.055	31.4163	31.227	31.3754	NaN	31.2898	30.9173	31.3436	31.4206													32	32	32	48.4	48.4	48.4
27.3238	27.553	27.3411	27.3592	27.651	27.0861	27.3782	27.4586	27.7697	27.2951	27.4839	27.6248	27.6614	27.8799	27.2188	27.0096	27.5291	27.2131	27.2954	27.9235	27.5928	27.3582	27.6531	27.6139	27.6043	27.567	27.4424	NaN	27.5411	27.4072	27.4184	27.6576													19	9	9	34.6	19.8	19.8
27.3301	26.8515	27.2016	26.9304	27.8431	27.1483	27.3705	27.0657	26.9428	27.3117	26.9988	27.4412	27.4547	27.615	27.2555	27.4063	27.222	27.1832	27.055	27.3926	26.8507	27.277	27.1485	27.1376	27.0759	27.2305	27.1234	NaN	26.2047	27.0804	27.0603	27.1213													10	10	10	10.7	10.7	10.7
33.6232	33.6757	33.7499	33.7392	33.5318	33.6307	33.5745	33.6518	33.7679	33.6474	33.6248	33.7359	33.5652	33.5419	33.602	33.8289	33.7671	33.7207	33.7505	33.6538	33.583	33.7411	33.6996	33.6627	33.5519	33.5741	33.6013	NaN	33.5346	33.5566	33.5391	33.5168													27	27	27	76.6	76.6	76.6
28.9943	28.9622	29.0506	28.861	29.1292	28.9806	28.959	28.9603	29.0858	29.012	28.991	29.069	29.1226	29.3466	29.1055	28.928	28.7892	28.8971	28.9547	28.9027	28.9604	28.7689	28.8983	28.9612	29.1877	28.8892	29.3243	NaN	29.2768	29.2161	29.1101	29.1498													6	6	6	23.4	23.4	23.4
26.6446	26.7124	26.4358	26.8697	26.8895	26.8719	27.3699	26.0055	27.0771	26.3597	26.3078	26.9575	27.7175	27.376	26.9392	27.1982	27.1487	26.1446	26.1823	26.3605	26.6433	27.0498	26.8224	27.2087	26.564	26.3032	26.7009	NaN	27.4471	26.5805	26.5293	27.3262											+	FAM134A_TORIN__DOX	4	4	4	16.1	16.1	16.1
26.3179	26.5218	26.7738	26.7651	26.7864	NaN	26.9819	26.6019	26.7735	26.3372	26.502	26.7142	26.2012	26.8148	26.9994	27.0009	26.7186	26.1978	26.5782	26.6321	27.0799	26.5279	26.7347	26.8649	26.577	26.5537	26.5818	NaN	26.7353	26.6663	NaN	NaN													3	3	3	20.8	20.8	20.8
26.8142	26.4906	26.5895	26.5007	26.4915	NaN	26.9217	26.7995	25.5663	26.5461	26.4195	NaN	NaN	26.6094	26.6483	26.7813	26.0411	26.0887	26.4965	26.5516	26.7231	NaN	26.1522	NaN	25.7955	26.5045	26.6422	NaN	26.8509	26.769	27.1431	27.018													2	2	2	25	25	25
28.7317	28.8784	28.8536	29.0447	29.0466	29.2523	29.3963	29.2781	29.0952	28.996	29.4182	29.499	29.171	28.9349	29.3654	29.1768	29.4459	29.1763	29.4637	29.2761	29.4281	28.9892	29.2375	29.3326	29.1061	28.7009	29.2285	NaN	29.6396	29.3724	28.8683	28.4722													7	7	7	34.5	34.5	34.5
26.7071	26.9449	26.5204	27.0313	27.1264	27.5067	27.418	26.7374	27.5204	26.8862	27.8184	27.055	27.6865	26.9077	26.8496	27.2457	27.0106	26.9254	27.0972	27.6179	27.131	27.6508	27.0773	27.0189	27.0767	27.074	26.5002	NaN	27.6767	27.9213	27.3204	27.4593										+		FAM134C_TORIN__DOX	9	9	9	15.1	15.1	15.1
28.4033	28.4398	28.5248	28.2387	27.5772	28.1561	27.7155	27.6943	28.2159	28.2526	28.2449	28.5202	28.1409	28.1343	27.9756	27.8366	28.6139	28.5059	28.1356	28.7288	28.4672	28.5638	28.7374	28.478	28.8767	28.5805	28.8701	NaN	27.8536	28.2617	27.9317	28.4927		+		FAM134B_TORIN__TORIN	+						+	_TORIN__DOX;FAM134A_TORIN__DOX	4	4	4	33	33	33
32.4166	32.5381	32.3407	32.4251	32.472	32.4123	32.536	32.4243	32.5589	32.3755	32.4331	32.4412	32.4427	32.722	32.4325	32.3456	32.386	32.4613	32.4193	32.6419	32.5791	32.5009	32.4552	32.3659	32.4812	32.3691	32.5207	31.4554	32.166	32.3551	32.4737	32.7027													21	21	21	61.6	61.6	61.6
27.1117	27.2203	27.5777	27.1683	27.2773	27.7596	27.628	27.2152	27.3733	28.0838	26.9692	NaN	27.6836	27.6996	27.2919	27.3933	27.5336	27.3324	27.8613	27.2714	27.5502	26.8022	27.6156	28.1867	27.1544	27.3649	27.122	NaN	26.7691	27.1631	26.9702	27.0238													3	3	3	32	32	32
28.234	28.8617	29.0749	28.9335	29.0205	28.0233	28.2518	28.4468	29.223	28.7155	28.5384	29.0946	28.4464	29.2094	28.5476	27.8734	29.0525	29.1007	29.1245	29.2042	28.6879	28.9548	28.9148	29.0018	28.8782	28.467	28.8879	NaN	28.7847	29.1442	29.0906	28.5678													8	8	8	96.3	96.3	96.3
32.4856	32.6138	32.5891	32.5573	32.3716	32.6616	32.3914	32.5691	32.4732	32.5567	32.6704	32.6105	32.6543	32.3794	32.6705	32.6731	32.5821	32.5319	32.5747	32.3436	32.6079	32.586	32.6563	32.7355	32.6903	32.5504	32.7704	32.112	32.6905	32.7448	32.828	32.9047													17	17	1	72.1	72.1	17.4
32.0285	31.9945	31.7944	31.9953	31.6193	31.9559	31.8988	31.9098	31.8321	31.974	32.0211	31.9795	31.8788	31.5845	31.9601	31.9409	31.9108	31.9733	31.9349	32.0729	31.941	32.0262	31.9742	31.9063	32.1387	32.0514	32.0366	NaN	31.9777	31.9301	31.9745	32.0118													30	30	30	36.8	36.8	36.8
28.3093	28.2063	27.9825	27.9854	27.5611	27.4032	27.7486	27.3915	27.6539	28.1823	28.2441	27.4269	27.3348	27.3369	27.7281	27.8491	28.1334	28.2665	28.0116	28.0672	28.1666	27.4822	27.7657	27.5967	28.0725	28.0398	28.0716	NaN	27.8853	27.5554	27.683	27.582					+					+	+	_TORIN__DOX;FAM134A_TORIN__DOX;FAM134C_TORIN__DOX	7	7	7	27.8	27.8	27.8
30.5009	30.2926	30.3333	30.3579	30.2579	30.547	30.537	30.5736	30.4471	30.4381	30.5031	30.486	30.5422	30.1952	30.6234	30.7127	30.4494	30.4205	30.3611	30.4692	30.5984	30.6474	30.626	30.6101	30.6309	30.2702	30.5911	NaN	30.7974	30.5789	30.6024	30.6353										+		FAM134C_TORIN__DOX	28	28	28	30.2	30.2	30.2
23.6776	23.4029	23.7641	NaN	23.8992	23.8615	22.9375	23.8068	24.5172	23.8953	24.0714	NaN	24.0718	NaN	23.9305	24.7235	23.4658	23.85	23.4514	23.8246	23.6316	23.3836	23.2648	23.5989	23.518	23.3015	23.5273	NaN	NaN	23.4446	24.2966	23.4841													1	1	1	1.4	1.4	1.4
33.0452	33.223	33.0745	33.0452	33.1537	33.0763	33.2067	33.0777	33.2332	33.2306	33.1663	33.1774	33.142	33.3221	33.2144	33.0462	33.1423	33.1763	33.1306	33.3118	33.1436	33.1015	33.0643	33.1342	33.2445	33.0091	33.2988	33.3207	33.0152	33.0985	33.0912	33.4158													50	50	50	48.2	48.2	48.2
25.918	26.1857	26.3561	25.9354	26.2425	25.7807	NaN	25.8831	26.2306	25.7879	26.1027	26.1614	26.5135	25.9559	26.4084	NaN	26.3309	26.3517	26.3754	26.5323	25.9588	26.3027	25.9173	25.8056	26.1306	26.5129	26.103	NaN	26.2338	25.7255	26.4866	26.0341							+					FAM134B_TORIN_FAM134B_DOX	4	4	4	3.5	3.5	3.5
30.9373	30.989	30.9565	31.0214	30.9871	30.8657	31.0054	31	31.0441	30.8278	30.9422	31.0127	31.0146	30.9131	30.9264	31.002	30.8953	30.9226	30.9208	30.9984	30.928	30.948	30.9791	31.0316	31.065	31.0073	31.1602	NaN	31.0895	31.0866	30.9396	31.1184													43	43	42	30.1	30.1	29.7
28.6606	28.581	28.5312	28.7959	28.3573	28.5933	28.6321	28.6827	27.8832	28.752	28.8329	28.1435	28.7999	28.115	28.6497	28.7484	28.5522	28.7418	28.9018	28.6651	28.7179	28.5736	28.774	28.5398	28.5443	28.7509	28.9362	NaN	28.7598	28.2543	28.6558	28.5015													15	15	13	23	23	19.8
33.4474	33.4486	33.4715	33.4422	33.5528	33.443	33.5168	33.465	33.4923	33.4074	33.4956	33.3832	33.4489	33.5248	33.4579	33.4392	33.3866	33.4511	33.4237	33.4538	33.3873	33.3717	33.4571	33.4297	33.3577	33.3616	33.4328	32.9786	33.4815	33.3288	33.3812	33.3848													67	67	67	58.3	58.3	58.3
26.3353	27.1017	26.8071	26.4859	27.1606	27.1712	27.1127	26.8094	26.9201	26.7066	26.84	27.0631	27.3223	26.4378	27.4553	27.479	27.0578	27.0467	27.0155	26.768	26.9553	27.0443	26.9301	27.1315	26.9546	27.007	27.307	NaN	27.6193	27.0903	27.529	27.7349										+		FAM134C_TORIN__DOX	8	8	8	13.1	13.1	13.1
26.2194	26.428	25.8977	26.2869	26.3461	26.2623	26.3703	26.3761	26.4529	26.8061	26.676	26.154	26.1348	26.7186	26.0585	26.1399	26.475	26.4029	26.3333	26.6767	26.2786	26.0488	26.2377	26.1645	26.0669	26.0385	26.2188	NaN	26.1532	25.5484	25.5139	26.2137													5	5	5	12.5	12.5	12.5
26.7651	26.3969	26.689	26.4497	26.2654	25.9778	26.3464	26.0394	27.3466	26.6469	26.3198	26.0225	26.1414	25.898	25.6982	26.3853	26.6067	26.5345	26.8295	27.1653	NaN	NaN	26.3279	26.08	26.0483	26.7261	26.7977	NaN	25.973	26.5042	25.8693	26.7993											+	FAM134A_TORIN__DOX	8	8	8	15.3	15.3	15.3
29.6699	29.7205	29.6829	29.586	29.6167	29.7066	29.6064	29.5588	29.3656	29.6531	29.4981	29.4957	29.566	29.1211	29.7176	29.7918	29.6736	29.4941	29.4917	29.5873	29.6719	29.6335	29.5464	29.3947	29.6208	29.7138	29.7039	NaN	29.7267	29.3069	29.9705	29.7709													7	7	7	66.9	66.9	66.9
25.9971	26.5541	26.0416	25.8971	26.5513	26.0905	26.7124	26.6838	26.5842	25.939	26.0353	25.7518	NaN	26.3061	26.3415	26.1435	25.44	26.1826	26.291	26.1962	26.3045	26.3739	26.3389	26.152	26.2386	26.93	26.3913	NaN	25.7202	26.4929	26.773	26.6323													4	4	4	3.5	3.5	3.5
26.7323	26.7594	26.2115	26.4394	26.3946	26.2946	26.4493	26.4287	NaN	26.705	26.8231	26.5341	26.1948	25.6898	26.1963	NaN	26.0681	26.6468	26.7995	26.8635	26.1626	NaN	26.0613	26.0629	26.6814	26.4423	26.684	NaN	26.6112	24.8542	26.4896	26.6615						+						FAM134A_TORIN_FAM134A_DOX	1	1	1	5.3	5.3	5.3
27.2376	26.8532	NaN	27.3622	27.2734	27.1167	27.2757	27.1089	NaN	27.03	26.9291	NaN	27.4842	27.0657	27.3886	27.1234	NaN	26.8983	26.9619	26.7384	27.4033	27.1774	27.1794	27.4564	27.0693	27.3193	27.0252	NaN	27.395	27.1649	27.6273	27.4217							+					FAM134B_TORIN_FAM134B_DOX	3	3	3	8.2	8.2	8.2
31.5731	31.6002	31.5371	31.5633	31.3111	31.4569	31.4476	31.5059	31.3501	31.6205	31.5831	31.397	31.3739	31.3468	31.4335	31.587	31.3999	31.4388	31.5054	31.532	31.4436	31.3952	31.2813	31.3304	31.588	31.5635	31.6402	NaN	31.4486	31.4541	31.5267	31.5628													19	19	18	56.5	56.5	50.3
31.094	31.1442	31.106	31.0345	31.0889	30.9821	31.1128	31.0648	31.3862	31.0009	31.0565	31.0026	31.1913	31.1815	31.1292	30.8261	31.0915	31.0664	30.9509	31.0333	30.9812	31.0366	30.9698	30.8964	31.1696	31.1432	31.164	NaN	31.1288	30.9385	31.096	31.2233													19	19	19	60.3	60.3	60.3
31.3811	31.3268	31.4308	31.4154	31.4721	31.3796	31.2958	31.3352	31.3921	31.2804	31.2667	31.2794	31.3421	31.1746	31.4136	31.3792	31.2548	31.3792	31.4634	31.3284	31.3895	31.3696	31.364	31.3298	31.4214	31.2826	31.5376	NaN	31.3348	31.4251	31.3612	31.3549													17	17	17	73.6	73.6	73.6
29.1271	28.9668	29.1653	29.1242	29.2934	28.9952	28.9889	29.0569	29.0835	29.0414	29.0169	29.0658	28.9413	29.0417	28.9002	28.9683	29.0434	28.9302	28.9788	28.9235	28.9482	29.0694	29.0125	29.1575	28.865	28.8572	28.6639	NaN	28.3906	28.6995	29.0259	28.7763													10	10	10	36	36	36
29.5885	29.5902	29.8059	29.6601	29.6049	29.4285	29.6738	29.5879	29.4652	29.4826	29.5543	29.6836	29.234	29.615	29.0571	28.9743	29.4192	29.5572	29.5632	29.5997	29.242	29.5161	29.2945	29.4694	29.3433	29.4787	29.2906	NaN	29.2335	29.237	29.1109	29.1195			+	FAM134C_TORIN__TORIN						+		FAM134C_TORIN__DOX	9	7	7	39.5	35.4	35.4
31.3816	31.2679	31.3565	31.3209	31.5937	31.6754	31.7425	31.536	31.3607	31.2391	31.1768	31.3061	31.5449	31.502	31.5232	31.6628	31.1973	31.1627	31.3155	31.2366	31.4213	31.3095	31.2999	31.3794	31.479	31.3277	31.3812	NaN	31.6942	31.321	31.6624	31.3853					+							_TORIN__DOX	15	15	15	74.4	74.4	74.4
27.1571	27.3664	27.1929	27.5304	27.5931	27.2014	27.5304	27.2112	27.6889	27.543	27.3977	26.991	27.1256	27.6374	27.1263	27.1482	27.1761	27.4845	27.2893	27.5157	27.3408	27.1561	26.9814	27.1209	27.5452	27.0891	27.4998	31.8673	26.6948	26.9249	26.9574	27.7649													9	9	9	18.1	18.1	18.1
28.3567	28.7043	28.3934	28.6063	28.7527	28.818	28.8324	29.0984	28.4933	28.6052	28.5219	28.3752	29.0377	28.7588	28.9742	28.7582	28.3431	28.7783	28.8743	28.4724	29.0791	29.1654	29.1721	28.9522	28.911	28.7961	28.8927	25.1061	28.8157	28.5295	28.8284	28.9454						+	+		+			FAM134A_TORIN_FAM134A_DOX;FAM134B_TORIN__DOX;FAM134B_TORIN_FAM134B_DOX	13	13	5	27.1	27.1	12.9
26.4001	26.1974	26.2985	26.4617	26.1983	26.6158	26.7041	26.5039	26.6345	26.065	26.6865	26.5378	26.603	26.4644	26.6628	27.0962	26.2207	26.3056	26.4297	26.3844	26.4107	26.8042	26.5355	26.3965	26.4279	26.4094	27.0426	NaN	26.7166	26.7764	26.7274	26.83										+		FAM134C_TORIN__DOX	3	3	3	5.3	5.3	5.3
27.2632	27.1804	27.0389	26.8771	27.3768	27.2278	27.2947	27.421	27.1727	26.7266	27.4261	27.2103	27.5244	27.2907	27.4245	27.2735	27.134	27.3801	27.3333	27.0614	27.3808	27.6249	27.5775	27.4433	27.3733	26.8431	27.0259	NaN	27.3607	27.4269	26.979	27.5276									+			FAM134B_TORIN__DOX	4	4	4	17.4	17.4	17.4
25.9753	25.9795	26.3217	25.5318	26.3224	26.2748	25.7429	25.9085	26.2909	26.1563	25.9907	26.4365	25.8206	26.0293	25.7732	25.5215	26.1424	25.962	26.1141	NaN	25.6212	26.1508	26.1174	25.6194	25.5292	25.736	25.6071	NaN	26.0644	NaN	26.0491	25.9628													3	3	3	13.6	13.6	13.6
27.7762	27.8313	27.8971	27.7946	27.976	27.8719	28.3182	27.6261	27.0023	27.6313	27.1671	27.8541	27.5578	27.0129	27.6606	27.4164	27.2744	27.7672	27.1609	27.76	27.2494	27.4423	27.6613	27.8333	27.971	27.5473	27.7069	NaN	26.5589	27.5165	27.2777	27.6724													2	2	2	11.3	11.3	11.3
29.0679	29.1082	28.7497	29.0814	29.0733	28.9356	28.8858	28.5853	28.8398	29.0402	29.0434	28.7735	28.4412	27.8701	28.624	28.6904	28.8762	28.9096	28.9374	28.6159	28.3837	28.5178	28.4471	28.5446	28.923	28.8294	28.9296	NaN	28.5134	28.5248	28.6753	28.7561							+		+	+	+	FAM134A_TORIN__DOX;FAM134B_TORIN__DOX;FAM134B_TORIN_FAM134B_DOX;FAM134C_TORIN__DOX	12	12	12	36.8	36.8	36.8
28.9351	29.0074	29.067	28.9732	28.6699	28.915	28.886	28.8182	28.7092	28.4658	28.7075	28.8715	28.0724	28.3797	28.3361	28.1727	28.5929	28.3905	28.5052	28.5588	28.5387	28.6254	28.4906	28.2574	28.8319	28.6152	28.9487	NaN	28.379	27.8852	27.9187	28.1713			+	FAM134C_TORIN__TORIN		+		+	+	+	+	FAM134A_TORIN__DOX;FAM134A_TORIN_FAM134A_DOX;FAM134B_TORIN__DOX;FAM134C_TORIN__DOX;FAM134C_TORIN_FAM134C_DOX	18	18	18	44.3	44.3	44.3
30.4653	30.3013	30.4692	30.4613	30.2653	30.1931	30.266	30.1452	30.5622	30.5605	30.6109	30.2246	30.2799	30.8529	30.1995	30.3175	30.3168	30.2359	30.353	30.4375	30.1774	30.0669	30.0531	30.0842	30.3312	30.3175	30.4023	NaN	29.8766	29.8904	30.0001	30.1509									+	+		FAM134B_TORIN__DOX;FAM134C_TORIN__DOX	35	35	35	43.3	43.3	43.3
30.3788	30.3081	30.3748	30.2938	30.0065	30.3567	30.3657	30.246	30.2615	30.1042	30.2834	30.1509	30.335	29.9495	30.3175	30.187	30.0486	30.2433	30.0618	30.3766	30.2965	30.317	30.2644	30.0638	30.3602	30.1871	30.4015	NaN	30.5372	30.107	30.4579	30.4651													14	14	13	63.8	63.8	60.2
32.8484	32.8055	32.803	32.9105	32.5496	32.7949	32.617	32.7973	32.7199	32.6245	32.737	32.7472	32.7502	32.5041	32.7357	32.7602	32.6775	32.7857	32.7272	32.6326	32.6416	32.6865	32.7702	32.6474	32.8578	32.8636	32.9122	NaN	32.8387	32.791	32.7855	32.8409													29	29	29	61.2	61.2	61.2
26.9607	27.4354	27.2391	27.2786	27.1723	27.3107	27.8371	27.4633	27.0973	27.3688	27.491	27.4069	27.3726	27.8267	27.6236	27.6389	27.7193	27.2923	27.4935	27.5131	27.0882	27.464	27.0915	27.1907	27.2702	27.5873	27.4962	NaN	27.5933	27.3858	27.6878	27.5559													10	10	10	10.2	10.2	10.2
32.7058	32.7267	32.803	32.8076	32.6767	32.914	32.8833	32.8647	32.8601	32.7781	32.8666	32.9056	33.0132	32.8468	33.0416	33.044	32.8315	32.859	32.813	32.9707	32.9353	32.7631	32.8577	32.9421	32.8075	32.7722	32.8539	NaN	32.9253	32.8472	32.9385	32.9643													39	39	32	74.9	74.9	61.7
31.6337	31.6601	31.6872	31.6901	31.7503	31.5389	31.6848	31.5669	31.8173	31.7973	31.6917	31.72	31.6458	31.8452	31.7187	31.5931	31.6845	31.769	31.8095	31.8622	31.7392	31.724	31.679	31.8786	31.686	31.9415	31.6558	NaN	31.7281	31.8228	31.74	31.8625													24	24	24	54.3	54.3	54.3
24.879	25.9936	25.1842	25.0432	26.0397	25.0054	25.4353	25.2848	24.3674	25.0764	25.1848	25.4856	25.4307	25.7793	25.2717	24.775	NaN	24.8045	24.9759	25.3708	25.1396	25.5789	24.9822	25.7076	25.261	25.1491	24.8639	NaN	25.0912	25.6447	25.1231	25.2052													3	2	2	11	9.1	9.1
29.4683	29.422	29.1896	29.1996	29.3563	29.1222	29.2794	29.3419	29.1484	29.4783	29.4887	29.2542	29.1589	29.3723	29.2362	28.8633	29.4404	29.2839	29.2575	29.4587	29.4106	29.4833	29.3069	29.22	29.3503	29.2125	29.3877	27.9172	29.2196	28.82	29.4131	29.8448													15	14	14	17.6	16.7	16.7
28.5792	28.5953	28.4594	28.3657	28.0962	28.9213	28.5519	28.6216	28.6896	28.3812	28.621	28.4827	28.8925	28.2141	28.7764	28.6769	28.2864	28.3468	28.3814	28.4083	28.6127	28.4369	28.6366	28.3841	28.6317	28.4864	28.571	NaN	28.5645	28.4694	28.5374	28.7406													6	6	6	28	28	28
25.2916	25.0978	25.8327	25.7203	26.8371	26.0812	25.8317	25.8908	26.1004	25.439	25.455	25.8515	25.7473	26.947	25.9849	26.1711	25.9372	25.8843	25.5657	25.2763	26.3998	26.4936	26.6078	26.4082	25.4956	26.0822	NaN	NaN	26.3457	26.9674	26.1269	26.0118							+		+	+		FAM134B_TORIN__DOX;FAM134B_TORIN_FAM134B_DOX;FAM134C_TORIN__DOX	3	3	3	10	10	10
30.2537	30.2548	30.4223	30.4352	30.0453	30.1527	30.1633	30.2021	30.3732	30.2753	30.2803	30.336	30.0572	30.0364	30.1358	30.142	30.2569	30.1452	30.2468	30.3431	30.0097	30.0363	30.0297	30.0333	30.5633	30.4389	30.5245	NaN	30.5317	30.4055	30.384	30.3618									+			FAM134B_TORIN__DOX	19	19	19	42.4	42.4	42.4
28.8502	28.8881	28.8789	28.7721	30.1741	30.0707	30.0479	30.088	28.925	28.8604	28.8658	28.8348	30.1382	30.3121	29.9881	30.0197	28.7072	28.6561	28.6411	28.8236	29.9509	30.0689	30.0321	29.9766	28.8153	28.9814	29.1571	25.7448	30.1737	30.2214	30.344	30.2532					+	+	+	+	+	+	+	_TORIN__DOX;FAM134A_TORIN__DOX;FAM134A_TORIN_FAM134A_DOX;FAM134B_TORIN__DOX;FAM134B_TORIN_FAM134B_DOX;FAM134C_TORIN__DOX;FAM134C_TORIN_FAM134C_DOX	11	11	11	25.1	25.1	25.1
30.4447	30.6349	30.286	30.3154	30.585	30.464	30.7411	30.3928	30.5019	30.4367	30.3909	30.3971	30.4291	30.712	30.5343	30.5983	30.1778	30.3914	30.1967	30.7654	30.3874	30.1582	30.3741	30.2396	30.6182	30.3685	30.5734	NaN	30.3099	30.346	30.3636	30.738													13	13	13	67.2	67.2	67.2
30.2969	30.07	30.3098	30.0756	29.8979	30.1024	30.058	30.4311	30.2089	30.3389	29.9354	30.2858	30.2036	30.086	29.6773	29.99	30.2616	29.9404	30.2245	30.3838	30.0209	30.1982	29.9824	29.9382	30.1375	30.0951	30.1565	25.8426	29.7369	30.1405	30.0737	30.1													8	8	8	51	51	51
NaN	NaN	24.5123	NaN	NaN	NaN	24.6157	NaN	24.5439	NaN	NaN	NaN	NaN	NaN	NaN	NaN	24.6417	24.4338	24.4579	24.7079	NaN	24.6908	24.3845	24.5115	24.4328	NaN	NaN	NaN	24.4772	NaN	24.7308	24.3892													2	2	2	7	7	7
32.5781	32.6393	32.6603	32.6119	32.6199	32.7925	32.8087	32.7962	32.6811	32.484	32.5181	32.5656	32.8169	32.7751	32.7568	32.7773	32.5852	32.5658	32.553	32.622	32.7817	32.7747	32.7758	32.7406	32.6302	32.5273	32.6491	34.9598	32.7939	32.7693	32.8236	32.9194													51	51	50	55.8	55.8	54.7
30.585	30.474	30.6785	30.6513	30.7832	30.9375	30.938	30.8246	30.6723	30.4392	30.5134	30.5385	31.0563	30.9256	30.9436	31.0808	30.6106	30.5354	30.52	30.5554	30.9466	31.0041	30.953	30.8192	30.67	30.6571	30.6367	NaN	31.1542	31.1476	31.0148	31.1875						+	+	+	+	+	+	FAM134A_TORIN__DOX;FAM134A_TORIN_FAM134A_DOX;FAM134B_TORIN__DOX;FAM134B_TORIN_FAM134B_DOX;FAM134C_TORIN__DOX;FAM134C_TORIN_FAM134C_DOX	22	22	22	44.2	44.2	44.2
28.4187	28.7594	28.45	28.5178	29.0901	28.4698	28.5844	28.549	28.9723	28.8551	28.7588	28.848	28.8756	29.0795	28.79	28.5555	28.7624	28.9325	28.5491	28.8603	28.4423	28.5717	28.4998	28.5225	28.7894	28.4469	28.6902	NaN	28.3638	28.5429	28.2854	28.7065													15	15	15	19.1	19.1	19.1
25.6143	25.6867	25.1144	25.3806	NaN	24.8784	NaN	25.2438	24.8167	25.2267	25.2549	25.1003	NaN	NaN	NaN	NaN	25.2723	25.3448	25.2792	25.6824	NaN	24.3289	NaN	24.876	25.2109	25.2395	24.8882	NaN	NaN	NaN	NaN	NaN							+		+			FAM134B_TORIN__DOX;FAM134B_TORIN_FAM134B_DOX	2	2	2	3.6	3.6	3.6
28.062	28.0871	28.0729	27.8636	28.2188	28.1764	27.9736	28.3079	27.8536	28.1515	28.1124	27.8593	28.4559	28.4834	28.3451	28.5098	28.1794	27.934	28.0356	28.1416	28.0191	28.2985	27.9335	27.914	28.1012	28.0883	28.2269	NaN	28.1566	28.1681	28.3472	28.267						+					+	FAM134A_TORIN__DOX;FAM134A_TORIN_FAM134A_DOX	11	11	11	26.7	26.7	26.7
33.8323	33.8721	33.9547	33.8298	33.9064	33.8339	33.8005	33.8659	33.9874	33.9347	33.8323	33.8911	33.8937	33.9928	33.818	33.8691	33.9242	33.8288	33.8254	33.9095	33.8405	33.8829	33.8014	33.8676	33.8896	34.0336	33.9113	35.2075	33.8752	33.9703	33.8684	33.9298													36	36	36	74.5	74.5	74.5
30.1847	29.9316	29.7712	29.7914	29.7166	29.8225	29.8005	29.6531	30.0335	30.2544	30.1426	29.9898	29.9864	29.7258	30.0301	29.6928	30.0111	29.9653	30.0541	30.1079	29.824	29.655	29.8462	30.0308	30.0373	30.0223	30.0142	31.9925	29.9106	29.477	29.7126	29.8826													16	15	15	39.4	36.8	36.8
32.9544	33.1617	33.0217	32.9587	33.0006	32.907	33.1201	32.8624	33.1279	33.0057	33.0942	33.0694	32.9372	33.1053	32.9567	32.8806	33.0796	33.1064	33.0925	33.2826	33.0012	33.0497	32.9993	32.9368	33.1729	33.113	33.2797	34.1464	33.1676	33.1355	33.0929	33.2916													49	49	49	72.7	72.7	72.7
31.2211	31.1782	31.1728	31.1682	31.1722	31.1917	31.0759	31.0608	31.1024	31.2487	31.2439	31.2252	31.1981	31.1782	31.1564	31.1918	31.0755	31.178	31.2369	31.2783	31.2391	31.088	31.0894	31.1989	31.2671	31.2921	31.3447	NaN	31.0858	31.248	31.2672	31.1266													23	21	21	56.1	53.2	53.2
31.1424	31.2916	31.1077	31.2423	31.1655	30.9459	31.0683	31.0205	31.3712	31.2119	31.1846	31.2846	30.9342	31.2518	30.9248	30.8009	31.3335	31.3003	31.2934	31.41	30.9716	31.0858	31.1091	30.9771	31.177	31.0891	31.0835	NaN	30.8033	30.9275	30.8542	31.0095							+			+		FAM134B_TORIN_FAM134B_DOX;FAM134C_TORIN__DOX	35	35	35	54.8	54.8	54.8
28.9628	28.5834	28.9677	29.17	29.1928	29.0549	29.031	29.2906	28.7888	29.0772	29.0233	29.1166	29.3707	29.6921	29.3012	29.2556	29.1565	29.1907	29.2567	29.4184	29.1975	29.4574	29.4396	29.0677	28.8255	29.1666	29.0539	NaN	29.5415	29.4188	29.2767	29.2181										+	+	FAM134A_TORIN__DOX;FAM134C_TORIN__DOX	14	14	14	22.4	22.4	22.4
26.3594	26.7272	26.9703	26.2775	26.8062	26.29	NaN	26.7681	26.9876	26.7954	26.9507	26.3972	26.6617	27.1867	26.5164	26.498	27.0175	27.0196	27.0758	26.8863	26.6334	26.7415	26.4602	26.1206	26.7332	26.5882	26.4379	NaN	26.9027	26.6879	26.4847	26.737							+					FAM134B_TORIN_FAM134B_DOX	6	6	6	16.9	16.9	16.9
24.3678	24.3212	24.0706	24.3013	24.0466	24.343	24.528	24.6086	NaN	24.7099	24.5753	NaN	24.8427	NaN	24.4301	24.6353	NaN	24.3328	24.2349	NaN	22.8752	NaN	24.4968	NaN	23.9204	NaN	24.9193	NaN	NaN	NaN	NaN	25.2336													2	2	2	2.1	2.1	2.1
26.5695	26.0291	26.4896	26.3803	26.7117	26.2672	26.5483	25.8762	26.7238	26.3925	26.5044	26.1747	26.5881	26.7255	26.1392	26.535	26.7058	26.5366	26.2996	26.3193	26.3084	26.4658	26.291	26.3847	26.3653	26.1493	26.5541	NaN	26.3281	26.5646	26.3973	26.5912													7	7	7	14.5	14.5	14.5
26.8204	26.9437	27.12	27.3454	27.4703	27.2978	27.5487	27.2176	27.5716	27.2145	26.9869	27.103	27.2185	27.5408	27.4163	27.0219	27.1874	27.2832	27.3987	27.5339	27.2636	27.5307	27.2635	27.0828	27.2162	27.072	27.3721	NaN	27.4417	27.067	27.547	27.215													5	5	5	9.8	9.8	9.8
30.1965	30.1563	30.244	30.0818	30.1085	30.1035	30.2903	29.9931	30.1731	30.1574	30.1489	30.1304	30.0696	30.1592	30.2023	30.1449	30.0419	30.1323	30.1402	30.413	30.0674	30.0924	30.0402	30.0154	30.0732	29.9679	30.2786	32.6812	30.0173	29.8009	30.0471	30.4165													10	10	10	82.2	82.2	82.2
24.8325	24.4448	24.7437	24.7425	25.3993	24.6047	24.8462	24.9718	NaN	24.6413	25.2407	24.763	24.6484	25.1199	24.8371	25.075	24.7391	24.8723	25.0458	25.0994	24.5911	24.9218	24.8449	24.5242	24.8079	25.0854	25.0574	NaN	25.0986	25.1114	24.5818	24.8832													2	1	1	5.2	3.2	3.2
29.4243	29.516	29.5791	29.4106	29.65	29.644	29.3907	29.6837	29.5466	29.4379	29.5431	29.464	29.7026	29.9539	29.7494	29.6656	29.4548	29.5048	29.5444	29.4815	29.7725	29.7587	29.5781	29.5989	29.618	29.7547	29.6174	NaN	29.7923	30.019	29.8838	29.9113										+		FAM134C_TORIN__DOX	22	14	14	38.9	29.5	29.5
27.3823	27.539	27.0052	27.2714	26.9617	27.3451	27.4483	27.0429	27.0713	27.0304	27.1939	26.8769	27.5699	27.3002	28.0705	27.5121	26.7694	27.134	27.3646	26.8683	27.1213	27.2386	27.1747	27.2051	27.2163	27.3644	27.2464	NaN	27.3507	27.1051	27.4046	27.6904						+						FAM134A_TORIN_FAM134A_DOX	10	10	10	19.8	19.8	19.8
31.6353	31.6733	31.6385	31.6129	31.269	31.55	31.4868	31.6831	31.6495	31.5129	31.6602	31.5392	31.6299	31.278	31.6124	31.5549	31.4417	31.5859	31.5823	31.6213	31.5516	31.5429	31.5769	31.5356	31.6553	31.616	31.6036	NaN	31.7304	31.5655	31.5546	31.6364													18	18	18	59.2	59.2	59.2
27.3038	27.6978	27.5176	27.5665	27.0017	27.0899	27.1797	27.2509	28.0561	27.1015	27.1336	27.6259	26.5114	27.5868	26.8528	26.811	28.0564	27.7992	27.9625	27.6898	27.7672	27.4845	27.6102	27.8034	27.484	27.8167	27.0856	NaN	27.8226	28.0606	27.2673	27.3677		+		FAM134B_TORIN__TORIN	+							_TORIN__DOX	13	1	1	64.5	7	7
26.957	28.0818	28.0819	28.1769	27.2231	28.0236	27.4322	27.7621	27.306	27.5166	27.9007	27.4877	27.2598	27.05	27.4398	27.7803	27.5043	27.3666	27.7152	27.5425	28.0183	27.6816	27.4892	27.6845	27.8297	27.5357	27.4565	NaN	26.6501	26.6492	27.5392	27.3773													4	4	4	26.2	26.2	26.2
29.3431	29.2178	29.2842	29.4417	29.8172	29.3397	29.4019	29.2509	29.447	29.2184	29.4244	29.2232	29.4642	30.205	29.3678	29.7137	29.242	29.3213	29.1942	29.4071	29.2524	29.2615	29.3301	29.3589	29.2775	29.3498	29.1055	26.6717	29.4964	29.5026	29.3111	29.5543													7	7	7	59.4	59.4	59.4
23.9882	23.3206	23.8431	23.4139	24.246	23.8135	23.6246	22.9818	24.2025	24.175	24.5036	23.9147	24.0529	23.818	23.5931	23.232	23.2399	23.5672	23.7914	23.7754	23.1806	NaN	23.699	23.6813	23.6292	23.6396	23.7147	29.0456	24.2245	24.1981	23.4947	23.9337													2	2	2	4.1	4.1	4.1
26.9225	26.7684	26.9553	26.9189	26.3863	26.6747	26.6559	26.4648	27.1357	26.9229	26.7486	26.7106	26.6464	27.1121	26.2983	27.3979	26.9839	26.6544	26.5638	26.9732	26.7182	26.6573	26.6151	26.6632	26.6827	26.4846	26.7831	NaN	26.9751	26.3528	26.7082	26.3873													7	7	7	19.3	19.3	19.3
30.5795	30.5183	30.6998	30.6803	30.6936	30.4914	30.5386	30.6247	30.5693	30.6234	30.5914	30.5923	30.6361	30.8483	30.5269	30.5084	30.6707	30.5758	30.6688	30.6128	30.5888	30.598	30.6635	30.5888	30.5023	30.5271	30.5687	NaN	30.3851	30.4704	30.4624	30.4693													13	13	13	80.2	80.2	80.2
25.3523	25.402	25.3162	25.3256	25.0694	25.3096	NaN	24.9301	25.0161	25.4761	25.1878	25.6192	NaN	24.689	NaN	25.1771	25.7727	25.4956	25.7789	25.8026	25.2542	25.2372	25.3295	25.1307	25.3575	25.4855	25.2389	NaN	24.6778	25.2823	NaN	NaN							+					FAM134B_TORIN_FAM134B_DOX	2	2	2	14	14	14
32.3322	32.3261	32.3919	32.3997	32.2438	32.3257	32.2497	32.1661	32.616	32.4367	32.4043	32.4947	32.4259	32.3388	32.5335	32.6093	32.4023	32.393	32.4655	32.4236	32.3144	32.4942	32.4065	32.408	32.4265	32.5195	32.5848	NaN	32.538	32.3704	32.5079	32.4533													61	50	0	55.9	50.5	0
28.5448	28.2738	28.8811	28.5787	28.432	28.2406	28.5778	28.3365	28.735	28.5353	28.6249	28.7045	28.2874	28.2462	28.2227	28.4194	28.6037	28.632	28.1827	28.5933	27.734	28.4659	28.5362	28.4885	28.9141	28.4291	28.8709	NaN	28.5935	28.6694	28.5174	28.5266						+						FAM134A_TORIN_FAM134A_DOX	3	3	3	48.4	48.4	48.4
30.3689	30.444	30.3717	30.3808	30.5521	30.5184	30.4109	30.4552	30.1114	30.3501	30.3502	30.2418	30.5257	30.3641	30.4806	30.3729	30.2926	30.4348	30.593	30.419	30.562	30.6671	30.6481	30.5669	30.4986	30.4487	30.258	NaN	30.6411	30.5197	30.4967	30.5971													16	16	16	72.7	72.7	72.7
29.9229	30.0772	29.7675	29.887	29.8595	30.0264	30.2462	30.0037	29.6602	29.9806	30.0606	29.8933	29.9991	29.9987	29.8492	29.7009	29.8255	29.903	29.9227	30.1875	30.0359	29.7855	29.8638	29.7143	29.9916	29.5845	30.0389	NaN	29.6057	29.6309	29.9568	30.3385													18	18	18	25.2	25.2	25.2
31.4746	31.4978	31.6222	31.6656	31.6727	31.6355	31.5943	31.6269	31.577	31.4639	31.6248	31.6336	31.6385	31.8761	31.6187	31.8101	31.6334	31.5444	31.5798	31.5272	31.5233	31.6895	31.6495	31.7075	31.5752	31.4239	31.4456	NaN	31.4502	31.606	31.5178	31.5938													33	33	33	62.2	62.2	62.2
29.4299	29.5084	29.7116	29.4951	29.3563	29.2712	29.336	29.2928	29.257	29.3316	29.2569	29.2838	29.2498	28.858	29.1191	29.1338	29.4367	29.3212	29.3622	29.4857	29.2698	29.3995	29.2843	29.0635	29.4549	29.6146	29.4947	NaN	29.2709	29.3017	29.2625	29.3978											+	FAM134A_TORIN__DOX	5	5	5	28.9	28.9	28.9
29.0013	28.8763	28.7672	29.0512	28.9308	29.3098	28.3106	29.2808	29.0297	29.0477	28.7507	29.1015	29.3182	28.9747	29.2553	29.1743	28.9181	29.2562	29.0506	29.2103	29.1541	29.2305	29.0201	29.3152	29.0573	29.0624	29.328	NaN	29.3663	28.9193	29.3451	29.3181													16	16	16	45.7	45.7	45.7
26.5323	26.6382	26.5623	26.3104	26.2349	26.0936	26.0019	26.3495	26.5332	26.0204	26.5125	26.6352	26.2637	26.8199	25.9577	25.528	26.0374	26.3623	26.1019	26.6447	26.6213	26.5014	26.3986	26.3053	26.262	26.3509	26.7808	NaN	26.145	26.1671	26.1972	26.5002													4	4	4	5.5	5.5	5.5
26.5403	26.7367	26.5642	26.3277	26.2321	26.6933	26.2584	26.8082	26.1925	26.2322	26.5007	26.538	26.2509	25.7307	26.4139	26.4491	26.4257	26.9298	26.9222	26.6469	26.6034	26.5192	26.736	27.022	26.5851	26.8532	26.5569	NaN	26.6127	26.3253	26.6952	26.4823													5	5	5	39.8	39.8	39.8
27.8695	27.8782	28.0936	28.3795	28.0555	27.9396	27.8469	28.0303	27.6724	28.142	27.8795	28.1828	27.5412	27.9808	27.8539	27.8927	28.2073	28.1722	28.2936	28.2152	28.1899	28.1721	28.3413	28.0084	27.9027	28.2034	27.8508	NaN	28.1095	28.2329	27.7309	27.8669													5	5	5	61.6	61.6	61.6
31.3456	31.4321	31.5033	31.5517	31.4717	31.3851	31.4149	31.3776	31.6814	31.4279	31.4986	31.5641	31.4015	31.4894	31.375	31.425	31.5094	31.4165	31.4454	31.4253	31.2255	31.4002	31.3286	31.4678	31.3546	31.3305	31.4833	NaN	31.1076	31.3881	31.1618	31.4412													18	18	18	74.1	74.1	74.1
NaN	25.3272	25.886	NaN	NaN	NaN	NaN	25.5983	25.5364	25.741	NaN	25.8539	NaN	25.1523	25.2944	NaN	25.7286	25.4634	25.5848	26.1031	24.9589	NaN	NaN	NaN	NaN	25.7392	25.9299	NaN	NaN	NaN	NaN	NaN													3	3	3	3.6	3.6	3.6
33.0574	33.0904	33.0915	33.0758	33.1501	33.2473	33.2598	33.1989	32.9145	33.1356	33.1798	33.1128	33.5837	33.4605	33.6448	33.6533	32.9999	33.0518	33.0329	33.1016	33.5199	33.5809	33.5677	33.522	33.3445	33.2699	33.436	NaN	33.6233	33.5114	33.5518	33.7145			+	FAM134C_TORIN__TORIN		+	+		+	+	+	FAM134A_TORIN__DOX;FAM134A_TORIN_FAM134A_DOX;FAM134B_TORIN__DOX;FAM134B_TORIN_FAM134B_DOX;FAM134C_TORIN__DOX	86	52	40	83.1	63.9	51.8
31.2822	31.2392	31.2901	31.2093	31.4938	31.3351	31.3194	31.405	30.9838	30.9806	31.0062	31.0335	30.9664	31.4963	30.9765	30.9902	31.0128	31.0835	30.7629	30.9205	30.9766	31.032	31.001	30.9404	31.0842	31.1327	31.0671	25.287	31.0742	31.1165	31.1763	31.3508		+		FAM134B_TORIN__TORIN					+			FAM134B_TORIN__DOX	11	11	2	51.4	51.4	8.8
27.8908	28.1635	28.2341	28.0299	28.1688	28.0823	27.9638	28.1373	27.9181	28.1402	28.0506	28.121	28.2113	27.9642	28.1119	28.235	27.7058	28.0835	27.9869	28.2621	27.9544	28.0488	28.1396	28.2656	28.115	27.9994	27.9328	27.0707	28.4764	28.201	28.3336	28.3516													6	6	6	29.9	29.9	29.9
28.781	28.938	29.0664	28.9136	29.0428	28.8216	28.9397	29.0872	28.6595	28.9727	29.0497	29.0727	29.1173	28.9382	29.0404	29.2214	28.7474	28.8735	29.0226	29.0817	29.1553	28.9471	28.8342	28.9824	28.9129	29.1842	28.6294	NaN	29.2188	29.0845	28.86	28.9728													14	14	14	27.8	27.8	27.8
27.6634	27.7344	27.7603	27.8697	27.8892	27.9995	27.7831	27.7709	27.4428	27.6099	27.7157	27.6976	27.7953	27.8306	27.8937	28.1795	27.7016	27.5445	27.6811	27.6089	27.5105	27.6812	25.7406	27.5594	27.6335	27.7996	27.7129	NaN	28.0758	27.4324	27.712	27.9138													4	4	2	24.3	24.3	20.2
31.4604	31.604	31.4387	31.5708	31.7193	31.5148	31.6589	31.4331	31.6777	31.6568	31.5637	31.5451	31.6491	31.9057	31.6433	31.7117	31.5108	31.579	31.5576	31.6933	31.6182	31.5775	31.5897	31.5597	31.5598	31.5379	31.7357	NaN	31.4895	31.4982	31.6489	31.7035													34	34	34	43.7	43.7	43.7
31.2103	31.2264	31.3497	31.2931	31.2079	31.2596	31.2521	31.2446	31.3128	31.3178	31.1378	31.1715	31.2381	30.8974	31.3265	31.1305	31.3653	31.1842	31.1175	31.1762	31.1845	31.2042	31.1967	31.0806	31.248	31.1757	31.3457	NaN	31.1746	31.3558	31.1705	31.101													17	17	17	44.7	44.7	44.7
30.5443	30.6308	30.6664	30.5237	30.5555	30.7557	30.8634	30.7221	30.2338	30.5469	30.6392	30.4514	30.6604	30.5526	30.7022	30.7764	30.4504	30.6338	30.7979	30.2147	30.8138	30.7941	30.7002	30.6824	30.7938	30.6098	30.9643	NaN	30.9852	30.8162	30.7766	30.9987										+		FAM134C_TORIN__DOX	10	10	8	83.5	83.5	71.9
33.0065	33.0078	33.1072	33.0774	33.1125	33.0428	33.0829	33.1313	33.0991	33.1006	33.3336	33.0704	33.0922	33.1482	33.0735	33.0688	33.0748	33.3264	33.0636	33.0846	33.1154	33.0127	33.0086	33.0228	32.993	33.2614	33.1232	25.0569	33.0391	33.0089	33.1104	33.4769													35	35	35	54.2	54.2	54.2
27.287	27.2982	27.4653	27.5139	27.5511	27.1108	27.0363	27.2636	27.5968	27.3043	27.1536	27.3654	27.1152	27.0511	26.7738	27.1293	27.3926	27.294	27.2646	27.1178	27.0333	27.4019	27.3336	27.2108	27.0612	27.9557	27.2623	NaN	27.2444	26.6027	27.2636	27.241											+	FAM134A_TORIN__DOX	4	4	3	34.5	34.5	27.7
32.3863	32.3948	32.5165	32.4175	32.4601	32.2554	32.3521	32.3052	32.3161	32.331	32.2909	32.3536	32.382	32.4343	32.3344	32.2686	32.4129	32.3812	32.3718	32.4531	32.4821	32.3509	32.3637	32.3934	32.3681	32.3812	32.388	33.7715	32.3675	32.3503	32.4971	32.5101													19	19	19	78.9	78.9	78.9
30.2471	30.4402	30.1009	30.1721	30.5026	30.268	30.5108	30.1066	30.4143	30.3595	30.3475	30.3251	30.2876	30.6129	30.1996	30.0669	30.2508	30.2848	30.4255	30.4726	30.1569	30.4466	30.3042	30.2656	30.1918	30.2797	30.2833	NaN	30.3602	30.2113	30.3104	30.4703													21	21	21	69.4	69.4	69.4
30.136	30.1111	30.1959	30.2502	30.2009	30.2234	30.2829	30.0651	30.1807	30.2675	30.1022	30.0272	30.1621	30.0825	30.05	30.0495	30.1783	30.0448	30.2157	30.1219	30.0701	30.1634	30.1285	30.0471	30.306	30.2876	30.2734	NaN	30.1056	30.0252	30.219	30.2544													20	20	18	31.8	31.8	30.5
27.7777	27.314	27.5564	27.3719	27.283	27.8485	27.9059	27.2389	27.545	27.7946	27.2667	27.1832	28.0708	27.8697	28.018	28.1543	27.8696	27.0714	27.1471	27.2188	27.9291	27.8606	27.5785	27.834	27.6582	27.2136	27.8993	NaN	28.17	27.2944	27.9504	28.1349						+					+	FAM134A_TORIN__DOX;FAM134A_TORIN_FAM134A_DOX	6	6	6	14.5	14.5	14.5
22.737	22.6994	NaN	22.9232	23.2694	22.5651	22.8746	22.9778	22.732	23.2381	NaN	22.7622	22.7367	23.1359	23.2038	23.3569	23.0158	22.3267	22.2155	22.5226	22.2671	23.3508	22.7602	22.9137	22.7426	NaN	23.2898	NaN	23.5375	22.8134	23.0154	23.0926													1	1	1	5.1	5.1	5.1
31.5016	31.562	31.4241	31.5364	31.1445	31.5354	31.5894	31.5055	31.2877	31.3943	31.411	31.2265	31.3512	30.9389	31.3606	31.3634	31.3869	31.4395	31.4497	31.2226	31.474	31.3695	31.4355	31.3223	31.3739	31.4078	31.4857	NaN	31.3549	31.2293	31.3388	31.4111													23	23	23	52.7	52.7	52.7
32.1105	32.0827	32.126	32.238	31.9434	31.9843	32.0603	32.0174	32.1243	32.027	32.0144	32.0508	32.0871	32.0781	32.1123	32.0609	32.1603	32.1134	32.1815	32.2141	32.1202	32.1402	32.1047	32.058	32.2727	32.2008	32.1187	NaN	32.2181	32.2445	32.2401	32.3065													32	32	32	70	70	70
26.3673	26.4742	26.7019	26.702	26.5625	26.3911	26.2599	26.0645	27.6454	26.2234	26.2163	26.761	26.2826	26.5918	26.0109	25.7338	26.1151	26.313	26.1972	25.8334	26.4373	26.2797	26.1963	26.8521	26.5975	26.1968	26.6077	NaN	26.5382	26.8412	25.838	26.3972													3	3	3	30.2	30.2	30.2
27.4041	27.4515	27.5462	27.6917	27.6807	27.2385	27.2266	26.9569	27.3988	27.5164	27.3639	27.2044	27.3555	27.7796	27.4155	27.4568	27.2055	27.6026	27.7041	27.6344	27.3903	27.5288	27.612	27.5624	27.4432	27.5	27.7318	NaN	27.7948	27.3179	27.3608	27.7198													6	6	1	18.1	18.1	3.7
28.4041	28.3353	28.4612	28.6242	28.4786	28.3466	28.2519	28.4122	28.5259	28.6819	28.3661	28.6787	28.5413	28.5457	28.4436	28.2666	28.66	28.6263	28.5324	28.5923	28.3776	28.2732	28.44	28.4924	28.112	28.2045	28.3815	NaN	28.0043	28.2436	28.1371	28.4313													11	11	11	19.8	19.8	19.8
28.0994	28.2148	28.3838	28.4963	28.3446	28.4436	28.4255	28.5619	28.3618	28.3347	28.1492	28.2093	28.6665	28.8174	28.4589	28.6456	28.2648	27.9261	28.1294	28.1308	28.5163	28.4675	28.38	28.4535	27.8434	28.1151	27.9361	NaN	28.1936	28.2677	28.1868	28.1823						+	+					FAM134A_TORIN_FAM134A_DOX;FAM134B_TORIN_FAM134B_DOX	4	4	4	40.2	40.2	40.2
28.1391	28.3538	28.0568	27.9334	28.3465	28.0382	28.4646	27.9393	28.1934	28.3407	28.1732	28.1753	28.2976	28.8054	28.4414	28.2034	28.2475	28.278	28.2481	28.4383	28.2776	28.107	28.2716	27.8214	28.4288	28.0085	28.6753	NaN	28.3418	28.0234	28.2654	28.5842													14	13	13	16.5	15.7	15.7
25.0135	25.2474	NaN	23.9725	25.1294	24.413	NaN	24.6203	24.5059	24.5548	24.6003	NaN	24.7992	24.3045	24.556	25.4315	25.8181	NaN	NaN	25.304	24.0918	24.3784	NaN	24.9385	24.7387	24.6812	25.346	NaN	25.0315	24.0165	24.9879	25.1045							+					FAM134B_TORIN_FAM134B_DOX	4	4	4	3.6	3.6	3.6
30.4437	30.3964	30.4539	30.5184	30.7253	30.6141	30.5358	30.4788	30.5682	30.5596	30.6633	30.3529	30.4731	30.7117	30.5668	30.4994	30.4516	30.4244	30.4938	30.5317	30.507	30.4658	30.5445	30.5619	30.529	30.2312	30.4159	NaN	30.2793	30.4915	30.6561	30.685													15	15	14	53.4	53.4	49.6
26.1091	26.3358	26.363	25.9595	26.993	27.1664	26.3086	26.5255	25.8054	NaN	25.738	NaN	26.5996	26.613	25.9615	26.2284	26.1244	25.4569	25.8207	25.7972	26.298	26.5165	26.2992	26.6494	26.4862	26.2253	26.236	NaN	26.3109	26.4172	26.9877	27.0577							+					FAM134B_TORIN_FAM134B_DOX	8	8	4	7.9	7.9	4.2
31.3149	31.4513	31.075	31.1981	31.158	31.1453	31.2318	31.1896	31.173	31.141	31.2109	31.2148	31.1699	31.1015	31.1756	31.0788	31.2381	31.1125	31.243	31.3884	31.2452	31.2752	31.1972	31.0598	31.2803	31.3411	31.3953	NaN	31.3397	31.1598	31.2767	31.4645													50	50	50	46.9	46.9	46.9
26.5235	26.5206	26.0341	26.607	NaN	26.5452	26.557	26.1336	26.3489	25.9537	26.4766	25.9562	26.1472	25.6308	26.5547	26.7502	26.2765	26.2041	NaN	NaN	25.9277	26.2184	26.0815	26.503	26.0293	25.8555	26.7247	NaN	26.5082	26.0991	26.6095	26.3974													1	1	1	1.7	1.7	1.7
24.2558	24.2055	23.6472	24.6985	24.9306	24.0561	24.3469	23.9882	24.4502	26.4731	25.3707	24.1884	23.7576	23.2808	24.3056	24.2143	25.1842	24.9721	NaN	25.5846	24.1041	24.4282	24.7248	24.1958	24.4241	NaN	25.9843	NaN	24.3865	24.3899	24.5072	24.5678							+					FAM134B_TORIN_FAM134B_DOX	20	2	2	16.5	2.4	2.4
26.0931	26.2099	25.4456	25.8022	25.8268	26.1052	25.7297	25.4884	25.2887	26.339	26.0826	25.7008	25.8939	25.5442	26.4567	26.2778	25.4698	26.351	26.2175	26.3571	25.6423	25.7185	25.6972	25.8079	25.6623	26.4292	26.3701	NaN	25.7377	25.6101	26.2992	26.1563													4	4	4	8.5	8.5	8.5
27.5804	27.6853	27.4215	27.033	27.7119	27.9713	27.7466	27.5227	27.1507	27.4118	27.7178	26.9002	27.8587	27.8491	27.5424	27.2799	26.879	27.7366	27.3897	27.8614	27.8215	27.8894	27.8024	27.6635	27.8332	27.5219	27.5833	NaN	27.6562	27.4234	27.6189	27.9916													9	9	9	7.1	7.1	7.1
28.0169	28.2589	28.4245	28.0242	28.6788	28.0438	27.7044	27.794	28.1962	27.1899	28.1926	28.5575	27.8401	28.6405	28.2112	28.7791	28.3355	28.7722	28.3634	28.1512	27.6063	28.3813	28.2549	28.3643	27.9944	28.0292	28.1894	NaN	28.4216	28.255	28.8898	28.5102													13	13	13	21.4	21.4	21.4
29.1227	29.438	28.8123	29.0656	29.3408	29.1382	29.1185	28.9857	28.9795	29.0657	29.1392	29.1508	28.846	29.2219	29.0445	28.7724	29.1565	29.2336	28.994	28.98	29.0518	29.2471	29.13	29.3504	29.1691	29.0688	29.3556	NaN	29.4755	29.427	29.3098	29.5003													20	20	19	22.7	22.7	21.9
27.736	28.0108	27.8944	27.9179	28.2457	27.5051	28.015	27.4765	28.1329	27.8176	27.9572	28.2827	27.381	27.9238	27.3153	27.2947	27.7183	28.0777	28.0683	28.2166	27.2929	27.6953	27.4751	27.341	27.8373	28.0992	27.9698	NaN	27.5033	27.4482	27.4111	27.3307						+	+	+	+	+		FAM134A_TORIN_FAM134A_DOX;FAM134B_TORIN__DOX;FAM134B_TORIN_FAM134B_DOX;FAM134C_TORIN__DOX;FAM134C_TORIN_FAM134C_DOX	7	6	6	23.2	21.6	21.6
28.1747	28.2544	28.1834	27.9927	29.0648	28.1348	28.3914	28.2776	28.3774	28.1443	28.1023	28.3446	28.3928	29.0308	28.2136	28.1765	28.2295	28.1002	28.2071	28.251	28.0885	28.4789	28.3032	28.5353	28.2289	28.2765	28.216	NaN	28.4539	28.0906	28.323	28.6298													9	9	9	25	25	25
29.7162	29.7233	29.7678	29.6392	29.6793	29.4123	29.4726	29.5533	29.878	29.8749	29.7264	30.0562	29.5312	29.5137	29.5427	29.3361	29.7568	29.7846	29.7763	30.0734	29.4827	29.4305	29.3339	29.3967	29.7994	29.7969	30.1253	24.9773	29.3917	29.3207	29.4362	29.5711						+	+		+	+		FAM134A_TORIN_FAM134A_DOX;FAM134B_TORIN__DOX;FAM134B_TORIN_FAM134B_DOX;FAM134C_TORIN__DOX	22	19	19	36.4	33.9	33.9
30.3717	30.3939	30.2653	30.3074	30.3096	30.4455	30.4972	30.3693	30.1747	30.3247	30.4319	30.2272	30.4093	30.296	30.3044	30.4207	30.4059	30.3603	30.5431	30.4181	30.3589	30.5208	30.2547	30.1829	30.4274	30.4214	30.3969	NaN	30.494	30.3276	30.3421	30.5292													12	9	9	58.6	53.1	53.1
30.4058	30.3983	30.5382	30.5123	30.7325	30.4068	30.536	30.4076	30.6189	30.6059	30.4551	30.6262	30.6032	30.8247	30.5411	30.4395	30.4366	30.4863	30.484	30.64	30.3662	30.5285	30.422	30.3399	30.1881	30.1664	30.246	NaN	30.1935	30.3114	30.261	30.3333													25	25	25	36.3	36.3	36.3
27.5899	27.756	27.8742	27.6527	28.1079	27.8544	27.9658	28.1533	27.7778	28.252	28.1189	28.2164	28.1553	28.0479	27.9965	27.9591	28.2954	28.0957	27.7749	28.3167	28.0841	28.4875	28.2678	28.1767	28.0886	28.1527	28.0808	NaN	28.4567	27.9911	28.1681	28.0086									+	+		FAM134B_TORIN__DOX;FAM134C_TORIN__DOX	10	10	10	35.6	35.6	35.6
32.2481	32.272	32.3098	32.3137	32.4455	32.4424	32.4448	32.4837	32.2859	32.2702	32.2462	32.2989	32.5607	32.539	32.5127	32.5708	32.2606	32.2414	32.334	32.274	32.6144	32.598	32.6049	32.6034	32.3397	32.3157	32.3686	NaN	32.5532	32.6157	32.6015	32.6102						+	+		+	+	+	FAM134A_TORIN__DOX;FAM134A_TORIN_FAM134A_DOX;FAM134B_TORIN__DOX;FAM134B_TORIN_FAM134B_DOX;FAM134C_TORIN__DOX	32	32	24	52.3	52.3	41.8
26.769	26.9232	26.8491	27.0364	26.6842	26.2389	26.6994	26.2431	26.691	26.7844	26.5486	26.4854	26.2956	26.6089	26.5508	27.0023	26.218	26.7992	26.3471	26.9244	26.9614	26.754	27.1113	26.6725	26.5914	26.4128	26.7061	NaN	26.0131	26.0059	26.3178	26.5573										+		FAM134C_TORIN__DOX	9	7	7	10.2	9	9
29.7965	29.8355	29.795	29.8663	29.6754	29.7045	29.7053	29.7648	29.7475	29.5847	29.7309	29.5961	29.5443	29.5992	29.631	29.4507	30.0194	29.8526	30.0392	29.8415	29.8116	29.7491	29.7274	29.489	29.7126	29.5388	29.8237	NaN	29.7691	29.7558	29.5065	29.8542											+	FAM134A_TORIN__DOX	21	21	21	22.8	22.8	22.8
28.6168	28.795	28.8924	28.8299	28.7809	28.5478	28.6064	28.6553	28.7892	28.9317	28.6845	28.9354	28.6845	28.8816	28.5675	28.6291	28.8807	28.8663	28.7203	28.9436	28.8291	28.9004	28.7151	28.5605	28.8018	28.404	28.7672	NaN	28.5238	28.8281	28.4737	28.5481													9	9	9	27.7	27.7	27.7
26.8395	26.7839	27.3864	26.9674	27.9355	26.9371	27.3667	26.8867	27.1561	26.7966	26.9445	27.2286	27.283	27.7395	27.5716	26.8856	26.9287	27.0506	27.2928	27.016	27.2803	27.5366	27.1629	27.4737	26.8201	27.3336	26.8542	NaN	27.358	27.2998	26.8202	27.2179													12	6	6	21.3	14.3	14.3
28.2464	28.4971	28.5822	28.5981	28.7318	28.264	28.4609	28.1656	28.4297	28.6355	28.4456	28.5428	28.2207	28.775	28.3348	28.7509	28.6532	28.7785	28.571	28.7703	28.3336	28.3193	28.3579	28.7424	28.4415	28.5462	28.8643	NaN	28.5397	28.6949	28.2695	28.3914													11	11	11	21.8	21.8	21.8
28.2492	28.0838	28.1698	28.1411	27.4463	27.8545	27.9551	27.738	28.2693	28.101	28.1414	28.3115	28.1305	27.7839	28.2259	27.8906	28.1152	28.0702	28.3743	28.4067	28.0405	27.9714	27.9457	28.0171	28.0102	28.0283	28.1743	NaN	27.7538	28.0755	27.998	28.1042													14	14	14	17	17	17
29.2866	29.4271	29.6066	29.6119	29.6413	29.3514	29.5009	29.2735	29.665	29.5585	29.5111	29.5714	29.4895	29.6534	29.6952	29.4532	29.5053	29.6916	29.5281	29.5469	29.2589	29.3961	29.4261	29.2677	29.5905	29.4914	29.7882	NaN	29.4182	29.3672	29.3273	29.4839													24	24	24	37.1	37.1	37.1
28.1879	28.3203	28.3823	28.4118	28.9355	28.3608	28.4678	28.5433	28.2644	28.3382	28.3624	28.227	28.197	28.8333	28.5097	28.4429	28.29	28.5434	28.3364	28.4118	28.6538	28.4101	28.3034	28.5928	28.3923	28.5199	28.5059	NaN	28.5178	28.3543	28.6091	28.5862													4	4	4	24.9	24.9	24.9
31.9598	31.8864	31.826	31.7875	31.6271	31.7984	31.8227	31.6241	32.0137	32.0555	32.1182	31.928	31.9453	31.5924	31.95	32.0139	31.996	31.935	31.9933	31.9821	31.8256	31.7917	31.8604	31.8094	32.1471	31.8942	32.1557	31.1458	31.9257	31.8916	31.8746	32.0396													55	55	55	46.1	46.1	46.1
27.0724	26.579	26.9769	27.0315	27.2574	27.1793	27.298	26.923	27.1602	26.84	26.9106	27.2295	26.8811	27.1941	26.7786	26.9382	26.8763	26.9623	26.9079	27.3001	26.995	27.1274	26.746	27.0154	27.1723	27.0324	27.0717	NaN	27.2455	27.2048	27.2099	27.1619													9	9	9	13.7	13.7	13.7
33.5152	33.3783	33.5342	33.5057	33.4628	33.5992	33.5965	33.6808	33.547	33.4067	33.4595	33.5283	33.6513	33.5802	33.6805	33.6575	33.4689	33.4527	33.4434	33.4785	33.4579	33.6038	33.5752	33.6142	33.5889	33.5317	33.4739	NaN	33.6662	33.6788	33.6186	33.5832													37	37	37	84.8	84.8	84.8
27.317	27.5868	25.9688	26.4576	26.4863	27.3212	27.1792	27.2311	26.6946	27.6002	27.472	25.9547	27.3069	27.0534	27.1824	26.9308	26.289	26.3175	26.8277	27.3645	27.0484	27.2316	27.1221	26.2164	27.6438	27.4409	27.5563	NaN	27.2522	26.1684	27.341	27.125													3	3	3	10.2	10.2	10.2
29.3759	29.4391	29.1026	29.1515	29.4212	29.3359	29.257	29.1603	28.9864	29.2513	29.2598	29.0145	29.0384	29.1609	29.184	28.824	29.1523	29.0521	29.1986	29.278	28.8961	29.2116	29.1473	29.0547	29.3378	29.3343	29.2957	NaN	29.0101	29.031	29.2104	29.1732													15	15	15	28.8	28.8	28.8
31.2571	31.3358	31.3656	31.496	31.233	31.2292	31.3079	31.2709	31.3725	31.3857	31.3904	31.4291	31.434	31.4039	31.3394	31.2586	31.4546	31.3275	31.4622	31.5314	31.2789	31.3	31.2723	31.3346	31.3937	31.3719	31.5114	32.583	31.3012	31.3733	31.1794	31.3824													26	26	13	55.8	55.8	36.4
32.1018	32.1209	32.1318	32.0828	32.1168	32.128	32.1268	32.1835	32.0697	32.0324	31.9931	32.0474	32.1039	32.2015	32.1079	32.1138	32.0105	31.9952	31.962	32.0256	32.0778	32.0521	32.0525	32.1363	32.1496	32.1314	32.1519	NaN	32.1463	32.2304	32.1118	32.2398													34	34	34	75.7	75.7	75.7
26.5612	26.25	26.4524	26.2808	26.4187	27.0261	26.4316	26.3857	26.1386	26.7685	26.2262	26.1646	26.0027	26.2033	26.5509	26.3253	25.5008	26.5914	26.7457	26.2376	26.0607	26.3869	26.0184	26.7279	25.6526	24.2535	NaN	NaN	26.6342	25.8802	26.827	26.2837													4	4	4	15.9	15.9	15.9
31.4791	31.27	31.3015	31.4443	31.2529	31.312	31.2101	31.2595	31.5091	31.4146	31.4682	31.5212	31.4409	31.4658	31.4169	31.557	31.3961	31.4406	31.4511	31.3552	31.3363	31.4931	31.3059	31.5575	31.5353	31.5454	31.4731	25.9322	31.456	31.7321	31.4575	31.4274													48	48	48	60.3	60.3	60.3
27.6196	27.5725	27.3635	27.518	27.6711	27.5879	28.0308	27.8102	27.9914	27.4375	NaN	27.7625	27.9311	28.2215	27.4946	27.5631	27.5535	27.3897	27.4305	27.1579	27.915	27.1391	27.3089	27.9995	27.5848	26.9171	27.5463	NaN	27.256	27.4931	27.3304	27.6438													7	2	2	81.4	45.1	45.1
32.1326	32.0734	32.1767	32.1095	32.0571	32.1686	32.1255	32.2283	32.0794	31.9549	31.9828	32.0769	32.0796	32.1319	32.0293	31.9974	32.0902	32.0175	32.0219	32.0722	32.0327	32.0783	32.0824	32.0014	32.0455	32.0919	32.0873	NaN	32.0008	32.1095	32.1091	32.1017													32	32	30	56.1	56.1	54.1
30.7355	30.6993	30.822	30.6518	30.9534	30.6935	30.9234	30.5613	30.6961	30.4688	30.6183	30.6409	30.5206	30.7113	30.5021	30.4332	30.5387	30.6069	30.4745	30.5822	30.2926	30.3094	30.2637	30.3004	30.4918	30.4664	30.5046	NaN	30.2991	30.3691	30.4321	30.2294							+		+	+		FAM134B_TORIN__DOX;FAM134B_TORIN_FAM134B_DOX;FAM134C_TORIN__DOX	15	15	15	51.9	51.9	51.9
31.5115	31.5291	31.476	31.4532	31.1399	31.2833	31.4399	31.2186	31.4884	31.4158	31.4771	31.5846	31.3906	31.3069	31.4345	31.3622	31.4434	31.3711	31.4307	31.608	31.4621	31.3964	31.4603	31.2591	31.5465	31.4765	31.4109	26.1465	31.5064	31.4242	31.3631	31.4578													27	27	27	31.4	31.4	31.4
27.3198	27.5464	27.1927	27.5398	27.3167	27.16	27.6135	27.255	27.6943	26.7666	27.1977	27.7899	27.6006	27.6271	27.7194	27.4068	27.7744	27.4878	27.8725	27.8714	27.9176	27.6805	28.0336	27.9326	27.5376	27.6686	27.9552	NaN	26.117	27.6855	27.4297	27.5088									+			FAM134B_TORIN__DOX	3	3	3	28.9	28.9	28.9
29.4517	29.4037	29.518	29.4279	29.7146	29.5811	29.5637	29.6645	29.796	29.4349	29.6763	29.5147	29.8052	29.8872	29.581	29.6388	29.3973	29.746	29.422	29.7199	29.6267	29.6798	29.5869	29.515	29.6968	29.7851	29.6713	NaN	29.3809	29.6641	29.7911	29.8017													11	11	11	34.8	34.8	34.8
32.2272	31.9826	32.14	32.1832	32.1803	32.3943	32.3274	32.3744	32.2281	32.2435	32.0882	32.2587	32.4075	32.208	32.4059	32.6216	32.3383	32.155	32.0296	32.2089	32.1445	32.0894	32.2343	32.2381	32.1217	32.3498	32.0163	NaN	32.2871	32.2909	32.4562	32.1472													9	9	3	41.6	41.6	7.2
29.0482	29.0807	29.0645	29.0513	29.2907	29.2617	29.2349	29.203	28.6707	28.881	28.9948	28.7737	29.0382	29.1324	29.0948	29.0414	29.0936	29.0224	29.0017	29.021	29.0774	28.8223	29.0596	28.9945	29.1797	29.1679	29.1282	NaN	29.2427	29.0054	29.0397	29.3489													15	15	12	35.9	35.9	29.7
29.0856	29.0128	28.8662	29.0577	29.1838	28.8505	28.8879	28.9266	28.5001	29.0843	29.0267	28.9866	29.0314	29.1869	28.9932	29.0126	29.0578	29.2632	29.0057	29.0856	29.0855	29.0921	28.9633	28.8086	29.231	29.1219	28.9271	NaN	29.0884	29.0505	28.9847	28.9516													15	15	15	31.4	31.4	31.4
30.4107	30.2051	30.0698	30.2184	30.2859	30.2873	30.3137	30.205	30.0984	30.4283	30.2934	30.2343	30.3297	30.1399	30.4153	30.3182	30.3312	30.3518	30.4162	30.2396	30.4635	30.4786	30.5099	30.3498	30.3906	30.481	30.4403	NaN	30.4043	30.2723	30.4721	30.4417													11	11	11	53.2	53.2	53.2
28.8183	28.7026	28.9377	28.8786	29.2066	28.8741	29.035	28.63	29.038	28.7583	28.7395	28.8248	28.8295	29.4696	28.9981	29.309	28.7947	28.9316	28.8965	29.2227	28.9619	28.9514	29.0492	28.7896	28.9552	28.8034	29.0114	NaN	29.0962	29.1448	29.0862	29.2234										+		FAM134C_TORIN__DOX	14	14	14	35	35	35
30.1852	30.303	30.059	30.266	30.3103	30.5389	30.4915	30.503	30.4441	30.3057	30.3298	30.274	30.3883	30.316	30.5506	30.6431	30.2269	30.3224	30.3181	30.3092	30.4417	30.4855	30.6201	30.4909	30.4496	30.6834	30.6544	NaN	30.8049	30.6249	30.9106	30.8089									+	+		FAM134B_TORIN__DOX;FAM134C_TORIN__DOX	11	11	11	50	50	50
31.7842	31.7909	31.6684	31.6716	31.424	31.688	31.6296	31.5061	31.9636	31.7363	31.7863	31.84	31.6864	31.6996	31.6764	31.8031	31.8051	31.8299	31.8482	31.8716	31.7448	31.6301	31.7239	31.5659	31.7102	31.7705	31.7574	NaN	31.5799	31.5338	31.7165	31.6778													25	25	25	56.6	56.6	56.6
31.9708	31.5828	31.7058	31.6168	31.8803	31.7588	31.7264	31.6507	31.6412	31.8213	31.8301	31.5287	31.4862	32.1136	31.8962	31.4009	31.6073	31.4435	31.6503	31.7367	31.5137	31.5215	31.5016	31.7395	31.4492	31.3466	31.7604	26.489	31.2435	31.6322	31.5074	31.7264													5	5	5	44.2	44.2	44.2
27.1679	26.8726	27.285	27.234	27.321	26.988	27.3952	27.2571	27.0162	27.1068	26.9303	27.1572	27.3095	27.2913	27.3587	27.2488	27.0758	26.8769	27.1054	26.8709	26.9167	27.1258	27.5707	27.2079	27.1711	27.1124	27.3848	NaN	27.3898	27.3562	27.0622	26.9185													6	6	6	24.3	24.3	24.3
31.4241	31.2721	31.5861	31.5043	31.4093	31.422	31.4427	31.4205	31.4224	31.306	31.2561	31.4417	31.2774	31.1855	31.2684	31.4113	31.4117	31.3603	31.3655	31.3848	31.2711	31.3494	31.4719	31.3418	31.3664	31.6704	31.247	NaN	31.4432	31.5442	31.5364	31.3905													13	13	13	78.7	78.7	78.7
26.722	26.848	26.6603	26.862	26.3313	26.6672	26.6755	27.1023	26.9682	25.8894	26.7543	26.7297	26.7223	26.2738	26.5226	26.5609	27.0826	26.5119	26.9472	26.7996	27.0628	26.7613	26.2829	27.0062	26.9343	27.1058	26.7894	NaN	27.0676	27.0674	26.7352	26.7498													2	2	2	20.6	20.6	20.6
27.6435	27.5559	27.5925	27.7911	27.7177	27.7353	27.5257	27.828	27.7922	27.6269	28.0513	27.6592	27.9401	28.3449	27.9434	27.804	28.0104	28.05	28.0487	27.6443	27.6418	27.6054	27.5165	27.6763	27.7265	27.6091	27.585	NaN	27.8276	27.7474	28.0703	27.9949													9	9	9	15.6	15.6	15.6
27.579	27.2887	27.3305	27.432	27.2389	27.508	27.6139	27.65	27.7605	27.2664	27.7445	27.8333	27.3702	27.4313	27.2545	27.988	27.4799	27.2279	27.6127	27.7766	27.6523	27.5042	27.7858	27.8384	27.4961	27.5577	27.2104	NaN	27.8708	27.6978	NaN	27.427													4	4	4	11.4	11.4	11.4
28.2422	28.7238	28.2703	28.2005	28.3744	27.9345	28.2846	27.8193	28.7192	28.4365	28.5053	28.5588	28.3938	28.8748	28.3795	28.2975	28.3314	28.4054	28.4166	28.3358	28.6026	28.6945	28.5054	28.2726	28.6552	28.4545	28.9072	NaN	28.5015	28.499	28.2945	28.7202													11	11	11	20.3	20.3	20.3
26.2617	25.7384	26.1219	26.2049	26.0801	26.0647	25.8542	26.1609	25.8753	26.0139	26.0269	26.314	25.7351	26.7286	25.9349	25.9297	26.0896	26.1701	26.2255	26.4861	26.1251	26.1585	26.241	26.2148	25.9203	26.0317	26.1874	NaN	25.5424	26.0406	26.291	26.0299													4	4	4	11	11	11
33.44	33.5231	33.5537	33.6016	33.2775	33.507	33.5062	33.4478	33.4866	33.4675	33.4742	33.5459	33.4682	33.2703	33.4899	33.541	33.4442	33.4153	33.4659	33.4782	33.3322	33.4287	33.3828	33.4156	33.5561	33.6227	33.683	NaN	33.5658	33.5567	33.5682	33.6114													50	50	50	85.8	85.8	85.8
NaN	NaN	25.6856	25.7964	25.9693	NaN	NaN	25.4494	25.8911	NaN	25.5759	NaN	NaN	26.5024	NaN	NaN	25.9279	NaN	25.611	26.1675	25.5003	25.72	25.431	NaN	NaN	26.1124	26.3281	NaN	25.4686	25.4235	NaN	NaN								+				FAM134C_TORIN_FAM134C_DOX	5	5	5	7.3	7.3	7.3
30.9532	30.9175	30.9487	31.0068	30.7989	30.8387	30.9409	30.9295	30.9827	30.9465	30.9055	30.9395	31.004	30.7996	30.9439	31.087	30.8903	30.8747	30.979	31.059	31.0081	30.9498	30.8215	30.9022	31.0475	31.0113	31.1919	32.1865	31.0322	31.0331	30.9775	31.2156													46	46	38	38.4	38.4	31.4
32.6836	32.688	32.6601	32.6628	32.7797	32.5576	32.5527	32.6266	32.7193	32.6555	32.6345	32.6947	32.615	32.8809	32.5442	32.5429	32.6273	32.5821	32.5749	32.6769	32.6375	32.5856	32.6084	32.5952	32.6831	32.5508	32.7087	NaN	32.5718	32.5997	32.5532	32.6988													30	30	30	52.7	52.7	52.7
30.054	30.0508	29.8434	29.8764	30.006	29.8998	29.8997	29.9211	29.9564	30.1601	30.2483	30.0922	29.9584	29.8423	29.9463	29.9712	30.0514	30.2237	30.2457	30.1399	29.84	29.8557	29.9354	29.9871	30.2469	30.0343	30.351	NaN	30.1148	29.876	30.0666	30.0878													34	34	33	39.4	39.4	38.5
29.3707	29.227	29.1939	29.1378	29.1429	29.153	29.2428	29.2868	29.2449	29.2185	29.1397	29.1417	29.3896	29.0374	29.2716	29.4257	29.328	29.3025	29.4821	29.3903	29.2707	29.3851	29.2443	29.1899	29.4522	29.4014	29.3749	NaN	29.4398	29.2381	29.2896	29.4445													24	19	19	25.4	21.5	21.5
32.5009	32.5989	32.4366	32.4226	32.3911	32.3833	32.4819	32.3375	32.4806	32.4835	32.4861	32.4513	32.4281	32.5737	32.4281	32.4454	32.4195	32.4785	32.4959	32.6374	32.4079	32.3148	32.3694	32.3111	32.6225	32.4239	32.5484	33.1873	32.3749	32.3448	32.3178	32.557													51	51	1	51.6	51.6	1.1
27.9475	28.117	28.2306	28.1075	27.9451	28.4243	28.2844	28.1746	28.3655	27.805	28.287	28.1095	28.4373	28.1093	28.5626	28.547	27.9596	27.9474	27.8418	27.6345	28.1726	28.3382	28.2562	28.0754	27.9274	28.0844	27.9747	NaN	28.7877	28.3647	28.4117	28.0073							+					FAM134B_TORIN_FAM134B_DOX	7	7	5	9.1	9.1	7.1
29.7202	29.8989	29.8615	29.8932	29.7613	30.1639	29.9477	29.8701	29.6244	29.8637	29.8803	29.7532	29.911	30.1511	30.205	29.6887	29.7151	29.6629	29.8294	29.9766	29.7319	29.8893	29.7242	29.7746	29.9537	29.7919	29.9894	26.1516	29.8236	29.6438	30.0058	29.9708													31	31	31	18.3	18.3	18.3
28.1299	28.0894	27.9144	28.006	28.4205	28.0986	28.2575	28.2575	28.0522	28.3167	28.1198	27.9992	28.1765	28.4545	27.9672	28.6049	28.3249	28.1323	28.1885	28.3613	28.1478	28.4003	28.31	28.3073	28.0764	28.2763	28.2953	NaN	28.2968	28.3342	28.1741	28.172													10	10	10	14.9	14.9	14.9
25.2781	26.8706	25.6513	26.2325	26.5649	25.8033	25.6388	26.6773	25.0869	NaN	26.181	26.2933	25.1754	25.9693	27.3926	25.5679	25.7051	26.2978	25.7917	25.6946	25.2099	26.0373	25.7236	26.1391	26.0174	25.4192	25.2576	NaN	26.0701	26.443	25.6785	27.4885													3	3	3	8.8	8.8	8.8
28.0728	28.0188	27.9064	28.4493	29.0433	28.1159	28.2737	27.8511	28.8911	28.0986	28.1302	28.3904	28.4845	29.1154	28.4437	28.2894	28.0959	27.8696	28.0246	28.1665	28.1099	28.601	28.2211	28.5297	28.4408	28.3522	28.4956	27.1296	28.0121	28.6294	28.0043	28.4552													6	6	6	29.6	29.6	29.6
31.108	31.0079	31.1416	31.0416	31.0289	30.9226	30.87	30.9649	31.2956	31.05	30.9311	31.1036	30.9473	31.0525	30.848	30.7258	30.8342	30.9047	30.9873	30.9933	30.9646	30.9706	30.8903	30.915	30.9922	30.8854	30.9436	NaN	31.0183	31.2521	30.8415	30.8713													14	14	14	76.1	76.1	76.1
26.2983	26.5891	26.8261	26.3161	27.3404	26.724	26.6846	27.2072	27.1803	27.0492	27.179	27.0607	27.2518	27.4037	26.5988	27.2744	27.2253	26.1126	26.7614	26.8048	27.451	27.9722	27.1047	27.723	26.9608	26.7992	26.918	NaN	26.3866	27.0055	NaN	27.0937							+		+		+	FAM134A_TORIN__DOX;FAM134B_TORIN__DOX;FAM134B_TORIN_FAM134B_DOX	4	4	4	24.9	24.9	24.9
28.1977	28.3345	28.4141	28.3232	28.4507	28.5629	28.8531	27.9635	28.7646	28.2293	28.2469	28.6218	27.9197	28.4087	27.8105	29.4388	28.4081	28.227	28.4608	28.4486	28.2504	28.0589	28.1883	28.1959	28.4682	28.1821	28.4834	NaN	28.5709	28.1939	27.9265	28.4619													4	4	4	12	12	12
28.6683	28.6818	28.6207	28.739	28.5629	28.6706	28.8065	28.5475	29.0198	28.5533	28.6357	28.6567	28.673	28.7264	28.6161	28.8632	28.6285	28.6601	28.6097	28.481	28.5669	28.5744	28.4704	28.4994	28.5825	28.5879	28.7976	NaN	28.2652	28.1209	28.7585	28.7152													13	13	13	34.6	34.6	34.6
29.8926	30.1087	30.2893	30.0952	30.4253	30.1534	30.3266	30.098	30.2593	30.1399	30.0827	30.1337	30.2982	30.5785	30.2686	30.035	30.2559	30.2892	30.3135	30.3789	30.2144	30.2201	30.2253	30.4506	30.0931	30.1829	30.3502	NaN	30.322	30.2479	30.2149	30.5013													16	15	15	60.5	58	58
29.5306	29.4303	29.5861	29.7211	29.3723	29.2748	29.2325	29.1992	29.4672	29.5221	29.4623	29.5111	29.197	29.4415	29.4276	29.3445	29.7836	29.5136	29.6084	29.6037	29.2362	29.2541	29.2405	29.2987	29.3619	29.504	29.2477	NaN	28.8989	29.2386	29.1105	29.2735							+		+	+		FAM134B_TORIN__DOX;FAM134B_TORIN_FAM134B_DOX;FAM134C_TORIN__DOX	20	20	20	30.9	30.9	30.9
29.9519	29.9151	29.7759	29.7122	29.7839	29.7178	29.8187	29.5725	29.9459	29.8557	29.5024	29.888	29.6099	29.9351	29.8811	29.8677	29.7559	29.7012	29.71	29.9702	29.7582	29.7692	29.6958	29.8515	29.8368	29.9466	29.7769	NaN	29.5461	29.8683	29.8584	29.8289													9	9	9	69.6	69.6	69.6
29.4414	29.4295	29.9496	29.6255	29.4432	29.6232	29.4232	29.764	29.7472	29.767	29.5768	29.772	29.6308	29.2235	29.5789	29.8502	29.8633	29.5985	29.8717	29.3356	29.6122	29.9063	29.9286	29.8634	29.2782	30.0491	30.3934	NaN	29.8767	29.7081	29.3577	29.4955													5	5	5	56.8	56.8	56.8
30.6227	30.4706	30.4763	30.5998	30.5852	30.3173	30.4594	30.446	30.576	30.6006	30.5904	30.4629	30.3721	30.4376	30.3955	30.357	30.753	30.6525	30.5422	30.8487	30.4652	30.4332	30.5779	30.2657	30.4797	30.5896	30.6639	NaN	30.5099	30.3062	30.3863	30.531													18	18	13	41.9	41.9	33.1
25.2132	24.9892	24.7732	24.8036	24.4267	24.9627	24.8922	24.536	25.3356	25.7037	25.287	25.1033	24.4072	24.1738	24.6565	25.1039	25.0578	25.6821	25.655	25.4477	24.5345	24.4919	24.6782	24.5512	25.3831	25.9732	25.6529	NaN	25.3635	25.0335	25.0704	25.0126						+	+		+			FAM134A_TORIN_FAM134A_DOX;FAM134B_TORIN__DOX;FAM134B_TORIN_FAM134B_DOX	2	2	1	2.3	2.3	1.5
29.7598	29.7243	29.4482	29.721	29.7064	29.9164	29.8705	29.7625	29.5795	29.711	29.7328	29.6337	29.9889	29.2495	29.7915	29.7022	29.5429	29.738	29.5926	29.701	29.6084	29.6421	29.8248	29.6719	29.6658	29.7159	29.5509	NaN	29.8614	29.7453	29.6922	29.6833													8	8	8	63.2	63.2	63.2
27.1269	27.0263	26.5978	26.8407	26.0461	26.6369	26.5588	26.8123	26.6978	26.7852	26.8043	26.5096	27.0105	26.3099	26.4442	26.2832	26.8143	26.7369	26.9353	26.8361	26.5782	26.81	26.7986	26.4849	26.7447	26.4835	26.7811	NaN	26.6675	26.7445	26.5181	26.231													186	1	1	77.5	1.3	1.3
34.96	35.0314	35.0609	35.0626	34.959	34.9701	34.9957	34.9769	35	35.2541	34.9486	35.0131	34.9921	34.9199	34.9841	34.9179	35.0371	35.0312	35.0577	35.0833	35.0118	35.0701	35.031	34.9513	35.2895	34.9313	34.9859	28.0994	35.0441	34.9455	34.9759	35.057													188	169	3	75.4	71.4	0.8
27.5939	27.5638	27.3235	27.5358	26.9426	27.0342	26.9955	27.0027	27.727	27.5828	27.3834	27.6784	27.1309	27.0145	27.0589	27.2135	27.2893	27.8034	27.3168	27.4233	27.1596	27.1528	27.5051	27.1647	27.4601	27.7187	27.966	NaN	27.148	27.1916	27.2808	26.9487					+	+		+		+	+	_TORIN__DOX;FAM134A_TORIN__DOX;FAM134A_TORIN_FAM134A_DOX;FAM134C_TORIN__DOX;FAM134C_TORIN_FAM134C_DOX	4	4	4	41.9	41.9	41.9
28.828	28.9492	28.8269	29.1534	28.3067	28.5147	28.2597	28.7779	28.939	28.6232	28.9642	28.8834	28.4657	28.6198	29.2261	28.6658	29.0912	29.1357	29.1024	29.1306	28.9294	28.6926	28.7032	29.0225	29.0274	29.0582	28.9082	NaN	29.0621	29.272	28.935	29.54			+	FAM134C_TORIN__TORIN	+							_TORIN__DOX	8	8	8	27.8	27.8	27.8
28.4988	28.6992	28.5919	28.7146	28.6593	28.7921	28.8329	28.7545	29.1427	29.0923	28.9564	28.6866	28.6979	28.7866	28.7959	29.0265	29.0201	28.6132	28.828	28.7951	28.85	28.6611	28.764	28.8639	28.8004	28.7349	29.3008	NaN	28.6713	28.2906	28.7223	29.0558													11	11	11	53.7	53.7	53.7
27.2881	27.6402	27.8088	27.7072	28.1974	27.0915	27.1648	27.0544	27.8026	27.1823	27.1808	27.7354	27.4978	28.2106	27.0654	27.3715	27.6398	28.0335	27.9905	27.8398	27.7044	27.5996	27.6795	28.0366	27.7421	27.4557	27.364	NaN	27.2332	27.9966	27.3084	27.4195													2	2	2	29.2	29.2	29.2
31.9462	31.9212	31.9664	32.0258	31.7893	31.9548	32.025	32.0832	31.8286	31.738	31.6782	31.9217	31.7008	31.4561	31.7082	31.7818	31.7564	31.7142	31.8296	31.8313	31.7248	31.6126	31.7311	31.663	31.7971	31.7553	31.7406	NaN	31.4758	31.3321	31.4614	31.6753			+	FAM134C_TORIN__TORIN					+	+		FAM134B_TORIN__DOX;FAM134C_TORIN__DOX	14	14	14	52.6	52.6	52.6
29.1057	29.032	28.9117	29.1345	28.6251	29.0476	28.9281	28.8706	28.7763	29.0304	29.1105	29.0296	29.1387	28.9937	29.0488	29.321	29.1838	29.0952	29.2501	28.8791	29.1876	29.054	29.2379	29.1935	28.8769	29.1214	29.0337	NaN	29.0729	29.021	29.1692	29.3383													12	12	12	12.8	12.8	12.8
27.2666	27.5534	27.5063	27.4027	26.8865	27.0113	27.1667	26.6714	27.7833	28.0485	27.4626	27.6594	26.2201	26.7446	26.6777	27.2208	27.732	27.8185	27.4914	27.9363	26.8564	26.6858	26.9512	26.6523	27.6303	27.4615	27.9666	NaN	26.7543	26.549	26.1792	26.5733					+	+	+	+	+	+	+	_TORIN__DOX;FAM134A_TORIN__DOX;FAM134A_TORIN_FAM134A_DOX;FAM134B_TORIN__DOX;FAM134B_TORIN_FAM134B_DOX;FAM134C_TORIN__DOX;FAM134C_TORIN_FAM134C_DOX	10	10	3	15.7	15.7	4.8
26.9545	26.457	26.5677	26.5339	27.3244	26.4177	26.7841	26.0759	26.6987	26.645	26.5621	26.2528	26.7972	26.8829	26.5723	26.5166	26.8523	26.7698	26.626	26.8603	26.8873	26.4673	26.4087	26.9058	26.7406	26.64	26.7341	NaN	26.7619	26.4961	26.8971	27.3678													8	8	8	20	20	20
30.5332	30.7671	30.2997	30.2646	30.525	30.5088	30.793	30.3395	30.537	30.6168	30.6845	30.5858	30.5466	30.7802	30.7831	30.6028	30.4117	30.5644	30.5963	30.9219	30.7007	30.5815	30.6551	30.3937	30.5197	30.4231	30.7198	31.113	30.649	30.3838	30.6459	30.8498													21	21	20	71.9	71.9	69.7
30.7281	30.7599	30.8769	30.7257	30.7467	30.8249	30.8605	30.7851	31.1393	30.6914	30.627	30.7099	30.9941	30.967	30.7947	30.9943	30.6634	30.6613	30.67	30.7147	30.7231	30.7773	30.7321	30.6493	30.8071	30.7717	30.9681	25.2203	30.9146	30.7871	30.9856	31.0637													17	16	16	39.7	38.2	38.2
26.269	26.4425	26.721	26.4213	26.3067	26.1389	26.4384	26.5707	26.4278	26.9138	26.6465	26.6024	26.3954	26.309	26.3332	26.6078	26.3957	26.6009	26.3943	26.5439	26.2622	26.5744	26.8234	27.0012	26.2682	26.391	26.4873	NaN	26.4349	26.5894	26.3072	26.3633													2	2	2	9.5	9.5	9.5
NaN	NaN	26.6102	26.6877	26.1196	NaN	NaN	26.6137	26.9648	NaN	NaN	NaN	26.1301	26.3694	26.3835	NaN	NaN	NaN	NaN	NaN	26.3861	NaN	26.7596	26.6657	27.4158	NaN	NaN	NaN	27.566	27.0319	NaN	26.1363													7	2	2	13.4	5.3	5.3
NaN	NaN	NaN	NaN	NaN	26.3316	NaN	26.7753	27.5392	27.0385	27.1365	NaN	26.4929	NaN	26.1443	NaN	NaN	23.7185	NaN	NaN	26.5072	27.1162	27.2116	NaN	26.8108	26.2217	26.5685	NaN	24.0466	NaN	26.2445	26.5082						+						FAM134A_TORIN_FAM134A_DOX	3	1	1	3.4	1.5	1.5
30.1965	30.4218	30.2265	30.4299	30.2196	29.7915	29.9421	29.8539	30.3688	30.3074	30.3147	30.2177	29.7953	30.0347	29.821	29.8852	30.2472	30.3353	30.3287	30.4545	30.1673	30.1712	30.1381	30.2888	29.8646	29.8105	29.8865	NaN	29.2548	29.4015	29.3589	29.7044						+				+	+	FAM134A_TORIN__DOX;FAM134A_TORIN_FAM134A_DOX;FAM134C_TORIN__DOX	14	14	11	44.5	44.5	35.5
29.5871	29.5915	29.6398	29.6172	29.4557	29.314	29.2894	29.3472	29.5326	29.525	29.5613	29.5258	29.3416	29.8382	29.3634	29.237	29.5714	29.6563	29.7523	29.8513	29.4421	29.7289	29.4632	29.5595	29.6593	29.4134	29.6001	NaN	29.3375	29.4593	29.498	29.4314													12	12	12	48.9	48.9	48.9
NaN	NaN	25.2592	NaN	NaN	NaN	25.7235	NaN	NaN	25.3861	NaN	NaN	NaN	NaN	25.8774	NaN	NaN	NaN	NaN	25.6789	25.6187	25.8392	25.4263	25.7067	25.6773	NaN	25.4633	NaN	NaN	NaN	NaN	25.6412													2	2	2	22.7	22.7	22.7
30.302	30.1993	30.268	30.6281	30.5419	30.714	30.6593	30.6114	30.3334	30.6774	30.4443	30.1273	30.7472	30.2108	30.6006	30.8667	30.2771	30.24	30.2121	30.5522	30.7123	30.8483	30.5914	30.8953	30.4299	29.9528	30.2561	33.7322	30.0251	29.9915	30.5038	30.067							+		+			FAM134B_TORIN__DOX;FAM134B_TORIN_FAM134B_DOX	4	4	4	73.7	73.7	73.7
26.8365	26.9317	26.6167	26.7409	26.9244	26.3662	26.5595	26.7595	26.5503	27.0119	26.943	26.2381	26.5939	26.7842	26.5609	26.791	26.6879	26.6411	26.7165	26.8572	26.955	26.8223	26.5862	26.6771	26.897	26.4871	26.9015	NaN	26.7326	26.5999	26.8021	27.1294													4	4	4	10.2	10.2	10.2
31.8338	32.127	32.0924	32.1842	32.5467	32.5394	32.5176	32.5246	32.1031	32.028	31.8298	32.1827	32.5432	32.5353	32.4368	32.4341	32.4847	32.0327	32.3131	32.3974	32.3412	32.4828	32.4249	32.2999	31.7972	31.51	31.6298	22.6807	32.4272	32.6613	32.5251	32.2993					+	+				+	+	_TORIN__DOX;FAM134A_TORIN__DOX;FAM134A_TORIN_FAM134A_DOX;FAM134C_TORIN__DOX	13	13	13	79.8	79.8	79.8
32.6788	32.8279	32.586	32.4851	32.6914	32.5457	32.7837	32.5637	32.7172	32.8094	32.8011	32.658	32.8119	32.9155	32.7417	32.651	32.6875	32.6895	32.7306	32.8881	32.712	32.7396	32.615	32.5813	32.783	32.6134	32.8507	32.4835	32.722	32.6195	32.7253	32.9365													65	65	65	56.9	56.9	56.9
32.817	32.8465	32.7963	32.8119	32.4196	32.4807	32.458	32.5004	32.8505	32.8591	32.8158	32.7834	32.4869	32.4063	32.559	32.8473	32.8292	32.7196	32.8838	32.767	32.5435	32.5625	32.4975	32.3681	32.9449	32.8784	32.9311	28.9477	32.5719	32.3463	32.6587	32.692					+		+		+			_TORIN__DOX;FAM134B_TORIN__DOX;FAM134B_TORIN_FAM134B_DOX	44	44	44	51.8	51.8	51.8
26.3012	26.381	26.1577	26.1441	26.1449	26.0536	26.1211	26.389	26.1252	26.5802	26.3617	26.3923	26.5245	26.5214	26.2501	26.2543	26.2586	26.0511	26.1138	26.1742	26.4294	26.3149	26.2606	26.1661	26.5397	26.1923	26.8359	NaN	25.9061	25.9219	26.512	26.7496													3	3	3	7.3	7.3	7.3
27.921	27.8792	28.3116	28.2355	28.8442	28.7967	28.7576	28.5537	28.1704	28.0937	27.7359	28.3973	28.7819	28.7974	28.7275	28.5608	28.1825	28.0251	28.0396	28.0645	28.4745	28.6878	28.7712	28.8471	27.3908	28.2887	28.0002	NaN	29.1494	29.2221	28.8904	28.8388					+	+	+	+	+	+	+	_TORIN__DOX;FAM134A_TORIN__DOX;FAM134A_TORIN_FAM134A_DOX;FAM134B_TORIN__DOX;FAM134B_TORIN_FAM134B_DOX;FAM134C_TORIN__DOX;FAM134C_TORIN_FAM134C_DOX	7	7	7	40.3	40.3	40.3
29.0488	28.8701	29.0872	28.9734	29.8854	29.6027	29.6331	29.3665	29.3924	29.0274	29.2196	29.1446	29.8453	29.8833	29.6942	29.9054	29.0608	29.1032	28.8927	29.1263	29.9296	29.89	29.686	29.8758	28.7959	28.7272	28.6652	NaN	29.3498	29.5184	29.4595	29.6296					+	+	+	+	+	+	+	_TORIN__DOX;FAM134A_TORIN__DOX;FAM134A_TORIN_FAM134A_DOX;FAM134B_TORIN__DOX;FAM134B_TORIN_FAM134B_DOX;FAM134C_TORIN__DOX;FAM134C_TORIN_FAM134C_DOX	5	5	5	51.7	51.7	51.7
29.9661	29.9735	29.9887	30.0356	30.4481	30.1305	30.2404	29.9027	30.0775	30.1696	30.0222	30.0574	30.0877	30.2644	29.9879	30.1595	30.1293	30.0512	29.928	30.0696	30.0499	30.2003	30.0165	29.9499	29.9765	30.0856	30.1787	NaN	30.0712	30.1517	29.9131	30.1772													10	10	10	78.3	78.3	78.3
29.0873	29.0316	28.9229	28.9876	29.1262	29.3515	29.1368	29.0085	28.6937	28.8402	28.76	28.8676	29.1562	28.8126	29.0341	29.2275	28.8624	28.9558	29.1268	29.1517	29.2758	28.9811	29.0246	28.8832	29.0271	29.0311	29.2323	26.3513	29.195	29.1812	29.1878	29.4886													11	11	11	38.7	38.7	38.7
26.9766	26.9408	26.8054	26.7786	27.0188	26.3692	26.6883	26.9205	26.9823	26.7903	26.3747	27.1783	26.622	26.9246	26.5836	26.7847	26.7923	27.0365	27.0289	27.167	26.0833	26.8307	26.6498	26.7326	26.9546	26.6775	NaN	NaN	27.1786	27.3784	26.9174	26.602													2	2	2	10.5	10.5	10.5
32.0147	32.0917	31.8695	31.885	31.6058	31.6052	31.7975	31.6486	32.145	31.9835	31.9516	31.9338	31.756	32.0644	31.8731	31.8022	31.9095	32.0646	32.0452	32.2211	31.809	31.6363	31.7466	31.7227	32.085	31.9126	32.4015	26.4033	31.7613	31.7735	31.7005	32.016							+					FAM134B_TORIN_FAM134B_DOX	86	86	86	48.8	48.8	48.8
31.072	31.1533	30.9154	31.0572	30.9105	31.0594	31.0575	30.8937	30.8046	30.978	31.0381	31.0718	31.0375	30.9779	31.0077	31.0239	31.0461	31.0366	31.1178	31.1523	31.0645	31.1553	31.0267	30.9121	31.1461	30.9892	31.2597	NaN	30.9781	30.9124	31.0924	31.2637													16	16	16	69.1	69.1	69.1
28.5951	28.6335	28.4219	28.6496	28.6586	28.7177	28.6598	28.7387	28.5166	28.4977	28.8241	28.735	28.7197	28.1858	28.6481	28.8404	28.6124	28.7636	28.4578	28.5112	28.5937	28.7282	28.4949	28.461	28.6271	28.705	28.8462	NaN	28.7139	28.6877	28.84	28.9095													15	12	12	38.2	33.2	33.2
30.1994	30.2769	29.9697	30.0825	29.9449	29.9676	30.0401	29.956	30.4335	30.3565	30.2712	30.18	30.0809	30.1631	30.1167	29.9091	30.2133	30.1223	30.2341	30.337	29.9807	30.1045	30.0417	29.9521	30.2326	30.1526	30.3203	NaN	30.0473	30.0124	29.9285	30.217													25	25	25	25.3	25.3	25.3
NaN	24.9405	25.116	25.2353	25.5347	25.8954	25.3992	24.9164	25.6328	24.7418	25.1418	25.0945	26.0926	25.6696	25.2391	25.4645	NaN	NaN	25.164	25.2429	24.757	NaN	25.6016	NaN	25.3497	24.7741	24.9573	NaN	NaN	NaN	NaN	25.2638													5	5	5	16.3	16.3	16.3
29.9436	29.9719	29.6338	30.0164	29.6312	29.7797	29.5465	29.728	29.4439	29.537	29.6572	29.6332	29.6479	29.2962	29.6387	29.6223	29.4802	29.7959	29.9129	29.6232	29.6985	29.4981	29.6313	29.4959	29.7019	29.715	29.7553	NaN	29.5888	29.3232	29.4389	29.8026													22	22	22	24.1	24.1	24.1
29.5909	29.688	29.8609	29.9064	29.7063	29.5931	29.639	29.5518	29.6385	29.5292	29.5465	29.6574	29.5226	29.5135	29.3845	29.5699	29.6214	29.6583	29.6359	29.7181	29.3839	29.2052	29.4373	29.477	29.775	29.7081	29.9083	NaN	29.4724	29.494	29.4567	29.7514							+		+			FAM134B_TORIN__DOX;FAM134B_TORIN_FAM134B_DOX	12	12	12	33.7	33.7	33.7
NaN	NaN	NaN	NaN	NaN	NaN	NaN	NaN	NaN	NaN	NaN	NaN	NaN	27.2855	NaN	26.897	NaN	NaN	NaN	NaN	NaN	NaN	NaN	NaN	27.0904	NaN	27.2094	NaN	26.9879	NaN	NaN	NaN													2	2	2	7	7	7
27.7497	29.0604	28.688	28.8611	28.5216	28.6004	28.6126	29.0352	28.4026	29.2648	28.9928	28.5594	29.4613	28.5596	28.9914	27.4964	28.5802	28.5499	28.7657	28.8336	28.1721	28.1617	26.3588	27.9354	28.6141	29.0054	28.7119	NaN	28.1066	27.9815	28.5583	28.4646							+					FAM134B_TORIN_FAM134B_DOX	7	7	7	26.7	26.7	26.7
28.7998	28.5957	28.8181	28.6558	28.9382	28.8678	28.5649	28.6621	28.7734	28.677	28.746	28.8937	28.6793	28.828	28.7722	28.6526	28.8004	28.7885	28.7997	28.8829	28.8025	28.8015	28.6246	28.8373	28.8081	28.5557	28.6685	NaN	28.7967	28.8794	28.5953	28.7132													9	9	9	41.5	41.5	41.5
29.0831	29.0694	29.0127	29.0385	28.445	28.3263	27.9466	28.2781	28.9348	28.9772	28.9291	29.0652	28.2327	28.4303	28.1924	28.3223	28.9273	29.0423	28.9291	29.1079	28.1544	27.9661	27.9118	27.9935	29.0383	28.806	29.0964	NaN	28.2317	28.1912	28.4705	28.3384					+	+	+	+	+	+	+	_TORIN__DOX;FAM134A_TORIN__DOX;FAM134A_TORIN_FAM134A_DOX;FAM134B_TORIN__DOX;FAM134B_TORIN_FAM134B_DOX;FAM134C_TORIN__DOX;FAM134C_TORIN_FAM134C_DOX	12	12	12	47.3	47.3	47.3
32.0724	32.0843	31.7628	31.8117	31.8942	32.1965	32.1398	32.1294	31.9144	32.0126	32.1477	31.8502	32.1898	31.8832	32.3029	32.2451	31.9175	32.0599	32.0374	32.0225	32.1692	32.0273	32.0862	31.8822	32.0761	32.1663	32.2054	NaN	32.3748	32.078	32.2949	32.4121										+		FAM134C_TORIN__DOX	22	22	22	60	60	60
31.3584	31.3685	31.3474	31.328	31.5172	31.5937	31.508	31.4528	31.2776	31.1937	31.3575	31.3713	31.6164	31.4807	31.5482	31.4818	31.4682	31.489	31.5022	31.5421	31.6776	31.6483	31.6157	31.5495	31.3786	31.2832	31.555	29.9492	31.7083	31.6805	31.6095	31.762									+	+		FAM134B_TORIN__DOX;FAM134C_TORIN__DOX	20	20	20	60.9	60.9	60.9
29.8325	30.1257	29.7517	29.6859	29.7396	29.8464	29.7922	29.7776	29.8967	30.2523	30.1126	30.1084	29.832	29.3925	29.7484	29.947	29.8897	30.2653	30.4878	30.0788	29.8495	29.6788	29.8051	29.9295	29.5496	30.0131	29.7811	NaN	29.8832	29.6055	29.5057	29.3346													13	13	13	70.8	70.8	70.8
30.4444	30.627	30.4743	30.6231	30.4992	30.2817	30.4687	30.1718	30.3534	30.5214	30.5947	30.3863	29.94	29.9289	30.1027	29.8767	30.5827	30.6868	30.4397	30.6326	30.2574	30.1174	29.9436	30.0194	30.4314	30.1296	30.6058	NaN	29.8572	29.8824	29.8942	30.1246						+	+		+	+	+	FAM134A_TORIN__DOX;FAM134A_TORIN_FAM134A_DOX;FAM134B_TORIN__DOX;FAM134B_TORIN_FAM134B_DOX;FAM134C_TORIN__DOX	14	14	14	25.7	25.7	25.7
NaN	NaN	24.2593	NaN	23.9102	25.1851	NaN	24.1948	NaN	NaN	NaN	NaN	24.2905	NaN	NaN	24.4871	NaN	NaN	NaN	NaN	24.6297	24.1253	NaN	NaN	NaN	23.5563	NaN	24.1013	23.9343	NaN	24.6604	24.1036													1	1	1	6.3	6.3	6.3
32.6548	32.6582	32.655	32.6511	32.5348	32.9932	32.8714	32.9219	32.6846	32.7106	32.6467	32.6235	32.9083	32.4864	32.9218	32.9097	32.6139	32.6409	32.6115	32.667	32.7679	32.7172	32.7733	32.6746	32.7615	32.673	32.8965	NaN	32.7466	32.7248	32.7898	32.9389													32	32	31	79.7	79.7	79.7
24.0846	23.8353	23.8956	23.7727	24.3607	23.5232	NaN	23.1948	23.7169	24.5188	23.8332	24.1202	NaN	24.4251	23.6385	NaN	NaN	24.054	23.803	24.3869	23.6244	23.7423	23.5883	NaN	23.8072	24.409	23.7211	NaN	23.1441	NaN	NaN	24.2709													1	1	1	0.8	0.8	0.8
28.2558	28.3343	28.0864	28.2882	28.3517	28.1711	28.079	28.0225	28.3624	28.4795	27.9138	28.1469	27.8898	28.3319	28.3111	28.276	27.999	27.9919	28.0977	28.1374	27.6308	27.856	27.9747	27.8486	28.342	28.3076	28.0053	NaN	28.0208	28.2002	28.307	28.2163									+			FAM134B_TORIN__DOX	5	5	5	44.1	44.1	44.1
27.9331	28.0278	28.0914	28.0245	28.3944	28.099	28.0186	28.1228	28.1482	28.0881	28.1421	28.1834	27.8775	28.4132	27.8468	27.9602	27.9285	28.2297	28.2336	28.3149	27.979	28.2191	28.1265	28.0447	28.039	28.1522	28.2951	NaN	27.8974	28.0919	28.0201	28.2668													9	7	7	17.9	14.3	14.3
27.4813	27.3445	27.5593	27.3569	27.9146	27.3189	27.2923	27.4205	27.6611	27.5931	27.5223	27.0905	26.8365	27.9362	26.8259	27.1954	27.4246	27.6039	27.6151	27.3026	27.1949	NaN	26.9687	26.9739	27.1406	27.2612	27.4823	NaN	26.9607	26.9185	27.1969	26.7609							+		+	+		FAM134B_TORIN__DOX;FAM134B_TORIN_FAM134B_DOX;FAM134C_TORIN__DOX	5	5	5	58.2	58.2	58.2
26.8247	26.834	26.4679	26.8945	26.6051	27.3869	NaN	26.8357	27.4192	27.6349	27.5775	26.424	26.7464	NaN	26.6513	26.3505	27.4587	26.392	27.0862	26.4579	27.3718	26.6089	26.3088	NaN	27.4348	26.4826	26.2446	NaN	25.5363	26.0219	26.2592	NaN										+		FAM134C_TORIN__DOX	2	2	2	14.4	14.4	14.4
24.1899	25.9132	25.0377	NaN	25.8912	24.9616	24.7276	NaN	25.0763	NaN	NaN	NaN	NaN	NaN	24.8588	25.0501	NaN	NaN	24.8027	24.7484	25.1172	NaN	24.8359	24.5136	25.2199	NaN	24.9546	NaN	25.4491	NaN	NaN	24.8949													3	3	3	10.1	10.1	10.1
29.2696	29.3202	29.0692	28.9518	29.2173	29.6507	29.5839	29.6359	29.0442	29.3022	29.3866	29.1639	29.5716	29.3731	29.582	29.409	28.9134	28.9546	29.2054	29.1155	29.3577	29.3197	29.1976	29.208	29.3356	29.1313	29.287	NaN	29.5127	29.3507	29.4373	29.3712													18	18	18	91.6	91.6	91.6
30.8659	30.9701	30.9711	30.7045	30.6988	30.5052	30.7584	30.6777	30.7521	31.0046	30.9185	30.742	30.5972	30.7512	30.4986	30.7932	30.8246	30.5697	30.6648	30.8128	30.5296	30.6278	30.7151	30.6282	30.4645	30.6551	30.6135	24.1746	30.4776	30.7482	30.9267	30.8311													12	12	12	63.3	63.3	63.3
32.1745	32.0981	31.8586	32.0315	31.9327	32.2164	32.2098	32.1286	31.7645	32.0614	32.1695	31.8929	32.2459	31.853	32.321	32.3358	31.9775	32.1026	32.2399	31.9363	32.1796	32.2207	32.2084	32.0959	32.2341	32.0357	32.0693	NaN	32.3126	32.0632	32.3631	32.4136													30	30	30	68.8	68.8	68.8
27.7493	27.9676	27.985	28.1423	27.9251	27.8152	27.7941	28.0594	27.7567	27.6052	28.0013	28.1576	27.8897	27.6956	27.9082	27.8059	27.8615	28.0556	28.0303	27.8517	27.9999	27.9555	28.191	28.2941	28.0484	28.0445	28.113	NaN	28.0424	28.119	27.8466	28.0578													5	5	5	31.5	31.5	31.5
32.2804	32.2355	32.2147	32.1934	32.0729	32.1739	32.0775	32.203	32.189	32.1734	32.1804	31.9885	32.3069	32.1549	32.2966	32.0898	32.0457	32.131	32.1732	32.1484	32.2355	32.3026	32.2658	32.2436	32.2614	32.0626	32.1951	NaN	32.3216	32.1284	32.3996	32.3209													19	19	19	87.6	87.6	87.6
28.1389	28.2207	28.0989	28.2836	27.7722	27.6645	27.9358	27.7892	27.8657	28.0983	27.8322	28.099	27.9551	27.7445	27.8054	28.2867	28.0754	28.0492	28.0303	28.2712	26.6914	27.4623	27.6365	27.0598	28.2545	28.3065	28.1498	26.8787	27.9843	27.1619	27.4873	27.4802					+		+		+	+		_TORIN__DOX;FAM134B_TORIN__DOX;FAM134B_TORIN_FAM134B_DOX;FAM134C_TORIN__DOX	8	8	8	31.3	31.3	31.3
26.3025	25.889	25.8568	25.9413	26.0207	25.8492	25.5971	25.748	26.1206	26.1639	25.7799	25.7521	25.7392	26.0601	26.2434	26.1316	25.7041	25.6601	25.8317	25.6283	25.9144	25.6144	26.1737	26.083	26.314	25.8723	26.3853	NaN	26.077	26.3022	26.4185	26.2908													3	3	3	10.3	10.3	10.3
30.6426	30.6706	30.9868	30.7662	30.6705	30.4911	30.5208	30.605	30.9599	30.8391	30.8515	31.0012	30.6767	30.85	30.5817	30.436	30.907	30.7979	30.8333	31.0899	30.6476	30.6731	30.6543	30.6711	30.8563	30.8317	30.9606	25.2878	30.5754	30.8305	30.704	30.7754													55	55	45	20.5	20.5	16.5
31.6168	31.6009	31.6145	31.5427	31.6776	31.2706	31.4456	31.3056	31.6378	31.5166	31.5082	31.5895	31.5487	31.6885	31.467	31.5345	31.6083	31.5265	31.5619	31.6006	31.4556	31.5717	31.5713	31.5388	31.5729	31.4557	31.4565	NaN	31.6378	31.6073	31.4817	31.5907													9	9	9	78.6	78.6	78.6
26.0496	25.9988	26.2739	26.0524	25.999	25.9768	26.3224	26.0074	26.3092	26.0647	26.3419	26.711	26.3397	25.9244	26.3405	26.2381	26.2406	26.2351	26.542	26.4763	26.2366	26.2029	25.8911	26.0835	26.4416	26.5942	26.5417	NaN	26.4882	26.2981	25.9977	26.3846													4	4	4	5.1	5.1	5.1
32.3983	32.4799	32.4752	32.479	32.4016	32.2741	32.2297	32.391	32.492	32.3297	32.3545	32.4508	32.3928	32.5697	32.2317	32.378	32.5342	32.4114	32.4279	32.481	32.4859	32.4367	32.3348	32.4729	32.4241	32.3081	32.4472	33.8456	32.2841	32.545	32.316	32.4085													25	25	25	67.8	67.8	67.8
30.0001	30.2269	30.2406	30.3055	30.776	30.3952	30.4571	30.519	30.2825	30.0597	30.1648	30.175	30.7225	30.7078	30.6374	30.7808	30.2193	30.3769	30.4788	30.3031	30.5904	30.6696	30.5698	30.6985	30.2283	30.293	30.1622	NaN	30.5426	30.8703	30.8462	30.8796						+	+	+	+	+	+	FAM134A_TORIN__DOX;FAM134A_TORIN_FAM134A_DOX;FAM134B_TORIN__DOX;FAM134B_TORIN_FAM134B_DOX;FAM134C_TORIN__DOX;FAM134C_TORIN_FAM134C_DOX	18	18	18	38.4	38.4	38.4
28.1589	28.3569	28.2208	28.3892	28.0623	27.8203	27.8508	27.6412	28.1803	28.1181	28.164	28.1055	27.3103	27.5557	27.4994	27.5136	27.7043	28.4201	27.9312	27.7969	27.8857	28.0783	27.7454	27.7303	27.7946	28.1556	28.2696	NaN	26.9108	27.4976	27.221	27.3772					+	+		+	+	+	+	_TORIN__DOX;FAM134A_TORIN__DOX;FAM134A_TORIN_FAM134A_DOX;FAM134B_TORIN__DOX;FAM134C_TORIN__DOX;FAM134C_TORIN_FAM134C_DOX	11	11	11	18.5	18.5	18.5
30.4817	30.3872	30.6711	30.4514	30.5268	30.3913	30.3497	30.4629	30.5317	30.3498	30.3775	30.5736	30.455	30.7393	30.4121	30.3447	30.5407	30.5019	30.5332	30.658	30.4293	30.6369	30.5802	30.7217	30.4499	30.4971	30.3801	NaN	30.6369	30.5893	30.436	30.5108													18	18	18	37.8	37.8	37.8
28.5385	28.651	28.8477	28.6059	28.821	28.7044	28.7162	28.841	27.8918	28.6129	28.7074	28.702	28.5399	28.5973	27.7777	28.5097	28.9236	28.7648	28.7942	28.635	28.5967	28.6099	28.7081	28.2018	28.763	28.9632	28.7955	NaN	28.9897	28.697	28.5527	28.7885													12	12	6	38	38	21.3
[truncated: 3,523 more rows]
[truncated: 50 more columns]

## Sheet: Supplementary table S2
Supplementary table S2: Table reporting the whole proteome analysis of FAM134s and Atg7 KO RCS cells.
[truncated: 3,831 more rows]
[truncated: 50 more columns]

## Sheet: Supplementary table S3
Supplementary table S3: Table reporting the list of Human Protein Atlas ER-resident and ribosomal proteins.
[truncated: 419 more rows]

[truncated: 6 more sheets: Supplementary table S4, Supplementary table S5, Supplementary table S6, Supplementary table S7, Supplementary table S8, Supplementary table S9]
